# Supplementary material for: The impact of elevated temperature and salinity on microbial communities and food selectivity in heterotrophic nanoflagellates in the Boye River
Source: ISME Commun. 2025 Mar 21;5(1):ycaf049. doi: 10.1093/ismeco/ycaf049 (PMC11976726; doi:10.1093/ismeco/ycaf049)
Supplement: 16S_OTU_full_ycaf049 [file 16s_otu_full_ycaf049.zip › 16S_OTU_full_ycaf049.csv]

seqid	kingdom	phylum	class	order	family	genus	species	AF1_AS_F_D00_2312	AF2_AS_F_D00_3182	AF3_AS_F_D00_4039	AF1_C_F_D01_2005	AF1_C_F_D02_2018	AF1_C_F_D03_2031	AF1_C_F_D04_2042	AF1_C_F_D05_2053	AF1_C_F_D06_2066	AF1_C_F_D08_2074	AF1_C_F_D10_2081	AF1_S_F_D01_2013	AF1_S_F_D02_2025	AF1_S_F_D03_2036	AF1_S_F_D04_2048	AF1_S_F_D05_2061	AF1_S_F_D06_2070	AF1_S_F_D08_2078	AF1_S_F_D10_2085	AF1_TS_F_D01_2016	AF1_TS_F_D02_2028	AF1_TS_F_D03_2040	AF1_TS_F_D04_2050	AF1_TS_F_D05_2063	AF1_TS_F_D06_2072	AF1_TS_F_D08_2080	AF1_TS_F_D10_2088	AF1_T_F_D01_2009	AF1_T_F_D02_2021	AF1_T_F_D03_2032	AF1_T_F_D04_2044	AF1_T_F_D05_2056	AF1_T_F_D06_2067	AF1_T_F_D08_2075	AF1_T_F_D10_2083	AF2_C_F_D01_2875	AF2_C_F_D02_2887	AF2_C_F_D03_2900	AF2_C_F_D04_2911	AF2_C_F_D05_2924	AF2_C_F_D06_2935	AF2_C_F_D08_2943
N188529_14	Bacteria(100)	Proteobacteria(100)	Gammaproteobacteria(100)	Burkholderiales(100)	Burkholderiaceae(81)	Polynucleobacter(81)	Polynucleobacter_unclassified(81)	0	0	0	0	0	0	0	0	0	0	0	0	0	0	0	0	0	0	0	0	0	0	0	0	0	0	0	0	0	0	0	0	0	0	3	0	0	0	0	0	0	0
N188789_14	Bacteria(100)	Verrucomicrobiota(100)	Omnitrophia(100)	Omnitrophales(100)	Omnitrophaceae(100)	Candidatus Omnitrophus(100)	Candidatus Omnitrophus_unclassified(100)	0	0	0	5	0	0	9	0	0	0	0	0	0	0	0	0	0	0	0	0	0	0	0	0	0	0	0	0	0	0	0	0	0	0	0	0	0	0	0	0	0	0
N189618_14	Bacteria(100)	Proteobacteria(100)	Gammaproteobacteria(99)	Burkholderiales(97)	Comamonadaceae(96)	Comamonadaceae_unclassified(96)	Comamonadaceae_unclassified(96)	0	0	0	0	2	0	3	0	0	0	0	0	0	0	0	0	0	0	0	0	3	0	0	0	0	0	0	0	0	0	0	2	0	0	0	0	0	0	0	0	0	0
N189894_14	Bacteria(100)	Patescibacteria(100)	Parcubacteria(100)	Candidatus Staskawiczbacteria(100)	Candidatus Staskawiczbacteria_unclassified(100)	Candidatus Staskawiczbacteria_unclassified(100)	Candidatus Staskawiczbacteria_unclassified(100)	0	0	0	0	0	0	0	0	0	0	0	0	0	0	0	0	0	0	0	0	0	0	0	0	0	0	0	0	0	0	0	0	0	0	0	0	0	0	0	0	0	0
N189903_14	Archaea(100)	Micrarchaeota(100)	Micrarchaeia(100)	Micrarchaeales(100)	CG1-02-32-21(100)	CG1-02-32-21_unclassified(100)	CG1-02-32-21_unclassified(100)	0	0	0	0	0	0	0	0	0	0	0	0	0	0	0	0	0	0	0	0	0	0	0	0	0	0	0	0	0	0	0	0	0	0	0	0	0	0	0	0	0	0
N190250_14	Bacteria(100)	Verrucomicrobiota(100)	Kiritimatiellae(100)	WCHB1-41(100)	WCHB1-41_unclassified(100)	WCHB1-41_unclassified(100)	WCHB1-41_unclassified(100)	0	0	0	0	0	0	0	0	0	0	0	0	0	0	0	0	0	0	0	0	0	0	0	11	0	0	0	0	0	0	0	0	0	0	0	0	0	0	0	0	0	0
N192458_14	Bacteria(100)	Bacteria_unclassified(100)	Bacteria_unclassified(100)	Bacteria_unclassified(100)	Bacteria_unclassified(100)	Bacteria_unclassified(100)	Bacteria_unclassified(100)	0	0	0	0	0	0	0	0	0	0	0	0	0	0	0	0	0	0	0	0	0	0	0	0	0	0	0	0	0	0	0	0	0	0	0	0	0	0	0	0	0	0
N192578_14	Bacteria(100)	Proteobacteria(100)	Gammaproteobacteria(100)	Burkholderiales(100)	Nitrosomonadaceae(84)	Nitrosomonadaceae_unclassified(84)	Nitrosomonadaceae_unclassified(84)	0	9	0	5	0	0	0	0	0	0	0	0	0	0	0	0	0	0	0	0	0	0	0	0	0	0	0	0	0	0	0	0	0	0	0	0	0	0	0	0	0	0
N193580_14	unknown	unknown_unclassified(0)	unknown_unclassified(0)	unknown_unclassified(0)	unknown_unclassified(0)	unknown_unclassified(0)	unknown_unclassified(0)	0	0	0	0	0	0	0	0	0	0	0	0	0	0	0	0	0	0	0	0	0	0	0	0	0	0	0	0	0	0	0	0	0	0	0	0	0	0	0	0	0	0
N195831_14	Bacteria(100)	Proteobacteria(92)	Gammaproteobacteria(90)	Gammaproteobacteria_unclassified(90)	Gammaproteobacteria_unclassified(90)	Gammaproteobacteria_unclassified(90)	Gammaproteobacteria_unclassified(90)	0	0	0	0	0	0	0	0	0	0	0	0	0	0	0	0	0	0	0	0	0	0	0	0	0	11	3	0	0	0	0	0	0	0	0	0	0	0	0	0	0	0
N196809_14	Archaea(100)	Nanoarchaeota(100)	Nanoarchaeia(100)	Woesearchaeales(100)	Woesearchaeales_unclassified(100)	Woesearchaeales_unclassified(100)	Woesearchaeales_unclassified(100)	0	0	0	0	0	0	0	0	0	0	0	0	0	0	0	0	0	0	2	0	0	0	0	0	0	0	0	0	0	0	0	0	0	0	0	0	0	0	0	0	0	0
N197200_14	Bacteria(100)	Bacteroidota(99)	Bacteroidia(99)	Bacteroidia_unclassified(99)	Bacteroidia_unclassified(99)	Bacteroidia_unclassified(99)	Bacteroidia_unclassified(99)	0	0	0	4	5	0	0	0	0	0	0	0	0	0	0	0	0	0	0	0	0	0	0	0	0	0	2	0	0	3	0	0	0	0	0	0	0	0	0	0	0	0
N197509_14	Bacteria(100)	RCP2-54(100)	RCP2-54_unclassified(100)	RCP2-54_unclassified(100)	RCP2-54_unclassified(100)	RCP2-54_unclassified(100)	RCP2-54_unclassified(100)	0	0	0	0	0	0	0	0	0	0	0	0	0	0	0	0	0	0	0	0	0	0	0	0	0	0	0	0	0	0	0	0	0	0	0	2	0	0	0	0	0	0
N19829_14	Bacteria(100)	Firmicutes(100)	Clostridia(100)	Lachnospirales(100)	Lachnospiraceae(100)	[Eubacterium] ruminantium group(96)	[Eubacterium] ruminantium group_unclassified(96)	8	6	0	0	0	0	0	0	0	0	0	0	0	0	0	0	0	0	0	0	0	0	0	0	0	0	0	0	0	0	0	0	0	0	0	0	0	0	0	0	0	0
N198444_14	Archaea(100)	Nanoarchaeota(99)	Nanoarchaeia(99)	Woesearchaeales(99)	Woesearchaeales_unclassified(99)	Woesearchaeales_unclassified(99)	Woesearchaeales_unclassified(99)	0	0	0	0	0	0	4	0	0	0	0	0	4	0	0	0	0	0	0	0	0	0	0	0	0	0	0	0	0	0	0	0	0	0	0	0	0	0	0	0	0	0
N198554_14	Bacteria(100)	Bacteroidota(100)	Bacteroidia(100)	Flavobacteriales(100)	Flavobacteriaceae(100)	Flavobacterium(100)	Flavobacterium_unclassified(100)	0	0	0	0	0	0	0	0	0	0	0	0	0	0	0	0	0	0	0	0	0	0	0	0	0	0	0	0	0	0	0	0	0	0	0	0	0	0	0	0	0	0
N199019_14	Bacteria(100)	Proteobacteria(80)	Gammaproteobacteria(80)	Pseudomonadales(80)	Pseudomonadales_unclassified(80)	Pseudomonadales_unclassified(80)	Pseudomonadales_unclassified(80)	0	0	0	0	0	0	0	0	0	0	0	0	0	0	0	0	0	0	0	0	0	0	0	0	0	0	0	0	0	0	0	0	0	0	0	0	0	0	0	0	0	0
N200582_14	Bacteria(100)	Firmicutes(100)	Clostridia(100)	Clostridiales(100)	Clostridiaceae(99)	Clostridiaceae_unclassified(99)	Clostridiaceae_unclassified(99)	0	6	0	0	0	0	0	0	0	0	0	0	0	0	0	0	0	0	0	0	0	0	0	0	0	0	0	0	0	0	0	0	0	0	0	8	0	0	0	0	0	0
N200923_14	Bacteria(96)	Patescibacteria(95)	Parcubacteria(95)	Parcubacteria_unclassified(95)	Parcubacteria_unclassified(95)	Parcubacteria_unclassified(95)	Parcubacteria_unclassified(95)	0	0	9	0	0	0	0	0	0	0	0	0	0	0	0	0	0	0	0	0	0	0	0	0	0	0	0	0	0	0	0	0	0	0	0	0	0	0	0	0	0	0
N201619_14	Bacteria(100)	FCPU426(100)	FCPU426_unclassified(100)	FCPU426_unclassified(100)	FCPU426_unclassified(100)	FCPU426_unclassified(100)	FCPU426_unclassified(100)	0	16	0	0	0	0	0	0	0	0	0	0	3	0	0	0	0	0	0	0	0	0	0	0	0	0	0	0	0	0	0	0	0	0	0	0	0	0	0	0	0	0
N201952_14	Bacteria(100)	Proteobacteria(100)	Alphaproteobacteria(100)	Rickettsiales(100)	Rickettsiaceae(100)	uncultured(100)	uncultured_unclassified(100)	0	0	0	0	0	0	0	0	0	0	0	0	0	0	0	0	0	0	0	0	0	0	0	0	0	0	0	0	0	0	0	0	0	0	0	3	0	0	9	0	0	0
N202355_14	Bacteria(100)	Bacteroidota(100)	Ignavibacteria(100)	Ignavibacteriales(100)	Ignavibacteriales_unclassified(100)	Ignavibacteriales_unclassified(100)	Ignavibacteriales_unclassified(100)	0	0	0	0	0	0	0	0	0	0	0	0	0	0	0	0	0	0	0	0	0	0	0	0	0	0	0	0	0	0	0	0	0	0	0	0	0	0	0	0	0	0
N202696_14	Bacteria(100)	Proteobacteria(100)	Gammaproteobacteria(94)	Diplorickettsiales(84)	Diplorickettsiaceae(84)	Diplorickettsiaceae_unclassified(84)	Diplorickettsiaceae_unclassified(84)	5	0	2	0	0	0	0	0	0	0	0	0	0	2	0	0	0	0	0	0	0	0	0	0	0	0	0	0	0	3	0	0	0	0	0	0	0	0	0	0	0	0
N202966_14	Archaea(96)	Iainarchaeota(95)	Iainarchaeia(95)	Iainarchaeales(95)	Candidatus Iainarchaeum(95)	Candidatus Iainarchaeum_unclassified(95)	Candidatus Iainarchaeum_unclassified(95)	0	0	0	0	0	0	0	0	0	0	0	0	0	0	0	0	0	0	0	0	0	0	0	0	0	0	0	0	0	0	0	0	0	0	0	4	0	0	0	0	0	0
N203626_14	unknown	unknown_unclassified(0)	unknown_unclassified(0)	unknown_unclassified(0)	unknown_unclassified(0)	unknown_unclassified(0)	unknown_unclassified(0)	0	0	0	0	0	0	0	0	0	0	0	0	0	0	0	0	0	0	0	0	0	0	0	0	0	0	0	0	0	0	0	0	0	0	0	2	0	0	0	0	0	0
N208762_14	Bacteria(100)	Verrucomicrobiota(100)	Kiritimatiellae(100)	Kiritimatiellales(100)	Kiritimatiellaceae(100)	MSBL3(100)	MSBL3_unclassified(100)	0	0	0	0	0	0	0	0	0	0	0	0	0	0	0	0	0	0	0	0	0	4	0	0	0	0	0	7	0	3	0	0	0	0	0	0	0	0	0	0	0	0
N208809_14	Bacteria(100)	Bacteroidota(100)	Bacteroidia(100)	Sphingobacteriales(95)	NS11-12 marine group(93)	NS11-12 marine group_unclassified(93)	NS11-12 marine group_unclassified(93)	0	0	0	0	0	0	0	2	0	0	0	0	0	0	0	0	0	0	0	2	0	8	2	0	0	0	0	0	0	0	0	0	0	0	0	0	0	0	0	0	0	0
N208924_14	Archaea(100)	Nanoarchaeota(100)	Nanoarchaeia(100)	Woesearchaeales(100)	GW2011_GWC1_47_15(100)	GW2011_GWC1_47_15_unclassified(100)	GW2011_GWC1_47_15_unclassified(100)	0	0	0	0	0	0	0	0	0	0	0	0	0	0	0	0	2	0	0	0	0	0	0	0	0	0	0	0	0	0	0	0	0	0	0	0	0	0	0	0	0	0
N208978_14	Bacteria(100)	Proteobacteria(100)	Alphaproteobacteria(100)	Rhizobiales(100)	Rhizobiaceae(89)	Rhizobiaceae_unclassified(89)	Rhizobiaceae_unclassified(89)	0	0	0	0	0	0	0	0	2	0	0	0	0	0	0	0	0	0	0	0	0	0	0	0	0	0	0	0	0	0	0	0	0	0	0	0	2	0	0	0	0	0
N209847_14	unknown	unknown_unclassified(0)	unknown_unclassified(0)	unknown_unclassified(0)	unknown_unclassified(0)	unknown_unclassified(0)	unknown_unclassified(0)	0	0	0	0	0	0	0	0	0	0	0	0	0	0	0	0	0	0	0	0	0	0	0	0	0	0	0	0	0	0	0	0	0	0	0	0	0	0	0	0	0	0
N212444_14	Bacteria(91)	Proteobacteria(90)	Alphaproteobacteria(90)	Rickettsiales(90)	Mitochondria(90)	Mitochondria_unclassified(90)	Mitochondria_unclassified(90)	0	0	14	0	0	0	0	0	0	0	0	0	0	0	0	0	0	0	0	0	0	0	0	0	0	0	0	0	0	0	0	0	0	0	0	0	0	0	0	0	0	0
N21427_14	Bacteria(100)	Proteobacteria(100)	Gammaproteobacteria(100)	Coxiellales(83)	Coxiellaceae(83)	Coxiella(83)	Coxiella_unclassified(83)	0	0	0	0	0	0	0	0	0	0	0	0	0	0	0	0	0	0	0	0	0	0	0	0	0	0	0	2	0	0	4	0	0	2	0	0	4	0	0	0	0	0
N217078_14	Bacteria(100)	Proteobacteria(100)	Gammaproteobacteria(100)	Burkholderiales(100)	Comamonadaceae(83)	Comamonadaceae_unclassified(83)	Comamonadaceae_unclassified(83)	0	0	0	0	0	0	0	0	0	0	0	0	0	0	0	0	0	0	0	0	0	0	0	0	0	0	0	0	0	0	0	0	0	0	0	0	0	0	0	0	0	0
N218306_14	Bacteria(93)	Verrucomicrobiota(91)	Omnitrophia(89)	Omnitrophales(89)	Omnitrophaceae(89)	Candidatus Omnitrophus(89)	Candidatus Omnitrophus_unclassified(89)	0	0	0	0	0	0	0	0	0	0	0	0	0	0	0	0	0	0	0	0	0	0	0	0	0	0	0	0	0	0	0	0	0	0	0	0	0	0	0	0	0	0
N218425_14	Bacteria(96)	Patescibacteria(95)	ABY1(95)	Candidatus Magasanikbacteria(90)	Candidatus Magasanikbacteria_unclassified(90)	Candidatus Magasanikbacteria_unclassified(90)	Candidatus Magasanikbacteria_unclassified(90)	0	0	0	0	0	0	0	0	0	0	0	0	0	0	0	0	0	0	0	0	0	0	0	7	0	0	0	0	0	5	0	0	0	0	0	0	0	0	0	0	0	0
N218794_14	Bacteria(100)	Proteobacteria(100)	Gammaproteobacteria(100)	Burkholderiales(100)	Comamonadaceae(100)	Comamonadaceae_unclassified(100)	Comamonadaceae_unclassified(100)	0	0	0	0	0	0	0	0	0	0	0	0	0	0	0	0	0	0	0	0	0	0	0	0	0	0	0	0	0	0	0	0	0	0	0	0	0	0	0	0	0	0
N219248_14	Bacteria(100)	Verrucomicrobiota(100)	Chlamydiae(100)	Chlamydiales(100)	Parachlamydiaceae(99)	Parachlamydiaceae_unclassified(99)	Parachlamydiaceae_unclassified(99)	10	0	0	0	0	0	0	0	0	0	0	0	0	0	0	4	0	0	0	0	0	0	0	0	0	0	0	0	0	0	0	0	0	0	0	0	0	0	0	0	0	0
N219521_14	unknown	unknown_unclassified(0)	unknown_unclassified(0)	unknown_unclassified(0)	unknown_unclassified(0)	unknown_unclassified(0)	unknown_unclassified(0)	0	0	0	0	0	0	0	0	0	0	0	0	0	0	0	0	0	0	0	0	0	0	0	0	0	0	0	0	0	0	0	0	0	0	0	0	0	0	0	0	0	0
N219560_14	Bacteria(100)	Patescibacteria(100)	Parcubacteria(100)	Candidatus Kaiserbacteria(100)	Candidatus Kaiserbacteria_unclassified(100)	Candidatus Kaiserbacteria_unclassified(100)	Candidatus Kaiserbacteria_unclassified(100)	2	0	0	0	0	0	0	0	0	0	0	0	0	0	2	2	0	0	0	0	0	0	0	3	0	0	2	0	0	0	0	0	0	0	0	0	0	0	0	0	0	0
N220047_14	Bacteria(94)	Proteobacteria(92)	Gammaproteobacteria(92)	Gammaproteobacteria_unclassified(92)	Gammaproteobacteria_unclassified(92)	Gammaproteobacteria_unclassified(92)	Gammaproteobacteria_unclassified(92)	0	0	0	0	0	0	0	0	0	0	0	0	0	0	0	0	0	0	0	0	0	0	0	0	0	0	0	0	0	0	0	0	0	0	0	0	0	0	0	0	0	0
N221420_14	Bacteria(100)	Proteobacteria(100)	Alphaproteobacteria(100)	Alphaproteobacteria_unclassified(100)	Alphaproteobacteria_unclassified(100)	Alphaproteobacteria_unclassified(100)	Alphaproteobacteria_unclassified(100)	0	0	0	0	0	0	0	0	0	0	0	0	0	0	0	0	0	0	0	0	0	0	0	0	0	0	0	0	0	0	0	0	0	0	0	4	0	0	0	0	0	0
N222289_14	Bacteria(100)	Patescibacteria(100)	ABY1(100)	Candidatus Falkowbacteria(100)	Candidatus Falkowbacteria_unclassified(100)	Candidatus Falkowbacteria_unclassified(100)	Candidatus Falkowbacteria_unclassified(100)	3	0	0	0	0	0	0	0	3	0	0	5	0	0	3	0	0	0	0	0	0	0	0	0	0	0	0	0	0	0	0	0	0	0	0	0	0	0	0	0	0	0
N22380_14	unknown	unknown_unclassified(0)	unknown_unclassified(0)	unknown_unclassified(0)	unknown_unclassified(0)	unknown_unclassified(0)	unknown_unclassified(0)	0	7	0	0	0	0	0	0	0	0	0	0	0	0	0	0	0	0	0	0	0	0	0	0	0	0	0	0	0	0	0	0	0	0	0	7	0	0	0	0	0	0
N224498_14	Bacteria(100)	Proteobacteria(100)	Gammaproteobacteria(100)	Diplorickettsiales(99)	Diplorickettsiaceae(99)	uncultured(99)	uncultured_unclassified(99)	0	0	7	0	0	0	0	0	0	0	0	0	0	0	0	0	0	0	0	0	0	0	0	0	0	0	0	0	0	0	0	0	0	0	0	0	0	0	0	0	0	0
N224767_14	Bacteria(100)	Patescibacteria(100)	Microgenomatia(100)	Candidatus Shapirobacteria(100)	Candidatus Shapirobacteria_unclassified(100)	Candidatus Shapirobacteria_unclassified(100)	Candidatus Shapirobacteria_unclassified(100)	0	0	0	0	0	0	0	0	0	0	0	0	0	0	0	0	0	0	4	0	0	0	0	0	0	0	0	0	0	0	0	0	0	0	0	0	0	0	0	0	0	0
N224947_14	Bacteria(95)	Patescibacteria(94)	ABY1(94)	Candidatus Magasanikbacteria(86)	Candidatus Magasanikbacteria_unclassified(86)	Candidatus Magasanikbacteria_unclassified(86)	Candidatus Magasanikbacteria_unclassified(86)	0	0	0	0	0	0	0	0	0	0	0	0	0	0	0	0	0	0	0	0	0	0	0	0	0	0	0	0	0	0	0	0	0	0	0	0	0	0	0	0	0	0
N226025_14	Bacteria(100)	Planctomycetota(100)	Planctomycetes(100)	Gemmatales(100)	Gemmataceae(100)	uncultured(100)	uncultured_unclassified(100)	0	0	0	0	0	0	0	0	0	0	0	0	0	0	0	2	0	0	0	0	0	0	0	0	0	0	0	0	0	0	0	0	0	0	0	0	0	0	0	0	0	0
N178272_12611283	Bacteria(100)	Proteobacteria(100)	Gammaproteobacteria(100)	Burkholderiales(100)	Comamonadaceae(100)	Malikia(100)	Malikia_unclassified(100)	24006	0	0	0	0	0	0	0	43062	195328	88504	0	0	0	48094	111663	163044	301905	370293	0	0	0	0	0	130046	229512	176144	0	0	0	0	0	86888	193732	13871	58981	96635	106475	175934	184003	126406	166069
N181507_9966246	Bacteria(100)	Proteobacteria(100)	Gammaproteobacteria(100)	Burkholderiales(100)	Burkholderiaceae(99)	Polynucleobacter(99)	Polynucleobacter_unclassified(99)	402	39	203	0	0	0	0	0	0	0	0	0	0	0	0	0	0	0	0	0	0	0	0	0	0	0	0	0	0	0	0	0	0	0	0	0	0	0	2304	5803	56446	0
N416694_9486928	Bacteria(100)	Actinobacteriota(100)	Actinobacteria(100)	Micrococcales(100)	Dermabacteraceae(100)	Brachybacterium(100)	Brachybacterium_unclassified(100)	0	0	0	0	0	0	0	0	0	0	0	0	0	0	0	0	0	0	0	0	0	0	0	0	0	0	0	0	0	0	0	0	0	0	0	0	0	0	0	0	0	0
N347743_9303789	Bacteria(100)	Proteobacteria(100)	Gammaproteobacteria(100)	Burkholderiales(100)	Comamonadaceae(100)	Comamonadaceae_unclassified(100)	Comamonadaceae_unclassified(100)	75761	2858	0	23928	29953	0	22973	34172	108651	0	0	6592	0	0	69557	0	0	0	0	0	0	0	32927	14640	90178	0	0	0	29241	26951	30708	75282	60901	82312	66141	12640	5035	15851	4617	0	0	0
N113502_8112124	Bacteria(100)	Proteobacteria(100)	Gammaproteobacteria(100)	Burkholderiales(100)	Comamonadaceae(100)	Comamonadaceae_unclassified(100)	Comamonadaceae_unclassified(100)	88358	92534	116456	0	0	0	0	0	0	0	0	0	3773	0	0	0	0	0	0	1489	2990	0	0	0	0	0	0	0	19948	6271	0	0	969	0	0	117199	51876	89281	149505	93584	82566	0
N278454_6226150	Bacteria(100)	Proteobacteria(100)	Gammaproteobacteria(100)	Burkholderiales(100)	Burkholderiaceae(100)	Polynucleobacter(100)	Polynucleobacter_unclassified(100)	12843	25643	25449	0	0	0	0	0	7405	0	0	0	0	0	3053	0	0	0	0	0	0	0	0	3	0	0	0	0	0	0	0	0	4031	0	0	1538	0	0	0	0	0	0
N159801_3639233	Bacteria(100)	Proteobacteria(100)	Alphaproteobacteria(100)	Sphingomonadales(100)	Sphingomonadaceae(100)	Sphingorhabdus(100)	Sphingorhabdus_unclassified(100)	1145	286	627	21698	0	0	0	0	0	0	0	9957	0	3022	0	0	0	0	0	35185	0	0	0	0	0	0	0	14195	0	980	0	0	0	0	0	1540	0	395	661	1893	0	0
N334531_3491388	Bacteria(100)	Bacteroidota(100)	Bacteroidia(100)	Cytophagales(100)	Spirosomaceae(100)	Pseudarcicella(100)	Pseudarcicella_unclassified(100)	5674	2992	8668	26048	0	0	0	0	0	0	0	60241	0	5521	0	0	0	0	0	34122	15845	18280	0	0	0	0	0	66641	23729	0	0	0	0	0	0	116729	59802	48376	40291	21307	16316	22348
N282956_3406624	Bacteria(100)	Proteobacteria(100)	Gammaproteobacteria(100)	Burkholderiales(100)	Comamonadaceae(100)	Comamonadaceae_unclassified(100)	Comamonadaceae_unclassified(100)	0	108861	15699	0	0	0	0	6724	12565	0	0	0	1688	0	0	0	0	0	0	0	0	0	0	0	0	0	0	0	17139	12681	0	12142	14162	0	0	37614	15452	22619	2019	0	0	0
N47886_2631007	Bacteria(100)	Proteobacteria(100)	Gammaproteobacteria(100)	Burkholderiales(100)	Oxalobacteraceae(100)	Oxalobacteraceae_unclassified(100)	Oxalobacteraceae_unclassified(100)	882	1083	1102	1855	335	1063	5073	16957	31309	57691	68652	0	0	1333	2163	847	0	0	0	724	0	123	1130	4436	14069	19804	24740	0	2681	9596	12438	45101	70627	89804	88512	0	0	0	0	0	0	0
N153679_2453809	Bacteria(100)	Proteobacteria(100)	Gammaproteobacteria(100)	Burkholderiales(100)	Comamonadaceae(100)	Hydrogenophaga(96)	Hydrogenophaga_unclassified(96)	13481	5784	20914	0	1403	0	609	5113	20862	12564	0	0	25054	39728	67036	83746	98763	61331	34356	0	3564	1041	2072	30547	52447	21453	3962	0	31584	24988	4844	2607	597	2718	0	37785	34273	47678	39393	45807	50310	9269
N61091_2382007	Bacteria(100)	Bacteroidota(100)	Bacteroidia(100)	Sphingobacteriales(100)	NS11-12 marine group(100)	NS11-12 marine group_unclassified(100)	NS11-12 marine group_unclassified(100)	176	5	0	47712	742	11410	32527	37586	7412	0	0	31206	2049	71479	22437	0	0	0	0	46808	6173	107233	7470	10428	7760	0	0	49565	27104	19073	1618	78527	69595	0	55588	0	0	0	0	0	0	0
N27237_2334711	unknown	unknown_unclassified(0)	unknown_unclassified(0)	unknown_unclassified(0)	unknown_unclassified(0)	unknown_unclassified(0)	unknown_unclassified(0)	0	0	6	0	0	0	223	4381	4380	142627	4726	0	0	2283	35368	63885	55330	120436	140786	0	0	1892	35123	45884	39774	126671	25917	0	0	10931	6550	9252	5482	4959	0	0	142	4967	39013	73442	175895	78329
N368740_2281338	Bacteria(100)	Proteobacteria(100)	Gammaproteobacteria(100)	Burkholderiales(100)	Methylophilaceae(100)	Methylophilaceae_unclassified(100)	Methylophilaceae_unclassified(100)	0	0	0	15773	0	718	17251	19786	17972	0	0	12855	1867	7392	12617	4600	0	0	0	9044	284	296	4969	4097	0	0	0	12069	13875	21743	10846	11525	9817	0	9522	56420	17791	34213	45510	20988	30862	0
N370205_2253719	Bacteria(100)	Proteobacteria(100)	Gammaproteobacteria(100)	Burkholderiales(100)	Burkholderiaceae(99)	Cupriavidus(99)	Cupriavidus_unclassified(99)	0	0	0	0	0	0	0	0	0	0	0	0	0	0	0	0	0	0	0	0	0	0	0	0	0	0	0	0	0	0	0	0	0	0	0	0	0	0	0	0	0	0
N255512_2198952	Bacteria(100)	Bacteroidota(100)	Bacteroidia(100)	Chitinophagales(100)	Chitinophagaceae(100)	Sediminibacterium(100)	Sediminibacterium_unclassified(100)	38	354	1469	12112	0	907	26141	30329	33932	2893	0	9883	2599	26911	20387	9440	2346	0	0	17740	2015	28059	14587	34626	9612	0	0	12445	13149	45805	57384	75845	60404	46469	91345	4210	405	502	524	0	1447	1994
N173141_1620769	Bacteria(100)	Bacteroidota(100)	Bacteroidia(100)	Flavobacteriales(87)	NS9 marine group(87)	NS9 marine group_unclassified(87)	NS9 marine group_unclassified(87)	0	0	0	42351	15417	19308	48205	32974	33460	8855	0	39050	3354	5080	0	0	0	0	0	69117	0	42150	21975	30847	10561	0	0	57653	38376	106466	106890	87784	0	0	0	0	0	0	3951	16549	26129	1980
N393529_1597217	Bacteria(100)	Proteobacteria(100)	Alphaproteobacteria(100)	Rhodobacterales(100)	Rhodobacteraceae(100)	Pseudorhodobacter(98)	Pseudorhodobacter_unclassified(98)	3019	2322	3385	0	0	0	0	0	2861	0	0	0	16558	10284	53590	9964	0	0	0	0	0	0	0	0	0	0	0	0	2902	26000	0	0	0	0	0	4349	2862	4560	5059	4047	1356	0
N99731_1435425	Bacteria(100)	Proteobacteria(100)	Gammaproteobacteria(100)	Burkholderiales(100)	Comamonadaceae(100)	Hydrogenophaga(87)	Hydrogenophaga_unclassified(87)	4343	256	3991	0	0	0	0	0	13422	11520	0	0	0	0	30319	81108	68559	113542	147104	0	0	0	0	37211	113296	67358	13690	0	0	0	0	0	0	12666	0	1185	1106	2369	3209	5485	4459	901
N208423_1359415	Bacteria(100)	Proteobacteria(100)	Gammaproteobacteria(100)	Burkholderiales(100)	Methylophilaceae(100)	Methylophilaceae_unclassified(100)	Methylophilaceae_unclassified(100)	9	75	135	93663	0	0	8021	0	0	0	0	81382	0	0	0	0	0	0	0	71216	3222	0	0	0	0	0	0	79035	12740	0	0	0	0	0	0	5753	2783	3129	2702	1195	904	0
N437656_1347262	Bacteria(100)	Bacteroidota(100)	Bacteroidia(100)	Chitinophagales(100)	Saprospiraceae(100)	Candidatus Aquirestis(100)	Candidatus Aquirestis_unclassified(100)	0	107	0	2031	442	0	3365	4181	5275	6446	78330	822	1381	1527	6369	10750	9702	14055	76950	1248	1175	1580	10287	33599	26224	12541	23881	471	837	6009	7531	6828	4277	977	1378	1083	0	292	7699	11488	21379	36879
N117177_1342607	Bacteria(100)	Bacteroidota(100)	Bacteroidia(100)	Flavobacteriales(100)	Flavobacteriaceae(100)	Flavobacterium(100)	Flavobacterium_unclassified(100)	0	72045	44399	772	188	0	204	108	116	36	27	557	240	475	467	198	144	17	26	720	287	438	469	295	164	15	28	594	337	375	213	316	128	139	172	64506	27754	21215	14508	7657	4931	0
N434020_1326410	Bacteria(100)	Proteobacteria(100)	Gammaproteobacteria(100)	Pseudomonadales(100)	Pseudomonadaceae(100)	Pseudomonas(95)	Pseudomonas_unclassified(95)	0	0	0	0	72	0	7	0	0	40	0	5	70	88	46	12	19	11	14	0	21	20	0	11	82	30	17	4	34	2	0	0	0	0	0	57	52	0	2	26	0	21
N213548_1167661	Bacteria(100)	Proteobacteria(100)	Gammaproteobacteria(100)	Burkholderiales(100)	Comamonadaceae(100)	Limnohabitans(94)	Limnohabitans_unclassified(94)	1198	552	813	0	0	0	2097	5305	4102	4560	23680	0	0	0	0	0	0	0	0	0	0	0	0	0	0	0	0	0	0	3743	3008	11121	11867	8172	10238	0	0	0	0	0	0	11297
N155751_1145754	Bacteria(100)	Actinobacteriota(100)	Actinobacteria(100)	Frankiales(100)	Sporichthyaceae(100)	Sporichthyaceae_unclassified(100)	Sporichthyaceae_unclassified(100)	201	1203	251	16462	0	0	32089	23292	19505	0	29931	5069	0	86	2537	0	0	0	0	12506	1273	0	0	0	0	0	0	6942	6032	34450	16127	7641	0	0	6739	4663	0	0	392	0	4216	2077
N339836_1122464	Bacteria(100)	Actinobacteriota(100)	Actinobacteria(100)	Frankiales(100)	Sporichthyaceae(100)	hgcI clade(100)	hgcI clade_unclassified(100)	94	136	217	2676	0	0	14919	14580	18888	13058	74818	1781	1818	3533	5601	2894	629	0	0	2556	1741	2659	10094	18663	11391	0	0	2590	3567	25438	31662	26475	18346	40732	105818	0	0	0	0	0	0	0
N270453_1121210	Bacteria(100)	Bacteroidota(100)	Bacteroidia(100)	Flavobacteriales(100)	Flavobacteriaceae(100)	Flavobacterium(100)	Flavobacterium_unclassified(100)	102	515	7450	579	0	74	0	0	0	0	0	1125	0	6072	5505	717	0	0	0	1146	0	2900	241	0	0	0	0	1658	8	87	0	0	0	0	0	7433	1822	2788	1628	990	0	0
N40813_1089449	Bacteria(100)	Proteobacteria(100)	Gammaproteobacteria(100)	Burkholderiales(100)	Rhodocyclaceae(100)	Zoogloea(100)	Zoogloea_unclassified(100)	9	1315	210	0	2457	0	0	109	2693	6142	3530	0	3503	1489	549	128	115	0	0	0	467	0	0	887	1570	0	0	0	3580	1162	0	64	255	394	0	0	0	0	0	0	0	0
N341822_1008548	Bacteria(100)	Proteobacteria(100)	Gammaproteobacteria(100)	Pseudomonadales(100)	Pseudomonadaceae(100)	Pseudomonas(99)	Pseudomonas_unclassified(99)	2814	2643	2264	0	5610	0	0	0	4825	34865	0	0	14247	24707	5462	0	10510	0	0	0	0	0	0	0	11650	0	0	0	6674	0	0	0	0	0	0	17080	15445	4031	3180	1241	2172	1079
N246645_913593	Bacteria(100)	Proteobacteria(100)	Gammaproteobacteria(100)	Diplorickettsiales(100)	Diplorickettsiaceae(100)	Rickettsiella(100)	Rickettsiella_unclassified(100)	157530	5222	131068	10547	1878	0	13278	6120	4583	680	4030	7038	3420	3711	14432	21068	12658	0	1137	7687	1178	1811	17990	30330	9061	0	42	7590	4019	18169	7066	2130	0	0	0	5730	520	2438	3172	2480	1097	0
N180467_796059	Bacteria(100)	Proteobacteria(100)	Gammaproteobacteria(100)	Pseudomonadales(100)	Pseudomonadaceae(99)	Pseudomonadaceae_unclassified(99)	Pseudomonadaceae_unclassified(99)	0	43	0	0	0	0	0	0	0	4475	0	0	0	835	0	0	17520	22873	5861	0	0	0	0	3031	83330	125947	21045	0	0	0	0	0	0	0	0	6203	8702	3289	1328	1251	2712	5043
N203687_772675	Bacteria(100)	Proteobacteria(100)	Alphaproteobacteria(100)	Rhodobacterales(100)	Rhodobacteraceae(100)	Pseudorhodobacter(95)	Pseudorhodobacter_unclassified(95)	14707	1104	7768	0	0	0	0	0	0	0	0	0	1168	0	0	0	0	0	0	0	0	0	0	0	0	0	0	0	1773	0	0	0	0	0	0	8378	1581	3209	1787	0	0	0
N8446_706207	Bacteria(100)	Proteobacteria(100)	Gammaproteobacteria(100)	Burkholderiales(100)	Oxalobacteraceae(99)	Oxalobacteraceae_unclassified(99)	Oxalobacteraceae_unclassified(99)	0	0	62	12455	1043	5997	12587	29459	27758	0	0	217	4111	0	0	0	0	0	0	6155	0	0	0	0	0	0	0	0	2606	9630	0	13950	16931	0	0	3221	3023	10178	10595	6859	2269	0
N434306_705972	Bacteria(100)	Proteobacteria(100)	Gammaproteobacteria(100)	Burkholderiales(100)	Comamonadaceae(100)	Hydrogenophaga(87)	Hydrogenophaga_unclassified(87)	466	175	149	0	0	1354	18205	16479	32437	0	0	0	14096	23950	48943	19112	793	0	0	0	0	4712	4850	36913	48374	0	0	0	25284	48167	0	0	0	0	0	354	234	224	360	431	509	31
N83198_622430	Bacteria(100)	Proteobacteria(100)	Gammaproteobacteria(100)	Burkholderiales(100)	Burkholderiaceae(100)	Limnobacter(100)	Limnobacter_unclassified(100)	0	0	0	0	1387	0	3087	3525	9823	1354	4717	410	10870	25828	32284	22038	9227	0	0	0	1806	3356	2101	13254	11219	0	0	1265	17928	18327	11937	14013	20653	15167	2726	5500	5227	6348	4669	1726	0	0
N265154_592686	Bacteria(100)	Bacteroidota(100)	Bacteroidia(100)	Cytophagales(100)	Spirosomaceae(100)	Fluviimonas(96)	Fluviimonas_unclassified(96)	0	0	0	112	143	8	599	520	807	9179	5969	188	154	1418	8005	24615	48014	94613	90579	183	104	836	6118	50234	54984	65675	90868	183	435	2837	3163	2778	4224	15381	19679	0	0	0	0	0	0	0
N185096_521920	Bacteria(100)	Proteobacteria(100)	Gammaproteobacteria(100)	Pseudomonadales(100)	Cellvibrionaceae(100)	Cellvibrio(100)	Cellvibrio_unclassified(100)	137	355	77	0	0	0	0	0	0	198	25087	0	0	0	0	0	0	0	0	0	0	0	242	131	0	419	2951	0	0	0	0	0	0	238	15980	0	0	0	0	0	0	32003
N229439_486453	Bacteria(100)	Armatimonadota(100)	Armatimonadia(100)	Armatimonadales(100)	Armatimonadaceae(100)	Armatimonas(100)	Armatimonas_unclassified(100)	0	43	0	5018	39	6041	10157	12759	8111	9878	5136	0	0	0	0	0	0	0	0	1658	472	0	0	0	0	0	0	0	0	6859	4647	4695	0	0	0	18640	9781	15677	17863	15771	11990	4898
N40957_483459	Bacteria(100)	Proteobacteria(100)	Gammaproteobacteria(100)	Burkholderiales(100)	Comamonadaceae(99)	Comamonadaceae_unclassified(99)	Comamonadaceae_unclassified(99)	0	35	138	0	0	0	2107	5095	8789	12419	34064	0	385	243	1463	3312	4487	3000	3665	0	0	0	1325	4413	243	3114	2716	0	2286	10259	9135	12965	14999	16979	15651	0	0	0	0	0	0	7264
N313788_466683	Bacteria(100)	Verrucomicrobiota(100)	Verrucomicrobiae(100)	Verrucomicrobiales(100)	Verrucomicrobiaceae(100)	Verrucomicrobiaceae_unclassified(100)	Verrucomicrobiaceae_unclassified(100)	22	0	0	11235	0	0	0	0	0	0	0	0	0	0	0	0	0	0	0	859	0	0	0	0	0	0	0	0	0	7125	0	0	0	0	0	322	147	83	198	72	0	0
N431337_465679	Bacteria(100)	Bacteroidota(100)	Bacteroidia(100)	Cytophagales(100)	Cyclobacteriaceae(100)	Algoriphagus(100)	Algoriphagus_unclassified(100)	0	0	0	1590	910	1275	9011	13079	12565	9903	5549	2232	816	785	0	0	0	0	0	2811	602	374	0	0	0	0	0	3507	5666	30746	42853	75957	77965	53027	96782	210	79	66	188	177	223	141
N128775_449246	Bacteria(100)	Proteobacteria(100)	Gammaproteobacteria(100)	Burkholderiales(100)	Rhodocyclaceae(100)	Zoogloea(100)	Zoogloea_unclassified(100)	0	411	65	222	3818	2106	4636	6168	13188	10057	3326	207	3026	4374	5028	3114	2613	580	380	201	1265	1638	904	3050	6689	1337	695	234	3299	2642	1336	1531	1715	2188	203	10029	9203	15609	19061	11523	7754	1915
N331140_440986	Bacteria(100)	Actinobacteriota(100)	Actinobacteria(100)	Micrococcales(100)	Microbacteriaceae(100)	Aurantimicrobium(100)	Aurantimicrobium_unclassified(100)	18570	3952	151246	1908	0	0	0	35	0	0	0	588	0	0	0	0	0	0	0	997	0	0	0	0	0	0	0	878	293	242	0	0	0	0	0	5209	2004	2271	1719	1261	0	83
N75774_436150	Bacteria(100)	Proteobacteria(100)	Alphaproteobacteria(100)	Caulobacterales(100)	Hyphomonadaceae(100)	SWB02(89)	SWB02_unclassified(89)	0	0	0	56	11	0	10	0	10	0	8	16	16	17	14	39	14	2	8	15	13	16	39	83	29	0	0	15	23	31	43	0	0	7	4	58	0	0	0	0	0	0
N167494_413936	Bacteria(100)	Cyanobacteria(100)	Cyanobacteriia(100)	Chloroplast(100)	Chloroplast_unclassified(100)	Chloroplast_unclassified(100)	Chloroplast_unclassified(100)	11	1216	0	251	260	2604	20774	41697	4435	0	0	1335	815	689	14076	10534	4365	0	0	6749	0	628	26476	27357	2850	0	0	2323	18431	24346	54763	77208	8820	0	0	0	0	0	0	0	0	0
N295539_412148	Bacteria(100)	Actinobacteriota(100)	Actinobacteria(100)	Frankiales(100)	Sporichthyaceae(100)	hgcI clade(94)	hgcI clade_unclassified(94)	219	1181	959	4311	0	0	8365	4962	4012	0	650	4817	3718	3920	5013	775	0	0	0	5367	3550	2859	4438	62	0	0	0	5422	5624	18943	11933	5761	1367	222	2921	10275	2556	2029	2934	271	1413	0
N237965_403501	Bacteria(100)	Bacteroidota(100)	Bacteroidia(100)	Chitinophagales(100)	Chitinophagaceae(100)	Edaphobaculum(98)	Edaphobaculum_unclassified(98)	0	0	0	0	0	0	0	0	0	0	0	0	0	0	0	0	0	0	0	0	0	0	0	0	0	0	0	0	0	0	0	0	0	0	0	0	0	0	0	0	0	0
N442738_395763	Bacteria(100)	Proteobacteria(100)	Gammaproteobacteria(100)	Burkholderiales(100)	Burkholderiaceae(100)	Polynucleobacter(100)	Polynucleobacter_unclassified(100)	130	64	145	0	0	1098	1914	1331	5193	0	5080	0	0	0	2087	325	0	0	0	0	0	0	1480	2666	369	0	0	174	821	5893	5383	6477	11299	6808	7167	0	0	0	0	0	0	0
N24697_382042	Bacteria(100)	Proteobacteria(100)	Gammaproteobacteria(100)	Burkholderiales(100)	Rhodocyclaceae(100)	Dechloromonas(98)	Dechloromonas_unclassified(98)	708	4484	1180	0	14049	0	0	0	23927	59780	13498	0	8608	0	0	0	0	0	0	0	0	0	0	0	0	0	0	0	17347	0	0	0	0	0	0	5322	593	0	0	0	0	0
N408187_331961	Bacteria(100)	Actinobacteriota(100)	Actinobacteria(100)	Micrococcales(100)	Microbacteriaceae(100)	Candidatus Aquiluna(98)	Candidatus Aquiluna_unclassified(98)	38662	8	3	4260	0	0	0	0	0	0	0	3241	0	0	1038	0	0	0	0	7182	0	0	0	3084	0	0	0	4970	141	8453	0	0	0	0	0	11	9	0	0	17	0	0
N196603_315691	Bacteria(100)	Bacteroidota(100)	Bacteroidia(100)	Cytophagales(100)	Spirosomaceae(100)	Emticicia(100)	Emticicia_unclassified(100)	0	0	83	18	18	0	37	55	59	1686	35041	22	44	63	149	145	159	576	4108	25	26	57	82	224	106	488	21499	16	30	107	137	48	0	544	4657	21	4	0	0	12	0	14
N351919_309320	Bacteria(100)	Proteobacteria(100)	Gammaproteobacteria(100)	Pseudomonadales(100)	Cellvibrionaceae(100)	Cellvibrio(100)	Cellvibrio_unclassified(100)	10	257	27	0	0	0	0	0	0	17	4338	0	0	0	0	0	0	0	0	39	24	55	132	105	0	143	1058	0	0	0	0	0	0	33	2125	0	0	0	0	0	0	12623
N351341_301688	Bacteria(100)	Bacteroidota(100)	Bacteroidia(100)	Flavobacteriales(100)	Crocinitomicaceae(100)	Fluviicola(100)	Fluviicola_unclassified(100)	592	8	0	2756	0	0	124	0	0	0	0	4439	430	9695	6346	0	0	0	0	7316	1349	13581	6058	11272	6180	0	5687	5078	2072	4235	2428	5254	4374	3820	67977	0	0	0	24	0	0	0
N298844_286882	Bacteria(100)	Proteobacteria(100)	Gammaproteobacteria(100)	Pseudomonadales(100)	Cellvibrionaceae(100)	Cellvibrio(100)	Cellvibrio_unclassified(100)	229	4598	355	1270	520	0	699	476	208	650	34694	1227	861	858	353	213	64	10	14	2426	1046	775	521	464	162	297	8808	1495	1218	1162	394	226	43	251	26628	802	250	128	71	0	0	19346
N43426_273949	Bacteria(100)	Proteobacteria(100)	Alphaproteobacteria(100)	Rickettsiales(100)	Rickettsiaceae(100)	uncultured(97)	uncultured_unclassified(97)	0	8	0	248	65	0	427	671	689	6278	15266	206	144	403	4498	10932	10444	8660	8275	153	87	246	3220	10361	7894	11650	10299	228	176	1599	1295	911	532	1304	1804	664	199	592	2447	3093	3170	1239
N356709_263442	Bacteria(100)	Proteobacteria(100)	Alphaproteobacteria(100)	Sphingomonadales(100)	Sphingomonadaceae(100)	Sphingobium(95)	Sphingobium_unclassified(95)	1366	610	7277	0	0	1034	0	0	0	0	0	0	0	605	0	0	0	0	0	0	0	0	0	0	821	0	0	0	176	0	0	0	0	0	0	6752	5103	4885	2822	3252	1282	0
N165253_249526	unknown	unknown_unclassified(0)	unknown_unclassified(0)	unknown_unclassified(0)	unknown_unclassified(0)	unknown_unclassified(0)	unknown_unclassified(0)	0	0	0	275	85	5629	2881	4650	3641	23745	801	362	550	3651	17300	23878	22559	24218	4893	136	138	3273	18001	17911	17760	23454	2958	447	1445	13285	5490	3588	1640	1508	46	0	0	0	0	0	0	0
N115180_246997	Bacteria(100)	Proteobacteria(100)	Gammaproteobacteria(100)	Pseudomonadales(100)	Pseudomonadaceae(100)	Pseudomonas(95)	Pseudomonas_unclassified(95)	0	0	0	0	43	0	0	0	21	29	5	4	50	50	6	5	0	14	0	0	0	0	0	20	91	47	8	0	40	8	0	0	0	0	0	0	0	10	0	0	0	0
N311702_243665	Bacteria(100)	Bacteroidota(100)	Bacteroidia(100)	Chitinophagales(100)	Saprospiraceae(100)	Haliscomenobacter(100)	Haliscomenobacter_unclassified(100)	0	0	0	0	0	0	0	0	0	0	0	0	0	0	0	0	0	0	0	0	0	0	0	0	0	0	0	0	0	0	0	0	0	0	0	0	0	0	0	0	0	0
N340963_234049	Bacteria(100)	Proteobacteria(100)	Alphaproteobacteria(100)	Rhodobacterales(100)	Rhodobacteraceae(100)	Tabrizicola(87)	Tabrizicola_unclassified(87)	5012	0	30	0	0	0	6111	737	5073	0	0	0	0	3926	1221	0	0	0	0	0	0	0	0	0	0	0	0	0	9174	22745	4310	0	0	0	0	17	19	89	0	0	0	0
N262229_232034	Bacteria(100)	Proteobacteria(100)	Gammaproteobacteria(100)	Pseudomonadales(100)	Cellvibrionaceae(100)	Cellvibrio(100)	Cellvibrio_unclassified(100)	76	353	16	320	137	0	217	268	59	761	25104	293	397	361	264	140	29	25	15	490	307	437	616	658	154	1192	3918	339	330	452	232	162	35	633	7951	0	0	0	0	0	0	13464
N312527_228392	Bacteria(100)	Proteobacteria(100)	Gammaproteobacteria(100)	Burkholderiales(100)	Comamonadaceae(100)	Comamonadaceae_unclassified(100)	Comamonadaceae_unclassified(100)	2843	12881	3513	2016	0	0	1795	1318	4	0	0	1782	1199	2140	2419	1232	0	0	0	2049	0	0	0	116	0	0	0	2007	2666	7269	1842	0	0	0	0	5129	1622	967	312	0	0	0
N23968_221330	Bacteria(100)	Proteobacteria(100)	Gammaproteobacteria(100)	Burkholderiales(100)	Alcaligenaceae(100)	Alcaligenaceae_unclassified(100)	Alcaligenaceae_unclassified(100)	0	8	0	333	179	0	781	1191	759	161	141	230	211	185	243	123	56	18	18	302	281	239	287	232	80	104	780	236	198	477	312	383	484	270	503	0	0	0	0	0	0	274
N406517_216531	Bacteria(100)	Proteobacteria(100)	Alphaproteobacteria(100)	Sphingomonadales(100)	Sphingomonadaceae(100)	Sphingorhabdus(100)	Sphingorhabdus_unclassified(100)	316	13	0	12564	0	0	0	0	0	0	0	5653	0	0	0	0	0	0	0	13510	0	0	0	0	0	0	0	5865	0	0	0	0	0	0	0	0	0	0	0	5	0	136
N243989_214074	Bacteria(100)	Actinobacteriota(100)	Actinobacteria(100)	Micrococcales(100)	Microbacteriaceae(100)	Rhodoluna(93)	Rhodoluna_unclassified(93)	2567	1337	44765	0	0	0	0	0	0	0	0	0	0	0	0	0	0	0	0	0	0	0	0	0	0	0	0	0	0	0	0	0	0	0	0	1343	564	360	327	135	155	56
N345466_205302	Bacteria(100)	Bacteroidota(100)	Bacteroidia(100)	Flavobacteriales(100)	Flavobacteriaceae(100)	Flavobacterium(100)	Flavobacterium_unclassified(100)	18	518	125	24	10	0	0	0	4	0	42	30	9	20	9	0	0	0	0	9	5	4	8	18	0	0	118	21	9	23	5	0	0	0	24	22	10	0	20	0	0	40
N190729_199632	Bacteria(100)	Proteobacteria(100)	Gammaproteobacteria(100)	Burkholderiales(100)	Alcaligenaceae(100)	GKS98 freshwater group(99)	GKS98 freshwater group_unclassified(99)	0	103	0	7	0	0	6	0	0	5	7	9	0	3	6	0	2	0	0	0	0	0	0	10	0	0	0	4	0	10	4	0	0	6	9	3582	331	2328	2130	2079	819	4826
N330438_197624	Bacteria(100)	Cyanobacteria(98)	Cyanobacteriia(97)	Chloroplast(96)	Chloroplast_unclassified(96)	Chloroplast_unclassified(96)	Chloroplast_unclassified(96)	0	0	0	708	743	14744	22820	15712	629	0	0	2400	7170	0	0	0	0	0	0	0	278	0	0	0	0	0	0	8593	33111	23153	0	0	0	0	0	0	0	445	4598	11300	13458	0
N454315_193944	Bacteria(100)	Cyanobacteria(100)	Cyanobacteriia(100)	Chloroplast(100)	Chloroplast_unclassified(100)	Chloroplast_unclassified(100)	Chloroplast_unclassified(100)	0	281	19	892	892	0	21752	38769	4869	151	220	1543	692	992	7250	4717	2492	163	147	5619	823	1075	21032	19540	1304	88	52	2618	15993	15071	15500	15979	1206	46	49	52	43	0	53	40	107	0
N300650_192782	Bacteria(100)	Proteobacteria(100)	Gammaproteobacteria(100)	Pseudomonadales(100)	Cellvibrionaceae(100)	Marinagarivorans(100)	Marinagarivorans_unclassified(100)	0	0	0	0	0	0	0	0	0	0	0	0	0	0	0	0	0	0	0	0	0	0	0	0	10	0	5	0	0	0	0	0	0	0	0	0	0	0	0	0	0	0
N68125_191823	Bacteria(100)	Proteobacteria(100)	Gammaproteobacteria(100)	Burkholderiales(100)	Rhodocyclaceae(100)	Rhodocyclaceae_unclassified(100)	Rhodocyclaceae_unclassified(100)	1646	2060	722	401	1767	1360	853	1056	4355	6517	2317	330	1825	858	427	149	176	64	32	308	1079	558	184	709	984	358	204	300	2118	873	984	985	1719	2613	305	0	0	0	0	0	0	0
N19446_190410	Bacteria(100)	Proteobacteria(100)	Alphaproteobacteria(100)	Sphingomonadales(100)	Sphingomonadaceae(100)	Novosphingobium(98)	Novosphingobium_unclassified(98)	13141	4734	7573	5889	0	0	0	0	0	0	0	1920	0	0	0	0	0	0	0	3713	0	0	0	0	0	0	0	1005	0	0	0	0	0	0	0	449	115	144	81	108	0	0
N53345_186063	Bacteria(100)	Bacteroidota(100)	Bacteroidia(100)	Cytophagales(100)	Spirosomaceae(100)	Arcicella(100)	Arcicella_unclassified(100)	952	755	2492	775	262	0	221	92	248	4962	105838	451	329	146	162	60	23	110	565	621	257	195	113	60	0	181	1740	379	389	235	84	0	0	186	2115	343	123	92	54	74	0	5193
N277627_184906	Bacteria(100)	Proteobacteria(100)	Alphaproteobacteria(100)	Rhodobacterales(100)	Rhodobacteraceae(100)	Gemmobacter(90)	Gemmobacter_unclassified(90)	3619	790	4859	130	750	2375	231	431	2494	9250	3280	140	1732	2147	2370	3157	11071	12176	7121	153	910	631	408	5181	44562	16946	5408	114	1896	858	594	2109	3691	3876	814	144	79	0	0	0	43	0
N34653_179150	Bacteria(100)	Actinobacteriota(100)	Actinobacteria(100)	Micrococcales(100)	Microbacteriaceae(100)	Rhodoluna(92)	Rhodoluna_unclassified(92)	1698	2170	58855	354	68	0	108	21	55	6	0	283	177	106	52	18	12	0	0	336	257	83	32	6	0	0	0	307	245	215	53	21	14	16	0	3588	1495	1376	788	162	0	0
N4013_174283	Bacteria(100)	Proteobacteria(100)	Gammaproteobacteria(100)	Burkholderiales(100)	Comamonadaceae(100)	Comamonadaceae_unclassified(100)	Comamonadaceae_unclassified(100)	335	663	8005	1514	523	0	1261	1719	1073	959	1066	1293	432	439	563	537	218	81	184	1057	274	276	687	745	931	765	871	2109	1059	3834	2017	1718	809	581	747	1030	602	1861	1024	729	1254	0
N236542_164880	Bacteria(100)	Proteobacteria(100)	Gammaproteobacteria(100)	Pseudomonadales(100)	Pseudomonadaceae(100)	Pseudomonas(100)	Pseudomonas_unclassified(100)	0	0	0	0	0	0	0	0	0	0	0	0	0	0	0	0	0	0	0	0	0	0	0	0	0	0	0	0	0	0	0	0	0	0	0	157	74	47	11	18	0	0
N411866_162624	unknown	unknown_unclassified(0)	unknown_unclassified(0)	unknown_unclassified(0)	unknown_unclassified(0)	unknown_unclassified(0)	unknown_unclassified(0)	0	0	0	51	50	0	1009	1952	2165	3648	46	70	146	136	85	56	41	10	0	17	69	73	90	38	41	45	8	73	479	2864	1380	2088	43	2	0	132	830	6207	16866	20734	1671	3
N94800_162247	Bacteria(100)	Cyanobacteria(100)	Cyanobacteriia(100)	Chloroplast(100)	Chloroplast_unclassified(100)	Chloroplast_unclassified(100)	Chloroplast_unclassified(100)	50	71	0	4033	0	4871	3709	10223	2135	0	1110	3247	0	0	1935	629	0	0	0	6252	0	0	6583	16370	0	0	0	7741	9572	4090	6488	3768	0	0	0	13	26	0	14	17	0	8
N134453_161748	Bacteria(100)	Cyanobacteria(100)	Cyanobacteriia(100)	Chloroplast(100)	Chloroplast_unclassified(100)	Chloroplast_unclassified(100)	Chloroplast_unclassified(100)	0	201	98	2520	390	0	1745	10385	2188	113	1355	1348	369	358	3018	4087	2314	613	310	2950	682	572	16150	24263	4591	776	530	2473	6953	6422	8087	12079	1687	0	519	25	0	10	16	0	0	0
N347907_156740	Bacteria(100)	Bacteroidota(100)	Bacteroidia(100)	Flavobacteriales(100)	Flavobacteriaceae(100)	Flavobacterium(100)	Flavobacterium_unclassified(100)	20	46	1038	449	148	0	276	158	260	483	1090	238	110	571	1432	849	764	1333	4206	423	155	580	1294	1984	502	86	3836	230	241	558	261	100	15	100	165	1372	368	227	196	362	256	139
N317666_152769	Bacteria(100)	Proteobacteria(100)	Alphaproteobacteria(100)	Rhodobacterales(100)	Rhodobacteraceae(100)	Rhodobacteraceae_unclassified(100)	Rhodobacteraceae_unclassified(100)	1057	908	1097	821	847	0	1923	1539	3136	8490	7244	662	1674	1826	4027	4187	5681	4323	5138	901	1315	980	1406	3797	3623	1687	4947	660	1668	3189	1543	620	959	2926	2593	875	489	1056	1026	865	74	4
N15703_150847	Bacteria(100)	Proteobacteria(100)	Alphaproteobacteria(100)	Rhodobacterales(100)	Rhodobacteraceae(100)	Tabrizicola(96)	Tabrizicola_unclassified(96)	490	76	506	529	503	0	1655	674	1522	342	175	697	1815	2680	1858	221	78	0	0	484	921	1139	351	248	86	16	5	1063	1977	2840	1080	329	489	399	222	23	10	0	5	0	0	0
N428568_137202	Bacteria(90)	Bacteria_unclassified(90)	Bacteria_unclassified(90)	Bacteria_unclassified(90)	Bacteria_unclassified(90)	Bacteria_unclassified(90)	Bacteria_unclassified(90)	0	0	0	267	83	0	1299	4165	2712	11514	569	173	473	3364	22443	26124	6759	231	0	77	169	1856	36515	887	23	0	0	147	834	3470	1245	1512	563	279	33	254	194	1254	2244	754	95	0
N114027_134217	Bacteria(100)	Bacteroidota(100)	Bacteroidia(100)	Cytophagales(80)	Cytophagales_unclassified(80)	Cytophagales_unclassified(80)	Cytophagales_unclassified(80)	0	116	0	78	27	0	97	71	52	0	177	107	27	66	41	30	7	0	0	35	30	28	0	31	0	0	12	117	104	162	64	53	20	0	107	0	0	0	0	0	0	0
N120279_133336	Bacteria(100)	Actinobacteriota(100)	Actinobacteria(100)	Micrococcales(100)	Microbacteriaceae(100)	Candidatus Aquiluna(100)	Candidatus Aquiluna_unclassified(100)	3816	4	257	0	0	0	0	0	0	0	0	0	0	0	0	0	0	0	0	0	0	0	0	0	0	0	0	0	0	0	0	0	0	0	0	35	16	0	36	0	0	21
N297365_129651	Bacteria(100)	Bacteroidota(100)	Bacteroidia(100)	Flavobacteriales(100)	Flavobacteriaceae(100)	Flavobacterium(100)	Flavobacterium_unclassified(100)	84	1223	210	206	87	0	66	81	46	0	0	295	132	485	308	129	104	12	7	290	113	245	93	30	0	0	0	303	194	119	31	11	0	0	0	8302	3336	3631	2109	870	0	0
N314447_125253	Bacteria(100)	Cyanobacteria(100)	Cyanobacteriia(100)	Chloroplast(100)	Chloroplast_unclassified(100)	Chloroplast_unclassified(100)	Chloroplast_unclassified(100)	14	6000	0	1413	1586	0	3076	2055	1037	40	45	4203	281	2733	9093	3662	2439	26	20	15327	284	4526	22190	6867	449	35	15	5597	16773	10058	1528	1002	167	0	5	484	281	107	203	203	376	0
N245916_124389	Bacteria(100)	Proteobacteria(100)	Gammaproteobacteria(100)	Pseudomonadales(100)	Pseudomonadaceae(100)	Pseudomonas(99)	Pseudomonas_unclassified(99)	165	795	140	111	1723	0	245	359	1048	3225	986	96	1834	4064	6284	3959	5720	2378	1277	126	923	1091	1002	7549	31684	13842	5097	48	1401	756	298	226	194	278	34	213	159	0	73	0	0	60
N366572_114080	Bacteria(100)	Bacteroidota(100)	Bacteroidia(100)	Flavobacteriales(99)	NS9 marine group(98)	NS9 marine group_unclassified(98)	NS9 marine group_unclassified(98)	0	0	0	373	267	0	2480	2609	5005	5212	850	275	204	130	86	24	24	86	1246	357	176	381	306	1416	1567	1069	35717	286	448	5017	7261	11141	3643	1483	4968	0	0	0	0	0	554	153
N215768_112242	Bacteria(100)	Bacteroidota(100)	Bacteroidia(100)	Cytophagales(100)	Spirosomaceae(100)	Flectobacillus(88)	Flectobacillus_unclassified(88)	42	1251	43	72	11	0	54	25	48	1189	94879	47	49	47	101	34	15	36	234	106	37	64	0	5	0	14	491	39	61	144	21	0	20	101	6685	17	0	0	0	0	0	179
N90638_112010	Bacteria(92)	Cyanobacteria(91)	Cyanobacteriia(91)	Chloroplast(82)	Chloroplast_unclassified(82)	Chloroplast_unclassified(82)	Chloroplast_unclassified(82)	0	0	0	647	149	0	410	66	53	153	25	806	526	3126	21511	23147	9228	209	11	358	165	4248	36217	6938	615	4	0	744	829	1623	119	40	0	0	3	0	0	0	0	0	0	0
N87124_103783	Bacteria(100)	Proteobacteria(100)	Gammaproteobacteria(100)	Enterobacterales(100)	Alteromonadaceae(100)	Rheinheimera(100)	Rheinheimera_unclassified(100)	0	0	0	713	53	0	187	377	13	160	2274	650	236	244	416	283	0	0	0	1061	533	596	833	1300	173	18	788	433	317	544	362	532	99	0	391	763	302	525	334	159	174	783
N217496_101750	Bacteria(100)	Proteobacteria(100)	Alphaproteobacteria(100)	Caulobacterales(100)	Caulobacteraceae(100)	Caulobacter(100)	Caulobacter_unclassified(100)	0	0	0	512	420	0	728	711	316	172	274	812	241	353	321	184	75	7	2	1024	139	497	342	708	143	10	39	1016	894	796	513	312	117	96	173	370	206	135	245	327	161	13
N235275_3	Archaea(100)	Nanoarchaeota(100)	Nanoarchaeia(100)	Woesearchaeales(100)	Woesearchaeales_unclassified(100)	Woesearchaeales_unclassified(100)	Woesearchaeales_unclassified(100)	0	0	0	0	0	0	0	0	0	0	0	0	0	0	0	0	0	0	0	0	0	0	0	0	0	0	0	0	0	0	0	0	0	0	0	0	0	0	0	0	0	0
N235351_3	Bacteria(100)	Proteobacteria(100)	Gammaproteobacteria(100)	Burkholderiales(100)	Burkholderiales_unclassified(100)	Burkholderiales_unclassified(100)	Burkholderiales_unclassified(100)	0	0	0	0	0	0	0	0	0	0	0	0	0	0	0	0	0	0	0	0	0	0	0	0	0	0	0	0	0	0	0	0	0	0	0	0	0	0	0	0	0	0
N235503_3	Bacteria(100)	Verrucomicrobiota(98)	Chlamydiae(98)	Chlamydiales(98)	Chlamydiales_unclassified(98)	Chlamydiales_unclassified(98)	Chlamydiales_unclassified(98)	0	0	0	0	0	0	3	0	0	0	0	0	0	0	0	0	0	0	0	0	0	0	0	0	0	0	0	0	0	0	0	0	0	0	0	0	0	0	0	0	0	0
N235518_3	Bacteria(100)	Proteobacteria(91)	Gammaproteobacteria(91)	Gammaproteobacteria_unclassified(91)	Gammaproteobacteria_unclassified(91)	Gammaproteobacteria_unclassified(91)	Gammaproteobacteria_unclassified(91)	0	0	0	0	0	0	0	0	0	0	0	0	0	0	0	0	0	0	0	0	0	0	0	0	0	0	0	0	0	0	0	0	0	0	0	0	0	0	0	0	0	0
N235762_3	Bacteria(100)	Proteobacteria(99)	Gammaproteobacteria(99)	Burkholderiales(81)	Burkholderiales_unclassified(81)	Burkholderiales_unclassified(81)	Burkholderiales_unclassified(81)	3	0	0	0	0	0	0	0	0	0	0	0	0	0	0	0	0	0	0	0	0	0	0	0	0	0	0	0	0	0	0	0	0	0	0	0	0	0	0	0	0	0
N235841_3	Bacteria(100)	Proteobacteria(100)	Gammaproteobacteria(100)	Burkholderiales(100)	Burkholderiales_unclassified(100)	Burkholderiales_unclassified(100)	Burkholderiales_unclassified(100)	0	0	0	0	0	0	0	0	0	0	0	0	0	0	0	0	0	0	0	0	3	0	0	0	0	0	0	0	0	0	0	0	0	0	0	0	0	0	0	0	0	0
N2359_3	Bacteria(100)	Proteobacteria(100)	Gammaproteobacteria(100)	Gammaproteobacteria_unclassified(100)	Gammaproteobacteria_unclassified(100)	Gammaproteobacteria_unclassified(100)	Gammaproteobacteria_unclassified(100)	0	0	3	0	0	0	0	0	0	0	0	0	0	0	0	0	0	0	0	0	0	0	0	0	0	0	0	0	0	0	0	0	0	0	0	0	0	0	0	0	0	0
N236019_3	Bacteria(100)	Bacteroidota(100)	Bacteroidia(100)	Flavobacteriales(100)	Flavobacteriaceae(100)	Flavobacterium(100)	Flavobacterium_unclassified(100)	0	0	0	0	0	0	0	0	0	0	0	0	0	0	0	0	0	0	0	0	0	0	0	0	0	0	0	0	0	0	0	0	0	0	0	0	0	0	0	0	0	0
N236348_3	Bacteria(98)	Bacteroidota(98)	Bacteroidia(98)	Bacteroidia_unclassified(98)	Bacteroidia_unclassified(98)	Bacteroidia_unclassified(98)	Bacteroidia_unclassified(98)	0	0	0	0	0	0	0	0	0	0	0	0	0	0	0	0	0	0	0	0	0	0	0	0	0	0	0	0	0	0	0	0	0	0	0	0	0	0	0	0	0	0
N236973_3	Archaea(96)	Nanoarchaeota(95)	Nanoarchaeia(95)	Woesearchaeales(95)	Woesearchaeales_unclassified(95)	Woesearchaeales_unclassified(95)	Woesearchaeales_unclassified(95)	0	0	0	3	0	0	0	0	0	0	0	0	0	0	0	0	0	0	0	0	0	0	0	0	0	0	0	0	0	0	0	0	0	0	0	0	0	0	0	0	0	0
N237079_3	Bacteria(100)	Bacteroidota(100)	Bacteroidia(100)	Chitinophagales(97)	Chitinophagaceae(97)	Sediminibacterium(81)	Sediminibacterium_unclassified(81)	0	0	0	0	0	0	0	0	0	0	0	0	0	0	0	0	0	0	0	0	0	0	0	0	0	0	0	0	0	0	0	0	0	0	3	0	0	0	0	0	0	0
N237363_3	Bacteria(93)	Proteobacteria(92)	Alphaproteobacteria(92)	Rickettsiales(92)	Mitochondria(91)	Mitochondria_unclassified(91)	Mitochondria_unclassified(91)	0	0	0	0	0	0	0	0	0	0	0	0	3	0	0	0	0	0	0	0	0	0	0	0	0	0	0	0	0	0	0	0	0	0	0	0	0	0	0	0	0	0
N237434_3	Bacteria(98)	Proteobacteria(81)	Gammaproteobacteria(81)	Burkholderiales(80)	Burkholderiales_unclassified(80)	Burkholderiales_unclassified(80)	Burkholderiales_unclassified(80)	0	0	0	0	0	0	0	0	0	0	0	0	0	0	0	0	0	0	0	0	0	0	0	0	0	0	0	0	0	0	0	0	0	0	0	0	0	0	0	0	0	0
N237464_3	Bacteria(100)	Myxococcota(100)	Polyangia(100)	Polyangiales(100)	Polyangiaceae(100)	Polyangium(100)	Polyangium_unclassified(100)	0	0	0	0	0	0	0	0	0	0	0	0	0	0	0	0	0	0	0	0	0	0	0	0	0	0	0	0	0	0	0	0	0	0	0	0	0	0	0	0	0	0
N237505_3	Bacteria(97)	Bacteroidota(97)	Bacteroidia(97)	Cytophagales(84)	Cytophagales_unclassified(84)	Cytophagales_unclassified(84)	Cytophagales_unclassified(84)	0	0	0	0	0	0	0	0	0	0	0	0	0	0	0	0	0	0	0	0	0	0	0	0	0	0	0	3	0	0	0	0	0	0	0	0	0	0	0	0	0	0
N238007_3	Bacteria(87)	Bacteria_unclassified(87)	Bacteria_unclassified(87)	Bacteria_unclassified(87)	Bacteria_unclassified(87)	Bacteria_unclassified(87)	Bacteria_unclassified(87)	0	0	0	0	0	0	0	0	0	0	0	0	0	0	0	0	0	0	0	0	0	0	0	0	0	0	0	0	0	0	0	0	0	0	0	0	0	0	0	0	0	0
N238196_3	Bacteria(100)	Proteobacteria(100)	Gammaproteobacteria(100)	Burkholderiales(100)	Comamonadaceae(100)	Comamonadaceae_unclassified(100)	Comamonadaceae_unclassified(100)	0	0	0	0	0	0	0	0	0	0	0	0	0	0	0	0	0	0	0	0	0	0	0	0	0	0	0	0	0	0	0	0	0	0	0	0	0	0	0	0	0	0
N238687_3	Bacteria(100)	Proteobacteria(99)	Proteobacteria_unclassified(99)	Proteobacteria_unclassified(99)	Proteobacteria_unclassified(99)	Proteobacteria_unclassified(99)	Proteobacteria_unclassified(99)	0	0	0	0	0	0	0	0	0	0	0	0	3	0	0	0	0	0	0	0	0	0	0	0	0	0	0	0	0	0	0	0	0	0	0	0	0	0	0	0	0	0
N238841_3	Bacteria(100)	Patescibacteria(100)	ABY1(100)	Candidatus Falkowbacteria(100)	Candidatus Falkowbacteria_unclassified(100)	Candidatus Falkowbacteria_unclassified(100)	Candidatus Falkowbacteria_unclassified(100)	0	0	0	0	0	0	0	0	0	0	0	0	0	0	0	0	0	0	0	0	0	0	0	0	0	0	0	0	0	0	0	0	0	0	0	0	0	0	0	0	0	0
N239441_3	Bacteria(98)	Proteobacteria(98)	Gammaproteobacteria(98)	Burkholderiales(83)	Burkholderiales_unclassified(83)	Burkholderiales_unclassified(83)	Burkholderiales_unclassified(83)	0	0	0	0	0	0	0	0	0	0	0	0	0	0	0	0	0	0	0	0	0	0	0	0	0	0	0	0	0	0	0	0	0	0	0	0	0	0	0	0	0	0
N239481_3	Bacteria(100)	Proteobacteria(100)	Gammaproteobacteria(100)	Burkholderiales(100)	Burkholderiales_unclassified(100)	Burkholderiales_unclassified(100)	Burkholderiales_unclassified(100)	0	3	0	0	0	0	0	0	0	0	0	0	0	0	0	0	0	0	0	0	0	0	0	0	0	0	0	0	0	0	0	0	0	0	0	0	0	0	0	0	0	0
N239539_3	Archaea(100)	Nanoarchaeota(100)	Nanoarchaeia(100)	Woesearchaeales(100)	GW2011_GWC1_47_15(99)	GW2011_GWC1_47_15_unclassified(99)	GW2011_GWC1_47_15_unclassified(99)	0	0	0	0	0	0	0	0	0	0	0	0	0	0	0	0	0	0	0	0	0	0	0	0	0	0	0	0	0	0	0	0	0	0	0	0	0	0	0	0	0	0
N239550_3	Bacteria(99)	Elusimicrobiota(96)	Lineage IIc(92)	Lineage IIc_unclassified(92)	Lineage IIc_unclassified(92)	Lineage IIc_unclassified(92)	Lineage IIc_unclassified(92)	0	0	0	0	0	0	0	0	0	0	0	0	0	0	0	0	0	0	0	0	0	0	0	0	0	0	0	0	0	0	0	0	0	0	0	0	0	0	0	0	0	0
N239688_3	Bacteria(100)	Firmicutes(100)	Clostridia(100)	Lachnospirales(100)	Lachnospiraceae(100)	Lachnospiraceae_unclassified(100)	Lachnospiraceae_unclassified(100)	0	0	0	3	0	0	0	0	0	0	0	0	0	0	0	0	0	0	0	0	0	0	0	0	0	0	0	0	0	0	0	0	0	0	0	0	0	0	0	0	0	0
N239753_3	Bacteria(100)	Verrucomicrobiota(100)	Chlamydiae(100)	Chlamydiales(100)	cvE6(100)	cvE6_unclassified(100)	cvE6_unclassified(100)	0	3	0	0	0	0	0	0	0	0	0	0	0	0	0	0	0	0	0	0	0	0	0	0	0	0	0	0	0	0	0	0	0	0	0	0	0	0	0	0	0	0
N240006_3	Bacteria(100)	Acidobacteriota(100)	Acidobacteriae(100)	Bryobacterales(100)	Bryobacteraceae(100)	Bryobacter(100)	Bryobacter_unclassified(100)	0	0	0	0	0	0	0	0	0	0	0	0	0	0	0	0	0	0	0	0	0	0	0	0	0	0	0	0	0	0	0	0	0	0	0	0	0	0	0	0	0	0
N240044_3	Bacteria(92)	Bacteria_unclassified(92)	Bacteria_unclassified(92)	Bacteria_unclassified(92)	Bacteria_unclassified(92)	Bacteria_unclassified(92)	Bacteria_unclassified(92)	0	0	0	0	0	0	0	0	0	0	0	0	0	0	0	0	0	0	0	0	0	0	0	0	0	0	0	0	0	0	0	0	0	0	0	0	3	0	0	0	0	0
N30552_6	Bacteria(100)	Proteobacteria(100)	Gammaproteobacteria(100)	Burkholderiales(100)	Comamonadaceae(100)	Comamonadaceae_unclassified(100)	Comamonadaceae_unclassified(100)	0	0	0	0	0	0	0	0	0	0	0	0	0	0	0	0	0	0	0	0	0	0	0	0	0	0	0	0	0	2	0	2	0	0	0	0	0	0	0	0	0	0
N306144_6	Archaea(100)	Nanoarchaeota(100)	Nanoarchaeia(100)	Woesearchaeales(100)	Woesearchaeales_unclassified(100)	Woesearchaeales_unclassified(100)	Woesearchaeales_unclassified(100)	0	0	0	0	0	0	0	0	0	0	0	0	0	0	3	0	0	0	0	0	0	0	0	0	0	0	0	0	0	0	0	0	0	0	0	0	0	0	0	0	0	0
N306770_6	Bacteria(100)	Proteobacteria(100)	Gammaproteobacteria(100)	Burkholderiales(100)	Burkholderiales_unclassified(100)	Burkholderiales_unclassified(100)	Burkholderiales_unclassified(100)	0	6	0	0	0	0	0	0	0	0	0	0	0	0	0	0	0	0	0	0	0	0	0	0	0	0	0	0	0	0	0	0	0	0	0	0	0	0	0	0	0	0
N307092_6	Bacteria(91)	Proteobacteria(81)	Gammaproteobacteria(80)	Gammaproteobacteria_unclassified(80)	Gammaproteobacteria_unclassified(80)	Gammaproteobacteria_unclassified(80)	Gammaproteobacteria_unclassified(80)	0	0	0	0	0	0	0	0	0	0	0	0	0	0	0	0	0	0	0	0	0	0	0	0	0	0	0	0	0	0	0	0	0	0	0	0	0	0	0	0	0	0
N307124_6	Bacteria(100)	Proteobacteria(100)	Gammaproteobacteria(100)	Gammaproteobacteria_unclassified(100)	Gammaproteobacteria_unclassified(100)	Gammaproteobacteria_unclassified(100)	Gammaproteobacteria_unclassified(100)	0	0	0	0	0	0	0	0	0	0	0	0	0	0	0	0	0	0	0	0	0	0	0	0	0	0	0	0	0	0	0	0	0	0	0	0	0	0	0	0	0	0
N307557_6	Bacteria(100)	Verrucomicrobiota(100)	Kiritimatiellae(99)	WCHB1-41(99)	WCHB1-41_unclassified(99)	WCHB1-41_unclassified(99)	WCHB1-41_unclassified(99)	0	0	0	0	0	0	0	0	0	0	0	0	0	0	0	0	0	0	0	0	0	3	0	0	0	0	0	0	0	0	0	0	0	0	0	0	0	0	0	0	0	0
N308374_6	Bacteria(100)	Proteobacteria(100)	Gammaproteobacteria(98)	Burkholderiales(98)	Burkholderiales_unclassified(98)	Burkholderiales_unclassified(98)	Burkholderiales_unclassified(98)	0	0	0	0	2	0	0	0	0	0	0	0	0	0	0	0	0	0	0	0	0	0	0	0	0	0	0	0	0	4	0	0	0	0	0	0	0	0	0	0	0	0
N308878_6	unknown	unknown_unclassified(0)	unknown_unclassified(0)	unknown_unclassified(0)	unknown_unclassified(0)	unknown_unclassified(0)	unknown_unclassified(0)	0	0	0	0	0	0	0	0	0	0	0	0	0	0	0	0	0	0	0	0	0	0	0	0	0	0	0	0	0	0	0	0	0	0	0	0	0	0	0	0	0	0
N309931_6	Bacteria(100)	Actinobacteriota(100)	Actinobacteria(100)	Actinobacteria_unclassified(100)	Actinobacteria_unclassified(100)	Actinobacteria_unclassified(100)	Actinobacteria_unclassified(100)	0	0	0	0	0	0	0	0	0	0	0	0	0	0	0	0	0	0	0	0	0	0	0	0	0	0	0	0	0	0	0	0	0	0	0	0	0	0	0	0	0	0
N310346_6	Bacteria(100)	Proteobacteria(100)	Gammaproteobacteria(100)	Gammaproteobacteria_unclassified(100)	Gammaproteobacteria_unclassified(100)	Gammaproteobacteria_unclassified(100)	Gammaproteobacteria_unclassified(100)	10	0	0	0	0	0	0	0	0	0	0	0	0	0	0	0	0	0	0	0	0	0	0	0	0	0	0	0	0	0	0	0	0	0	0	0	0	0	0	0	0	0
N310730_6	Bacteria(100)	PAUC34f(100)	PAUC34f_unclassified(100)	PAUC34f_unclassified(100)	PAUC34f_unclassified(100)	PAUC34f_unclassified(100)	PAUC34f_unclassified(100)	0	0	0	0	0	0	0	0	0	0	0	0	0	0	0	6	0	0	0	0	0	0	0	0	0	0	0	0	0	0	0	0	0	0	0	0	0	0	0	0	0	0
N31240_6	unknown	unknown_unclassified(0)	unknown_unclassified(0)	unknown_unclassified(0)	unknown_unclassified(0)	unknown_unclassified(0)	unknown_unclassified(0)	0	0	0	0	0	0	0	0	0	0	0	0	0	0	3	0	0	0	0	0	0	0	0	0	0	0	0	0	0	0	0	0	0	0	0	0	0	0	0	0	0	0
N312472_6	Bacteria(100)	Proteobacteria(100)	Gammaproteobacteria(100)	Burkholderiales(100)	Burkholderiales_unclassified(100)	Burkholderiales_unclassified(100)	Burkholderiales_unclassified(100)	0	0	0	0	0	0	0	0	0	0	0	0	0	0	0	0	0	0	0	0	0	0	0	0	0	0	0	0	0	0	0	0	0	0	0	2	0	2	0	0	0	0
N312705_6	Bacteria(100)	Proteobacteria(100)	Gammaproteobacteria(100)	Gammaproteobacteria_unclassified(100)	Gammaproteobacteria_unclassified(100)	Gammaproteobacteria_unclassified(100)	Gammaproteobacteria_unclassified(100)	0	0	0	0	0	0	0	0	0	0	0	0	0	0	0	0	0	0	0	0	0	0	0	0	0	0	0	0	0	0	0	0	0	0	0	0	0	0	0	0	0	0
N312823_6	Bacteria(100)	Verrucomicrobiota(100)	Chlamydiae(100)	Chlamydiales(100)	cvE6(97)	cvE6_unclassified(97)	cvE6_unclassified(97)	0	0	0	0	0	0	0	0	0	0	0	0	0	0	0	0	0	0	0	0	0	0	0	0	0	0	0	0	0	0	0	0	0	0	0	0	0	0	0	0	0	0
N312971_6	Bacteria(100)	Proteobacteria(100)	Gammaproteobacteria(100)	Diplorickettsiales(100)	Diplorickettsiaceae(100)	uncultured(100)	uncultured_unclassified(100)	0	0	4	0	0	0	0	0	0	0	0	0	0	0	0	0	0	0	0	0	0	2	0	0	0	0	0	0	0	0	0	0	0	0	0	0	0	0	0	0	0	0
N313289_6	Bacteria(99)	Patescibacteria(99)	ABY1(99)	Candidatus Kerfeldbacteria(80)	Candidatus Kerfeldbacteria_unclassified(80)	Candidatus Kerfeldbacteria_unclassified(80)	Candidatus Kerfeldbacteria_unclassified(80)	0	0	0	0	0	0	0	0	0	0	0	0	0	0	0	0	0	0	0	0	0	0	0	0	0	0	0	0	0	0	0	0	0	0	0	0	0	0	0	0	0	0
N313292_6	unknown	unknown_unclassified(0)	unknown_unclassified(0)	unknown_unclassified(0)	unknown_unclassified(0)	unknown_unclassified(0)	unknown_unclassified(0)	0	0	0	0	0	0	0	0	0	0	0	0	0	0	0	0	0	0	0	0	0	0	0	0	0	0	0	0	0	0	0	0	0	0	0	0	0	0	0	0	0	0
N314183_6	Bacteria(100)	Proteobacteria(100)	Alphaproteobacteria(81)	Alphaproteobacteria_unclassified(81)	Alphaproteobacteria_unclassified(81)	Alphaproteobacteria_unclassified(81)	Alphaproteobacteria_unclassified(81)	0	0	0	0	0	0	0	0	0	0	0	0	2	0	0	0	0	0	0	0	0	0	0	0	0	0	0	2	0	0	0	0	0	0	0	0	0	0	0	0	0	0
N314549_6	Bacteria(100)	Patescibacteria(100)	Microgenomatia(100)	Candidatus Gottesmanbacteria(100)	Candidatus Gottesmanbacteria_unclassified(100)	Candidatus Gottesmanbacteria_unclassified(100)	Candidatus Gottesmanbacteria_unclassified(100)	0	0	0	0	0	0	0	0	0	0	0	0	0	0	0	0	0	0	0	0	0	0	0	0	0	0	0	0	0	0	0	0	0	0	0	0	0	0	0	0	0	0
N314609_6	Archaea(94)	Nanoarchaeota(94)	Nanoarchaeia(94)	Woesearchaeales(94)	Woesearchaeales_unclassified(94)	Woesearchaeales_unclassified(94)	Woesearchaeales_unclassified(94)	0	0	0	0	0	0	0	0	0	0	0	0	0	0	0	0	0	0	0	0	0	0	0	0	0	0	0	0	0	0	0	0	0	0	0	0	0	0	0	0	0	0
N314762_6	Bacteria(100)	Patescibacteria(100)	Gracilibacteria(100)	Absconditabacteriales (SR1)(100)	Absconditabacteriales (SR1)_unclassified(100)	Absconditabacteriales (SR1)_unclassified(100)	Absconditabacteriales (SR1)_unclassified(100)	0	0	0	0	0	0	0	0	0	0	0	0	0	0	0	0	0	0	0	0	0	0	0	0	0	0	0	0	0	0	0	0	0	0	0	0	0	0	0	0	0	0
N315121_6	Bacteria(100)	Firmicutes(100)	Bacilli(99)	RF39(99)	RF39_unclassified(99)	RF39_unclassified(99)	RF39_unclassified(99)	0	2	0	0	0	0	0	0	0	0	0	0	0	0	0	0	0	0	0	0	0	0	0	0	0	0	0	0	0	0	0	0	0	0	0	0	0	0	0	0	0	0
N315638_6	Bacteria(100)	Proteobacteria(100)	Gammaproteobacteria(100)	Burkholderiales(100)	Comamonadaceae(85)	Comamonadaceae_unclassified(85)	Comamonadaceae_unclassified(85)	0	0	0	0	0	0	0	0	0	0	0	0	0	0	0	0	0	0	6	0	0	0	0	0	0	0	0	0	0	0	0	0	0	0	0	0	0	0	0	0	0	0
N315736_6	Bacteria(85)	Patescibacteria(80)	Berkelbacteria(80)	Berkelbacteria_unclassified(80)	Berkelbacteria_unclassified(80)	Berkelbacteria_unclassified(80)	Berkelbacteria_unclassified(80)	0	0	0	0	0	0	0	0	0	0	0	0	0	0	0	0	0	0	0	0	0	0	0	0	0	0	0	0	0	0	0	0	0	0	0	0	0	0	0	0	0	0
N315893_6	Bacteria(100)	Proteobacteria(100)	Gammaproteobacteria(100)	Burkholderiales(100)	Comamonadaceae(100)	Comamonadaceae_unclassified(100)	Comamonadaceae_unclassified(100)	0	0	0	0	0	0	0	0	0	0	0	0	0	0	0	0	0	0	0	0	0	0	0	0	0	0	0	0	0	0	0	0	0	0	0	0	0	0	0	0	0	2
N316149_6	Bacteria(100)	Verrucomicrobiota(100)	Chlamydiae(100)	Chlamydiales(100)	Parachlamydiaceae(99)	Parachlamydiaceae_unclassified(99)	Parachlamydiaceae_unclassified(99)	0	0	0	0	0	0	0	0	0	0	0	0	0	0	0	0	0	0	0	0	0	0	0	0	0	0	0	0	0	0	0	0	0	0	0	0	0	0	0	0	0	0
N31619_6	unknown	unknown_unclassified(0)	unknown_unclassified(0)	unknown_unclassified(0)	unknown_unclassified(0)	unknown_unclassified(0)	unknown_unclassified(0)	0	0	0	0	0	0	0	0	0	0	0	0	0	0	0	0	0	0	0	0	0	0	0	0	0	0	0	0	0	0	0	0	0	0	0	0	0	0	0	0	0	0
N31624_6	Bacteria(99)	Bacteria_unclassified(99)	Bacteria_unclassified(99)	Bacteria_unclassified(99)	Bacteria_unclassified(99)	Bacteria_unclassified(99)	Bacteria_unclassified(99)	0	4	0	0	0	0	0	0	0	0	0	0	0	0	0	0	0	0	0	0	0	0	0	0	0	0	0	0	0	0	0	0	0	0	0	0	0	0	0	0	0	0
N317240_6	Bacteria(100)	Proteobacteria(100)	Gammaproteobacteria(100)	Burkholderiales(100)	Comamonadaceae(100)	Comamonadaceae_unclassified(100)	Comamonadaceae_unclassified(100)	0	0	0	0	0	0	0	0	0	0	0	0	0	0	0	0	0	0	0	0	0	0	0	0	0	0	0	0	0	0	0	0	0	0	0	0	0	0	0	0	0	0
N317509_6	Bacteria(100)	Proteobacteria(100)	Alphaproteobacteria(100)	Sphingomonadales(100)	Sphingomonadaceae(100)	Sphingorhabdus(82)	Sphingorhabdus_unclassified(82)	0	0	0	0	0	0	0	0	0	0	0	0	0	0	0	0	0	0	0	0	0	0	0	0	0	0	0	0	0	0	0	0	0	0	0	0	0	0	0	0	0	0
N317564_6	Bacteria(90)	Bacteria_unclassified(90)	Bacteria_unclassified(90)	Bacteria_unclassified(90)	Bacteria_unclassified(90)	Bacteria_unclassified(90)	Bacteria_unclassified(90)	0	0	0	0	0	0	0	0	0	0	0	0	0	0	0	0	0	0	0	0	0	0	0	0	0	0	0	0	0	0	0	0	0	0	0	0	0	0	0	0	0	0
N31807_6	unknown	unknown_unclassified(0)	unknown_unclassified(0)	unknown_unclassified(0)	unknown_unclassified(0)	unknown_unclassified(0)	unknown_unclassified(0)	0	0	0	0	0	0	0	0	0	0	0	0	0	0	0	0	0	0	0	0	0	0	0	0	0	0	0	0	0	0	0	0	0	0	0	0	0	0	0	0	0	0
N318792_6	Bacteria(100)	Patescibacteria(99)	Parcubacteria(99)	Parcubacteria_unclassified(99)	Parcubacteria_unclassified(99)	Parcubacteria_unclassified(99)	Parcubacteria_unclassified(99)	0	0	0	0	0	0	0	0	0	0	0	0	0	0	0	0	0	0	0	0	0	0	0	0	0	0	0	0	0	0	0	0	0	0	0	0	0	0	0	0	0	0
N31887_6	Bacteria(80)	Proteobacteria(80)	Alphaproteobacteria(80)	Rickettsiales(80)	Mitochondria(80)	Mitochondria_unclassified(80)	Mitochondria_unclassified(80)	0	0	0	0	0	0	0	0	0	0	0	0	0	0	0	0	0	0	0	0	0	0	0	6	0	0	0	0	0	0	0	0	0	0	0	0	0	0	0	0	0	0
N319293_6	Bacteria(100)	Proteobacteria(100)	Gammaproteobacteria(100)	Burkholderiales(100)	Burkholderiales_unclassified(100)	Burkholderiales_unclassified(100)	Burkholderiales_unclassified(100)	0	0	0	0	0	0	0	0	0	0	0	0	0	0	0	0	0	0	0	0	0	0	0	0	0	0	0	0	0	0	0	0	0	0	0	0	0	0	0	0	0	0
N199137_4	Bacteria(100)	Actinobacteriota(88)	Actinobacteria(88)	Actinobacteria_unclassified(88)	Actinobacteria_unclassified(88)	Actinobacteria_unclassified(88)	Actinobacteria_unclassified(88)	0	0	0	0	0	0	0	0	0	0	0	0	0	0	0	0	0	0	0	0	0	0	0	0	0	0	0	0	0	0	0	0	0	0	0	0	0	0	0	0	0	0
N199735_4	Bacteria(100)	Proteobacteria(98)	Alphaproteobacteria(98)	Alphaproteobacteria_unclassified(98)	Alphaproteobacteria_unclassified(98)	Alphaproteobacteria_unclassified(98)	Alphaproteobacteria_unclassified(98)	0	0	0	0	0	0	0	0	0	0	0	0	0	4	0	0	0	0	0	0	0	0	0	0	0	0	0	0	0	0	0	0	0	0	0	0	0	0	0	0	0	0
N19974_4	Archaea(99)	Nanoarchaeota(99)	Nanoarchaeia(99)	Woesearchaeales(99)	Woesearchaeales_unclassified(99)	Woesearchaeales_unclassified(99)	Woesearchaeales_unclassified(99)	0	0	0	0	0	0	0	0	0	0	0	0	0	0	0	0	0	0	0	0	0	0	0	0	0	0	0	0	0	0	0	0	0	0	0	0	0	0	0	0	0	0
N199917_4	Bacteria(100)	Proteobacteria(100)	Alphaproteobacteria(100)	Sphingomonadales(97)	Sphingomonadaceae(97)	Sphingomonadaceae_unclassified(97)	Sphingomonadaceae_unclassified(97)	0	0	0	0	0	0	0	0	0	0	0	0	0	0	0	0	0	0	0	0	0	0	0	0	0	0	0	0	0	4	0	0	0	0	0	0	0	0	0	0	0	0
N200467_4	Bacteria(100)	Proteobacteria(100)	Gammaproteobacteria(100)	Burkholderiales(100)	Burkholderiales_unclassified(100)	Burkholderiales_unclassified(100)	Burkholderiales_unclassified(100)	0	2	0	0	0	0	0	0	0	0	0	0	0	0	0	0	0	0	0	0	0	0	0	0	0	0	0	0	0	0	0	0	0	0	0	0	0	0	0	0	0	0
N200778_4	Bacteria(100)	Bacteroidota(100)	Bacteroidia(100)	Cytophagales(83)	Spirosomaceae(83)	Pseudarcicella(83)	Pseudarcicella_unclassified(83)	0	0	0	0	0	0	0	0	0	0	0	0	0	0	0	0	0	0	0	0	0	0	0	0	0	0	0	0	2	0	0	0	0	0	0	0	0	0	0	0	0	0
N200984_4	Archaea(96)	Nanoarchaeota(96)	Nanoarchaeia(96)	Woesearchaeales(96)	GW2011_GWC1_47_15(82)	GW2011_GWC1_47_15_unclassified(82)	GW2011_GWC1_47_15_unclassified(82)	0	4	0	0	0	0	0	0	0	0	0	0	0	0	0	0	0	0	0	0	0	0	0	0	0	0	0	0	0	0	0	0	0	0	0	0	0	0	0	0	0	0
N201225_4	Bacteria(100)	Proteobacteria(100)	Gammaproteobacteria(100)	Burkholderiales(99)	Comamonadaceae(98)	Comamonadaceae_unclassified(98)	Comamonadaceae_unclassified(98)	0	0	0	0	0	0	0	0	0	0	0	0	0	0	0	0	0	0	0	0	0	0	0	0	0	0	0	0	0	0	0	0	0	0	0	0	0	0	0	0	0	0
N201227_4	Bacteria(94)	Patescibacteria(93)	Parcubacteria(93)	Parcubacteria_unclassified(93)	Parcubacteria_unclassified(93)	Parcubacteria_unclassified(93)	Parcubacteria_unclassified(93)	0	4	0	0	0	0	0	0	0	0	0	0	0	0	0	0	0	0	0	0	0	0	0	0	0	0	0	0	0	0	0	0	0	0	0	0	0	0	0	0	0	0
N201229_4	Bacteria(100)	Verrucomicrobiota(100)	Chlamydiae(100)	Chlamydiales(100)	Simkaniaceae(99)	Simkaniaceae_unclassified(99)	Simkaniaceae_unclassified(99)	0	0	0	0	0	0	0	0	0	0	0	0	0	0	0	0	0	0	0	0	0	0	0	0	0	0	0	0	0	0	0	0	0	0	0	0	0	0	0	0	0	0
N201291_4	Bacteria(100)	Proteobacteria(100)	Gammaproteobacteria(100)	1013-28-CG33(86)	1013-28-CG33_unclassified(86)	1013-28-CG33_unclassified(86)	1013-28-CG33_unclassified(86)	0	0	0	0	0	0	0	0	0	0	0	0	0	0	0	0	0	0	0	0	0	0	0	0	0	0	0	0	0	0	0	0	0	0	0	0	0	0	0	0	0	0
N201367_4	Bacteria(99)	Bacteroidota(97)	Bacteroidia(97)	Chitinophagales(97)	Chitinophagaceae(97)	Chitinophagaceae_unclassified(97)	Chitinophagaceae_unclassified(97)	0	0	0	0	0	0	0	0	0	0	0	0	0	0	0	0	0	0	0	0	0	0	0	0	0	0	0	0	0	0	0	0	0	0	0	0	0	0	0	0	0	0
N201663_4	Archaea(100)	Nanoarchaeota(100)	Nanoarchaeia(100)	Woesearchaeales(100)	GW2011_GWC1_47_15(100)	GW2011_GWC1_47_15_unclassified(100)	GW2011_GWC1_47_15_unclassified(100)	0	0	0	0	0	0	0	0	4	0	0	0	0	0	0	0	0	0	0	0	0	0	0	0	0	0	0	0	0	0	0	0	0	0	0	0	0	0	0	0	0	0
N201735_4	Bacteria(99)	Proteobacteria(99)	Gammaproteobacteria(99)	Gammaproteobacteria_unclassified(99)	Gammaproteobacteria_unclassified(99)	Gammaproteobacteria_unclassified(99)	Gammaproteobacteria_unclassified(99)	0	4	0	0	0	0	0	0	0	0	0	0	0	0	0	0	0	0	0	0	0	0	0	0	0	0	0	0	0	0	0	0	0	0	0	0	0	0	0	0	0	0
N201908_4	Bacteria(100)	Proteobacteria(100)	Gammaproteobacteria(100)	Gammaproteobacteria_unclassified(100)	Gammaproteobacteria_unclassified(100)	Gammaproteobacteria_unclassified(100)	Gammaproteobacteria_unclassified(100)	0	0	0	0	0	0	0	0	0	0	0	0	0	0	0	0	0	0	4	0	0	0	0	0	0	0	0	0	0	0	0	0	0	0	0	0	0	0	0	0	0	0
N202328_4	Bacteria(100)	Actinobacteriota(98)	Actinobacteria(98)	Actinobacteria_unclassified(98)	Actinobacteria_unclassified(98)	Actinobacteria_unclassified(98)	Actinobacteria_unclassified(98)	0	0	0	0	0	0	0	0	0	0	0	0	0	0	0	0	0	0	0	0	0	0	0	0	0	0	0	0	0	0	0	0	0	0	0	0	0	0	0	2	0	0
N202445_4	Bacteria(100)	Proteobacteria(100)	Gammaproteobacteria(100)	Burkholderiales(100)	Comamonadaceae(100)	Comamonadaceae_unclassified(100)	Comamonadaceae_unclassified(100)	0	0	0	0	0	0	0	0	0	0	0	0	0	0	0	0	0	0	0	0	0	0	0	0	0	0	0	0	0	0	0	0	0	0	0	0	0	0	0	0	0	0
N202464_4	Bacteria(100)	Proteobacteria(100)	Gammaproteobacteria(100)	Burkholderiales(100)	Comamonadaceae(95)	Comamonadaceae_unclassified(95)	Comamonadaceae_unclassified(95)	0	0	0	0	0	0	0	0	0	0	0	0	0	0	0	0	0	0	0	0	0	0	0	0	0	0	0	0	0	0	0	0	0	0	0	0	0	0	0	0	0	0
N202857_4	Bacteria(100)	Bacteroidota(100)	Bacteroidia(100)	Cytophagales(100)	Spirosomaceae(100)	Emticicia(100)	Emticicia_unclassified(100)	0	0	0	0	0	0	0	0	0	0	4	0	0	0	0	0	0	0	0	0	0	0	0	0	0	0	0	0	0	0	0	0	0	0	0	0	0	0	0	0	0	0
N202886_4	Archaea(100)	Micrarchaeota(100)	Micrarchaeia(100)	Micrarchaeales(100)	CG1-02-32-21(100)	CG1-02-32-21_unclassified(100)	CG1-02-32-21_unclassified(100)	0	0	0	0	0	0	0	0	0	0	0	0	0	0	0	0	0	0	0	0	0	0	0	0	0	0	0	0	0	0	0	0	0	0	0	0	0	0	0	0	0	0
N203639_4	Bacteria(99)	Proteobacteria(99)	Gammaproteobacteria(99)	Burkholderiales(99)	Burkholderiales_unclassified(99)	Burkholderiales_unclassified(99)	Burkholderiales_unclassified(99)	0	0	0	0	0	0	0	0	0	0	0	0	0	0	0	0	0	0	0	0	0	0	0	0	0	0	0	0	0	0	0	0	0	0	0	0	0	0	0	0	0	0
N203674_4	Bacteria(100)	Proteobacteria(97)	Gammaproteobacteria(97)	Burkholderiales(97)	Comamonadaceae(93)	Comamonadaceae_unclassified(93)	Comamonadaceae_unclassified(93)	0	0	0	0	0	0	0	0	0	0	0	0	0	0	0	0	0	0	0	0	0	0	0	0	0	0	0	0	0	0	0	0	0	0	0	0	0	0	0	0	0	0
N203676_4	Bacteria(100)	Proteobacteria(100)	Gammaproteobacteria(100)	Gammaproteobacteria_unclassified(100)	Gammaproteobacteria_unclassified(100)	Gammaproteobacteria_unclassified(100)	Gammaproteobacteria_unclassified(100)	0	0	0	0	0	0	0	0	0	0	0	0	0	0	0	0	0	0	0	0	0	0	0	0	0	0	0	0	0	0	0	0	0	0	0	0	0	0	0	0	0	0
N204003_4	Bacteria(100)	Verrucomicrobiota(100)	Omnitrophia(100)	Omnitrophales(100)	Omnitrophaceae(100)	Candidatus Omnitrophus(100)	Candidatus Omnitrophus_unclassified(100)	0	0	0	0	0	0	0	0	0	0	0	0	0	0	0	0	0	0	0	0	0	0	0	0	0	0	0	0	0	0	0	0	0	0	0	0	0	0	0	0	0	0
N204050_4	Bacteria(100)	Bacteria_unclassified(100)	Bacteria_unclassified(100)	Bacteria_unclassified(100)	Bacteria_unclassified(100)	Bacteria_unclassified(100)	Bacteria_unclassified(100)	0	2	2	0	0	0	0	0	0	0	0	0	0	0	0	0	0	0	0	0	0	0	0	0	0	0	0	0	0	0	0	0	0	0	0	0	0	0	0	0	0	0
N204168_4	Bacteria(99)	Proteobacteria(86)	Gammaproteobacteria(86)	Burkholderiales(86)	Burkholderiales_unclassified(86)	Burkholderiales_unclassified(86)	Burkholderiales_unclassified(86)	0	0	0	0	0	0	0	0	0	0	0	0	0	0	0	0	0	0	4	0	0	0	0	0	0	0	0	0	0	0	0	0	0	0	0	0	0	0	0	0	0	0
N20418_4	Bacteria(100)	Bacteria_unclassified(100)	Bacteria_unclassified(100)	Bacteria_unclassified(100)	Bacteria_unclassified(100)	Bacteria_unclassified(100)	Bacteria_unclassified(100)	0	0	0	0	0	0	0	0	0	0	0	0	0	0	0	0	0	0	0	0	0	0	0	0	0	0	0	0	0	0	0	0	0	0	0	0	0	0	0	0	0	0
N20453_4	Bacteria(99)	Actinobacteriota(92)	Actinobacteria(92)	Frankiales(80)	Sporichthyaceae(80)	Sporichthyaceae_unclassified(80)	Sporichthyaceae_unclassified(80)	0	0	0	0	0	0	0	0	0	0	0	0	0	0	0	0	0	0	0	0	0	0	0	4	0	0	0	0	0	0	0	0	0	0	0	0	0	0	0	0	0	0
N204911_4	Bacteria(100)	Proteobacteria(100)	Gammaproteobacteria(100)	Burkholderiales(100)	Burkholderiales_unclassified(100)	Burkholderiales_unclassified(100)	Burkholderiales_unclassified(100)	0	0	0	0	0	0	0	0	0	0	0	0	0	0	0	0	0	0	0	0	0	0	0	0	0	4	0	0	0	0	0	0	0	0	0	0	0	0	0	0	0	0
N187765_2	Bacteria(100)	Bacteroidota(100)	Bacteroidia(100)	Flavobacteriales(100)	Flavobacteriaceae(99)	Flavobacterium(95)	Flavobacterium_unclassified(95)	0	0	0	0	0	0	0	0	0	0	0	0	0	0	0	0	0	0	0	0	0	0	0	0	0	0	0	0	0	0	0	0	0	0	0	0	0	0	0	0	0	0
N1879_2	Bacteria(100)	Proteobacteria(100)	Gammaproteobacteria(100)	Burkholderiales(99)	Oxalobacteraceae(94)	Oxalobacteraceae_unclassified(94)	Oxalobacteraceae_unclassified(94)	0	0	0	0	0	0	0	0	0	0	0	0	0	0	0	0	0	0	0	0	0	0	0	0	0	0	0	0	0	0	0	0	0	0	0	0	0	0	0	0	0	0
N188091_2	Bacteria(99)	Bacteria_unclassified(99)	Bacteria_unclassified(99)	Bacteria_unclassified(99)	Bacteria_unclassified(99)	Bacteria_unclassified(99)	Bacteria_unclassified(99)	0	0	0	0	0	0	0	0	0	0	0	0	0	0	0	0	0	0	0	0	0	0	0	0	0	0	0	0	2	0	0	0	0	0	0	0	0	0	0	0	0	0
N188299_2	Bacteria(92)	Proteobacteria(86)	Gammaproteobacteria(86)	Burkholderiales(83)	Burkholderiales_unclassified(83)	Burkholderiales_unclassified(83)	Burkholderiales_unclassified(83)	0	0	0	0	0	0	0	0	0	0	0	0	0	0	0	0	0	0	0	0	0	0	0	0	0	0	0	0	0	0	0	0	0	0	0	0	0	0	0	0	0	0
N188424_2	Bacteria(100)	Actinobacteriota(100)	Acidimicrobiia(100)	Microtrichales(100)	Ilumatobacteraceae(100)	CL500-29 marine group(100)	CL500-29 marine group_unclassified(100)	0	0	0	0	0	0	0	0	0	0	0	0	0	0	2	0	0	0	0	0	0	0	0	0	0	0	0	0	0	0	0	0	0	0	0	0	0	0	0	0	0	0
N188523_2	Bacteria(100)	Proteobacteria(100)	Gammaproteobacteria(100)	Diplorickettsiales(100)	Diplorickettsiaceae(100)	uncultured(100)	uncultured_unclassified(100)	0	0	0	0	0	0	0	0	0	0	0	0	0	0	0	0	0	0	0	0	0	0	0	0	0	0	0	0	0	0	0	0	0	0	0	0	0	0	0	0	0	0
N188531_2	Bacteria(100)	Proteobacteria(91)	Gammaproteobacteria(86)	Gammaproteobacteria_unclassified(86)	Gammaproteobacteria_unclassified(86)	Gammaproteobacteria_unclassified(86)	Gammaproteobacteria_unclassified(86)	0	0	0	0	0	0	0	0	0	0	0	0	0	0	0	0	0	0	0	0	0	0	0	0	0	0	0	0	0	0	0	0	0	0	0	0	0	0	0	0	0	0
N188549_2	Bacteria(100)	Proteobacteria(99)	Gammaproteobacteria(99)	Burkholderiales(99)	Comamonadaceae(86)	Comamonadaceae_unclassified(86)	Comamonadaceae_unclassified(86)	0	0	0	0	0	0	0	0	0	0	0	0	0	0	0	2	0	0	0	0	0	0	0	0	0	0	0	0	0	0	0	0	0	0	0	0	0	0	0	0	0	0
N189802_2	Bacteria(100)	Proteobacteria(83)	Gammaproteobacteria(83)	Burkholderiales(82)	Burkholderiales_unclassified(82)	Burkholderiales_unclassified(82)	Burkholderiales_unclassified(82)	0	2	0	0	0	0	0	0	0	0	0	0	0	0	0	0	0	0	0	0	0	0	0	0	0	0	0	0	0	0	0	0	0	0	0	0	0	0	0	0	0	0
N19042_2	Bacteria(99)	Bacteria_unclassified(99)	Bacteria_unclassified(99)	Bacteria_unclassified(99)	Bacteria_unclassified(99)	Bacteria_unclassified(99)	Bacteria_unclassified(99)	0	0	0	0	0	0	0	0	0	0	0	0	0	0	0	0	0	0	0	0	0	0	0	0	0	0	0	2	0	0	0	0	0	0	0	0	0	0	0	0	0	0
N190450_2	Bacteria(100)	Proteobacteria(99)	Alphaproteobacteria(99)	Sphingomonadales(97)	Sphingomonadaceae(97)	Sphingomonadaceae_unclassified(97)	Sphingomonadaceae_unclassified(97)	0	2	0	0	0	0	0	0	0	0	0	0	0	0	0	0	0	0	0	0	0	0	0	0	0	0	0	0	0	0	0	0	0	0	0	0	0	0	0	0	0	0
N190502_2	Bacteria(100)	Patescibacteria(100)	Parcubacteria(100)	Parcubacteria_unclassified(100)	Parcubacteria_unclassified(100)	Parcubacteria_unclassified(100)	Parcubacteria_unclassified(100)	0	0	0	0	0	0	0	0	0	0	0	0	0	0	0	0	0	0	0	0	0	0	0	0	0	0	0	0	0	0	0	0	0	0	0	0	0	0	0	0	0	0
N190620_2	Bacteria(100)	Acidobacteriota(100)	Holophagae(100)	Holophagales(100)	Holophagaceae(100)	uncultured(94)	uncultured_unclassified(94)	0	0	0	0	0	0	0	0	0	0	0	0	0	0	0	0	0	0	0	0	0	0	0	0	0	0	0	0	0	0	0	0	0	0	0	0	0	0	0	0	0	0
N191024_2	Bacteria(92)	Bacteria_unclassified(92)	Bacteria_unclassified(92)	Bacteria_unclassified(92)	Bacteria_unclassified(92)	Bacteria_unclassified(92)	Bacteria_unclassified(92)	0	0	0	0	0	0	0	0	0	0	0	0	0	0	0	0	0	0	0	0	0	0	0	0	0	0	0	0	0	0	0	0	0	0	0	0	0	0	0	0	0	0
N191144_2	Bacteria(100)	Dependentiae(100)	Babeliae(100)	Babeliales(100)	Vermiphilaceae(96)	Vermiphilaceae_unclassified(96)	Vermiphilaceae_unclassified(96)	0	0	0	0	0	0	0	0	0	0	0	0	0	0	0	0	0	0	0	0	0	0	0	0	0	0	0	0	0	0	0	0	0	0	0	0	0	0	0	0	0	0
N191336_2	Bacteria(99)	Proteobacteria(89)	Gammaproteobacteria(88)	Gammaproteobacteria_unclassified(88)	Gammaproteobacteria_unclassified(88)	Gammaproteobacteria_unclassified(88)	Gammaproteobacteria_unclassified(88)	0	0	0	0	0	0	0	0	0	0	0	0	0	0	0	0	0	0	0	0	0	0	0	0	0	0	0	0	0	0	0	0	0	0	0	0	0	0	0	0	0	0
N191431_2	Bacteria(100)	Proteobacteria(100)	Alphaproteobacteria(96)	Sphingomonadales(81)	Sphingomonadaceae(81)	Sphingomonadaceae_unclassified(81)	Sphingomonadaceae_unclassified(81)	0	0	0	0	0	0	0	0	0	0	0	0	0	0	0	0	0	0	0	0	0	0	0	0	0	0	0	0	2	0	0	0	0	0	0	0	0	0	0	0	0	0
N191507_2	Bacteria(100)	Bacteria_unclassified(100)	Bacteria_unclassified(100)	Bacteria_unclassified(100)	Bacteria_unclassified(100)	Bacteria_unclassified(100)	Bacteria_unclassified(100)	0	0	0	0	0	0	0	0	0	0	0	0	0	0	0	0	0	0	0	0	0	0	0	2	0	0	0	0	0	0	0	0	0	0	0	0	0	0	0	0	0	0
N191606_2	Bacteria(100)	Bacteria_unclassified(100)	Bacteria_unclassified(100)	Bacteria_unclassified(100)	Bacteria_unclassified(100)	Bacteria_unclassified(100)	Bacteria_unclassified(100)	0	0	0	0	0	0	0	0	0	0	0	0	0	0	0	0	0	0	0	0	0	0	0	0	0	0	0	0	2	0	0	0	0	0	0	0	0	0	0	0	0	0
N191683_2	Archaea(100)	Nanoarchaeota(99)	Nanoarchaeia(99)	Woesearchaeales(99)	Woesearchaeales_unclassified(99)	Woesearchaeales_unclassified(99)	Woesearchaeales_unclassified(99)	0	0	0	0	0	0	0	0	0	0	0	0	0	0	0	0	0	0	0	0	0	0	0	0	0	0	0	0	0	0	0	0	0	0	0	0	0	0	0	0	0	0
N191729_2	Bacteria(100)	Proteobacteria(100)	Gammaproteobacteria(100)	Gammaproteobacteria_unclassified(100)	Gammaproteobacteria_unclassified(100)	Gammaproteobacteria_unclassified(100)	Gammaproteobacteria_unclassified(100)	0	0	0	0	0	0	0	0	0	0	0	0	0	0	0	0	0	0	0	0	0	0	0	0	0	0	0	0	0	0	0	0	0	0	0	0	0	0	0	0	0	0
N191903_2	unknown	unknown_unclassified(0)	unknown_unclassified(0)	unknown_unclassified(0)	unknown_unclassified(0)	unknown_unclassified(0)	unknown_unclassified(0)	0	0	0	0	0	0	0	0	0	0	0	0	0	0	0	0	0	0	0	0	0	0	0	0	0	0	0	0	0	0	0	0	0	0	0	0	0	0	0	0	0	0
N192038_2	Archaea(100)	Micrarchaeota(99)	Micrarchaeia(99)	Micrarchaeales(99)	CG1-02-32-21(99)	CG1-02-32-21_unclassified(99)	CG1-02-32-21_unclassified(99)	0	0	0	0	0	0	0	0	0	0	0	0	0	0	0	0	0	0	0	0	0	0	0	0	0	0	0	0	0	0	0	0	0	0	0	0	0	0	0	0	0	0
N422743_3	Bacteria(99)	Dependentiae(99)	Babeliae(99)	Babeliales(99)	Vermiphilaceae(90)	Vermiphilaceae_unclassified(90)	Vermiphilaceae_unclassified(90)	0	0	0	0	0	0	0	0	0	0	0	0	0	0	0	0	0	0	0	0	0	0	0	0	0	0	0	0	0	0	0	0	0	0	0	0	0	0	0	0	0	0
N422772_3	Bacteria(86)	Bacteroidota(81)	Bacteroidota_unclassified(81)	Bacteroidota_unclassified(81)	Bacteroidota_unclassified(81)	Bacteroidota_unclassified(81)	Bacteroidota_unclassified(81)	0	0	0	0	0	0	0	0	3	0	0	0	0	0	0	0	0	0	0	0	0	0	0	0	0	0	0	0	0	0	0	0	0	0	0	0	0	0	0	0	0	0
N422824_3	Bacteria(98)	Bacteria_unclassified(98)	Bacteria_unclassified(98)	Bacteria_unclassified(98)	Bacteria_unclassified(98)	Bacteria_unclassified(98)	Bacteria_unclassified(98)	0	0	0	0	0	0	0	0	0	0	0	0	0	0	0	0	0	0	0	0	0	0	0	0	0	0	0	0	0	0	0	3	0	0	0	0	0	0	0	0	0	0
N422883_3	Bacteria(100)	Actinobacteriota(99)	Actinobacteria(99)	Micrococcales(99)	Microbacteriaceae(97)	Microbacteriaceae_unclassified(97)	Microbacteriaceae_unclassified(97)	0	0	0	0	0	0	0	0	0	0	0	0	0	0	0	0	0	0	0	0	0	0	0	0	0	0	0	0	0	0	0	0	0	0	0	0	0	0	0	0	0	0
N423292_3	Bacteria(99)	Proteobacteria(95)	Proteobacteria_unclassified(95)	Proteobacteria_unclassified(95)	Proteobacteria_unclassified(95)	Proteobacteria_unclassified(95)	Proteobacteria_unclassified(95)	0	0	0	0	0	0	0	0	0	0	0	0	0	0	0	0	0	0	0	0	0	0	0	0	0	0	0	0	0	0	0	0	0	0	0	0	0	0	0	0	0	0
N423310_3	Bacteria(100)	Proteobacteria(100)	Gammaproteobacteria(100)	Gammaproteobacteria Incertae Sedis(100)	Unknown Family(100)	Candidatus Ovatusbacter(100)	Candidatus Ovatusbacter_unclassified(100)	0	0	0	0	0	0	0	0	0	0	0	0	0	0	0	0	0	0	0	0	3	0	0	0	0	0	0	0	0	0	0	0	0	0	0	0	0	0	0	0	0	0
N424150_3	Bacteria(99)	Firmicutes(84)	Firmicutes_unclassified(84)	Firmicutes_unclassified(84)	Firmicutes_unclassified(84)	Firmicutes_unclassified(84)	Firmicutes_unclassified(84)	0	0	0	0	0	0	0	0	0	0	0	0	0	0	0	0	0	0	0	0	0	0	0	0	0	0	0	3	0	0	0	0	0	0	0	0	0	0	0	0	0	0
N424553_3	Bacteria(100)	Proteobacteria(100)	Gammaproteobacteria(100)	Burkholderiales(100)	Burkholderiales_unclassified(100)	Burkholderiales_unclassified(100)	Burkholderiales_unclassified(100)	0	0	0	0	0	0	0	0	0	0	0	0	0	3	0	0	0	0	0	0	0	0	0	0	0	0	0	0	0	0	0	0	0	0	0	0	0	0	0	0	0	0
N424582_3	Bacteria(98)	Proteobacteria(96)	Alphaproteobacteria(83)	Alphaproteobacteria_unclassified(83)	Alphaproteobacteria_unclassified(83)	Alphaproteobacteria_unclassified(83)	Alphaproteobacteria_unclassified(83)	0	3	0	0	0	0	0	0	0	0	0	0	0	0	0	0	0	0	0	0	0	0	0	0	0	0	0	0	0	0	0	0	0	0	0	0	0	0	0	0	0	0
N424625_3	Bacteria(100)	Planctomycetota(100)	Planctomycetes(100)	Pirellulales(100)	Pirellulaceae(100)	Pirellulaceae_unclassified(100)	Pirellulaceae_unclassified(100)	0	0	0	0	0	0	0	0	0	0	0	0	0	0	0	0	0	0	0	0	0	0	0	0	0	0	0	0	0	0	0	0	0	0	0	0	0	0	0	0	0	0
N424749_3	unknown	unknown_unclassified(0)	unknown_unclassified(0)	unknown_unclassified(0)	unknown_unclassified(0)	unknown_unclassified(0)	unknown_unclassified(0)	0	0	0	0	0	0	0	0	0	0	0	0	0	0	0	0	0	0	0	0	0	0	0	0	0	0	0	0	0	0	0	0	0	0	0	0	0	0	0	0	0	0
N424871_3	Bacteria(99)	Patescibacteria(99)	Parcubacteria(99)	Candidatus Zambryskibacteria(93)	Candidatus Zambryskibacteria_unclassified(93)	Candidatus Zambryskibacteria_unclassified(93)	Candidatus Zambryskibacteria_unclassified(93)	0	0	0	0	0	0	0	0	0	0	0	0	0	0	0	0	0	0	0	0	0	0	0	0	0	0	0	0	0	0	0	0	0	0	0	0	0	0	0	0	0	0
N425066_3	Bacteria(98)	Bacteria_unclassified(98)	Bacteria_unclassified(98)	Bacteria_unclassified(98)	Bacteria_unclassified(98)	Bacteria_unclassified(98)	Bacteria_unclassified(98)	0	0	0	0	0	0	0	0	0	0	0	0	0	0	0	0	0	0	0	0	0	0	0	0	0	0	0	0	0	3	0	0	0	0	0	0	0	0	0	0	0	0
N42516_3	Bacteria(100)	Proteobacteria(100)	Alphaproteobacteria(100)	Sphingomonadales(94)	Sphingomonadaceae(94)	Sphingomonadaceae_unclassified(94)	Sphingomonadaceae_unclassified(94)	0	0	0	0	0	0	0	0	0	0	0	0	0	0	0	0	0	0	0	0	0	0	0	0	0	0	0	0	0	0	0	0	0	0	0	0	0	0	0	0	0	0
N425234_3	Bacteria(99)	Proteobacteria(97)	Gammaproteobacteria(97)	Gammaproteobacteria_unclassified(97)	Gammaproteobacteria_unclassified(97)	Gammaproteobacteria_unclassified(97)	Gammaproteobacteria_unclassified(97)	0	0	0	0	0	0	0	0	0	0	0	0	0	0	0	0	0	0	0	0	0	0	0	0	0	0	0	0	0	0	0	0	0	0	0	0	0	0	0	0	0	0
N425496_3	Bacteria(100)	Proteobacteria(100)	Gammaproteobacteria(100)	Burkholderiales(100)	Burkholderiales_unclassified(100)	Burkholderiales_unclassified(100)	Burkholderiales_unclassified(100)	0	0	0	0	0	0	0	0	0	0	0	0	0	0	0	0	0	0	0	0	0	0	0	0	0	0	0	0	0	0	0	0	0	0	0	0	0	0	0	0	0	0
N425532_3	Bacteria(100)	Proteobacteria(100)	Alphaproteobacteria(100)	Alphaproteobacteria_unclassified(100)	Alphaproteobacteria_unclassified(100)	Alphaproteobacteria_unclassified(100)	Alphaproteobacteria_unclassified(100)	0	0	0	0	0	0	0	0	0	0	0	0	0	3	0	0	0	0	0	0	0	0	0	0	0	0	0	0	0	0	0	0	0	0	0	0	0	0	0	0	0	0
N425578_3	Eukaryota(100)	Archaeplastida(100)	Chloroplastida(100)	Chlorophyta(100)	Chlorophyceae(100)	Sphaeropleales(100)	Scenedesmus(98)	0	0	0	0	0	0	0	0	0	0	0	0	0	0	0	0	0	0	0	0	0	0	0	3	0	0	0	0	0	0	0	0	0	0	0	0	0	0	0	0	0	0
N42565_3	Bacteria(99)	Patescibacteria(98)	Microgenomatia(98)	Candidatus Amesbacteria(96)	Candidatus Amesbacteria_unclassified(96)	Candidatus Amesbacteria_unclassified(96)	Candidatus Amesbacteria_unclassified(96)	0	0	0	0	0	0	0	0	0	0	0	0	0	0	0	0	0	0	0	0	0	0	0	0	0	0	0	0	0	0	0	0	0	0	0	0	0	0	0	0	0	0
N425812_3	Bacteria(100)	Patescibacteria(100)	Berkelbacteria(100)	Berkelbacteria_unclassified(100)	Berkelbacteria_unclassified(100)	Berkelbacteria_unclassified(100)	Berkelbacteria_unclassified(100)	0	0	0	0	0	0	0	0	0	0	0	0	0	0	0	0	0	0	0	0	0	0	0	0	0	0	0	0	0	0	0	0	0	0	0	0	0	0	0	0	0	0
N426366_3	Bacteria(92)	Patescibacteria(91)	Parcubacteria(91)	Parcubacteria_unclassified(91)	Parcubacteria_unclassified(91)	Parcubacteria_unclassified(91)	Parcubacteria_unclassified(91)	0	0	0	0	0	0	0	0	0	0	0	0	0	0	0	0	0	0	0	0	0	0	0	0	0	0	0	0	0	0	0	0	0	0	0	0	0	0	0	0	0	0
N426451_3	Bacteria(100)	Dependentiae(100)	Babeliae(100)	Babeliales(100)	Vermiphilaceae(99)	Vermiphilaceae_unclassified(99)	Vermiphilaceae_unclassified(99)	0	0	0	0	0	0	0	0	0	0	0	0	0	0	0	0	0	0	0	0	0	0	0	0	0	0	0	0	0	0	0	0	0	0	0	0	0	0	0	0	0	0
N426581_3	Bacteria(100)	Proteobacteria(100)	Alphaproteobacteria(84)	Alphaproteobacteria_unclassified(84)	Alphaproteobacteria_unclassified(84)	Alphaproteobacteria_unclassified(84)	Alphaproteobacteria_unclassified(84)	3	0	0	0	0	0	0	0	0	0	0	0	0	0	0	0	0	0	0	0	0	0	0	0	0	0	0	0	0	0	0	0	0	0	0	0	0	0	0	0	0	0
N427192_3	unknown	unknown_unclassified(0)	unknown_unclassified(0)	unknown_unclassified(0)	unknown_unclassified(0)	unknown_unclassified(0)	unknown_unclassified(0)	0	0	0	0	0	0	0	0	0	0	0	0	0	0	0	0	3	0	0	0	0	0	0	0	0	0	0	0	0	0	0	0	0	0	0	0	0	0	0	0	0	0
N427245_3	Bacteria(100)	Proteobacteria(100)	Gammaproteobacteria(100)	Burkholderiales(100)	Burkholderiales_unclassified(100)	Burkholderiales_unclassified(100)	Burkholderiales_unclassified(100)	0	0	0	0	0	0	0	0	0	0	0	0	0	0	0	0	0	0	0	0	0	0	0	0	0	0	0	0	0	0	0	0	0	0	0	0	0	0	0	0	0	0
N354814_9	Bacteria(92)	Patescibacteria(82)	Berkelbacteria(80)	Berkelbacteria_unclassified(80)	Berkelbacteria_unclassified(80)	Berkelbacteria_unclassified(80)	Berkelbacteria_unclassified(80)	0	0	0	0	0	0	0	0	0	0	0	0	0	0	0	0	0	0	0	0	0	0	0	0	0	0	0	0	0	0	0	0	0	0	0	0	0	0	0	2	0	0
N355066_9	Bacteria(100)	Proteobacteria(100)	Gammaproteobacteria(100)	Burkholderiales(100)	Comamonadaceae(98)	Comamonadaceae_unclassified(98)	Comamonadaceae_unclassified(98)	0	2	0	0	0	0	0	0	0	0	0	0	0	0	0	0	0	0	0	0	0	0	0	0	0	0	0	0	0	0	0	0	0	0	0	0	0	0	0	0	0	0
N355218_9	Bacteria(100)	Patescibacteria(100)	Gracilibacteria(100)	Candidatus Peribacteria(100)	Candidatus Peribacteria_unclassified(100)	Candidatus Peribacteria_unclassified(100)	Candidatus Peribacteria_unclassified(100)	5	0	0	0	0	0	0	0	0	0	0	0	0	0	0	0	0	0	0	0	0	0	0	0	0	0	0	0	0	0	0	0	0	0	0	0	0	0	0	0	0	0
N355366_9	Bacteria(100)	Proteobacteria(100)	Gammaproteobacteria(100)	Burkholderiales(100)	Comamonadaceae(100)	Comamonadaceae_unclassified(100)	Comamonadaceae_unclassified(100)	0	0	0	0	0	0	0	0	0	0	0	0	0	0	0	0	0	0	0	0	0	0	0	0	0	0	0	0	0	0	0	0	0	0	0	0	0	0	0	0	0	0
N355572_9	Bacteria(87)	Bacteria_unclassified(87)	Bacteria_unclassified(87)	Bacteria_unclassified(87)	Bacteria_unclassified(87)	Bacteria_unclassified(87)	Bacteria_unclassified(87)	9	0	0	0	0	0	0	0	0	0	0	0	0	0	0	0	0	0	0	0	0	0	0	0	0	0	0	0	0	0	0	0	0	0	0	0	0	0	0	0	0	0
N355653_9	Bacteria(90)	Patescibacteria(89)	ABY1(89)	ABY1_unclassified(89)	ABY1_unclassified(89)	ABY1_unclassified(89)	ABY1_unclassified(89)	0	0	9	0	0	0	0	0	0	0	0	0	0	0	0	0	0	0	0	0	0	0	0	0	0	0	0	0	0	0	0	0	0	0	0	0	0	0	0	0	0	0
N356355_9	Bacteria(100)	Verrucomicrobiota(100)	Omnitrophia(100)	Omnitrophales(100)	koll11(100)	koll11_unclassified(100)	koll11_unclassified(100)	0	16	0	0	0	0	0	0	0	0	0	0	0	0	0	0	0	0	0	0	0	0	0	0	0	0	0	2	0	0	0	0	0	0	0	0	0	0	0	0	0	0
N356601_9	Bacteria(92)	Verrucomicrobiota(90)	Omnitrophia(89)	Omnitrophales(89)	Omnitrophaceae(89)	Candidatus Omnitrophus(89)	Candidatus Omnitrophus_unclassified(89)	0	0	0	0	0	0	0	0	0	0	0	0	0	0	0	0	0	0	0	0	0	0	0	0	0	0	0	0	0	0	0	0	0	0	0	0	0	0	0	0	0	0
N357175_9	Bacteria(100)	Proteobacteria(100)	Gammaproteobacteria(99)	Burkholderiales(99)	Comamonadaceae(96)	Comamonadaceae_unclassified(96)	Comamonadaceae_unclassified(96)	0	0	0	0	4	0	0	0	0	0	0	0	0	0	0	0	0	0	0	0	5	0	0	0	0	0	0	0	0	0	0	0	0	0	0	0	0	0	0	0	0	0
N357447_9	Bacteria(100)	Proteobacteria(91)	Gammaproteobacteria(91)	Burkholderiales(91)	Burkholderiales_unclassified(91)	Burkholderiales_unclassified(91)	Burkholderiales_unclassified(91)	0	0	0	0	0	0	0	0	0	0	0	0	0	0	0	0	0	0	0	0	0	0	0	0	0	0	0	0	0	0	0	0	0	0	0	0	0	0	0	0	0	2
N357546_9	Archaea(92)	Nanoarchaeota(92)	Nanoarchaeia(92)	Woesearchaeales(92)	Woesearchaeales_unclassified(92)	Woesearchaeales_unclassified(92)	Woesearchaeales_unclassified(92)	0	0	0	0	0	0	0	0	0	0	0	0	0	0	0	0	0	0	0	0	0	0	0	0	0	0	0	0	0	0	0	0	0	0	0	0	0	0	0	0	0	0
N358021_9	Eukaryota(100)	SAR(100)	Stramenopiles(100)	Ochrophyta(100)	Chrysophyceae(100)	Ochromonadales(97)	Ochromonas(97)	0	0	0	0	0	0	0	0	0	0	0	0	0	0	0	0	0	0	0	0	0	0	0	0	0	0	0	0	0	0	0	0	0	0	0	0	0	0	0	0	0	0
N358231_9	Archaea(100)	Nanoarchaeota(100)	Nanoarchaeia(100)	Woesearchaeales(100)	GW2011(88)	AR15(88)	AR15_unclassified(88)	0	0	0	0	0	0	0	0	0	0	0	0	0	0	0	0	0	0	0	0	0	0	0	0	0	0	0	0	0	0	0	0	0	0	0	3	0	0	0	0	0	0
N358603_9	Bacteria(100)	Firmicutes(100)	Clostridia(100)	Oscillospirales(100)	Hungateiclostridiaceae(100)	Ercella(100)	Ercella_unclassified(100)	0	6	0	0	0	0	0	0	0	0	0	0	0	0	0	0	0	0	0	0	0	0	0	0	0	0	0	0	0	0	0	0	0	0	0	0	0	0	0	0	0	0
N360365_9	Bacteria(97)	Cyanobacteria(97)	Cyanobacteriia(97)	Cyanobacteriia_unclassified(97)	Cyanobacteriia_unclassified(97)	Cyanobacteriia_unclassified(97)	Cyanobacteriia_unclassified(97)	9	0	0	0	0	0	0	0	0	0	0	0	0	0	0	0	0	0	0	0	0	0	0	0	0	0	0	0	0	0	0	0	0	0	0	0	0	0	0	0	0	0
N360883_9	Bacteria(100)	Planctomycetota(100)	Planctomycetes(100)	uncultured(100)	uncultured_unclassified(100)	uncultured_unclassified(100)	uncultured_unclassified(100)	0	9	0	0	0	0	0	0	0	0	0	0	0	0	0	0	0	0	0	0	0	0	0	0	0	0	0	0	0	0	0	0	0	0	0	0	0	0	0	0	0	0
N361602_9	Bacteria(100)	Verrucomicrobiota(100)	Verrucomicrobiae(100)	Opitutales(100)	Opitutaceae(100)	Lacunisphaera(80)	Lacunisphaera_unclassified(80)	0	0	0	0	0	0	0	0	0	0	0	0	0	0	0	0	0	0	0	0	0	0	0	0	0	0	0	0	0	4	0	0	0	0	0	0	0	0	0	0	0	0
N363109_9	Bacteria(100)	Proteobacteria(99)	Gammaproteobacteria(99)	Burkholderiales(99)	Comamonadaceae(98)	Comamonadaceae_unclassified(98)	Comamonadaceae_unclassified(98)	0	0	0	0	0	0	0	0	0	0	0	0	0	0	0	0	0	3	6	0	0	0	0	0	0	0	0	0	0	0	0	0	0	0	0	0	0	0	0	0	0	0
N363510_9	Bacteria(100)	Proteobacteria(100)	Gammaproteobacteria(100)	Burkholderiales(100)	Comamonadaceae(94)	Comamonadaceae_unclassified(94)	Comamonadaceae_unclassified(94)	0	0	0	0	0	0	0	0	0	0	0	0	0	0	0	0	2	0	5	0	0	0	0	0	2	0	0	0	0	0	0	0	0	0	0	0	0	0	0	0	0	0
N363946_9	Bacteria(100)	Patescibacteria(100)	Parcubacteria(100)	Candidatus Staskawiczbacteria(100)	Candidatus Staskawiczbacteria_unclassified(100)	Candidatus Staskawiczbacteria_unclassified(100)	Candidatus Staskawiczbacteria_unclassified(100)	0	0	0	0	0	0	0	0	0	0	0	0	0	0	0	0	0	0	0	0	0	0	0	0	0	0	0	0	0	0	0	0	0	0	0	0	0	0	0	0	0	0
N364316_9	Bacteria(100)	Patescibacteria(98)	Parcubacteria(98)	Candidatus Kaiserbacteria(97)	Candidatus Kaiserbacteria_unclassified(97)	Candidatus Kaiserbacteria_unclassified(97)	Candidatus Kaiserbacteria_unclassified(97)	0	4	0	0	0	0	0	0	0	0	0	0	0	0	0	5	0	0	0	0	0	0	0	0	0	0	0	0	0	0	0	0	0	0	0	0	0	0	0	0	0	0
N364325_9	Bacteria(100)	Planctomycetota(100)	Planctomycetes(100)	Isosphaerales(100)	Isosphaeraceae(100)	Aquisphaera(99)	Aquisphaera_unclassified(99)	0	0	0	0	0	0	0	0	0	0	0	4	0	0	2	0	0	0	0	0	0	0	0	0	0	0	0	0	0	0	0	0	0	0	0	0	0	0	0	0	0	0
N364610_9	Archaea(99)	Nanoarchaeota(97)	Nanoarchaeia(97)	Woesearchaeales(97)	Woesearchaeales_unclassified(97)	Woesearchaeales_unclassified(97)	Woesearchaeales_unclassified(97)	0	0	0	0	0	0	0	0	0	0	0	0	0	0	0	0	0	0	0	0	0	0	0	0	0	0	0	0	0	0	0	0	0	0	0	0	0	0	0	0	0	0
N364877_9	Bacteria(100)	Proteobacteria(100)	Gammaproteobacteria(100)	Burkholderiales(98)	Comamonadaceae(97)	Comamonadaceae_unclassified(97)	Comamonadaceae_unclassified(97)	0	0	0	0	0	0	0	0	0	0	0	0	0	0	0	0	0	0	0	0	0	0	0	0	0	0	0	0	0	0	0	0	0	0	0	0	0	2	0	0	0	0
N365013_9	Archaea(99)	Nanoarchaeota(99)	Nanoarchaeia(99)	Woesearchaeales(99)	Woesearchaeales_unclassified(99)	Woesearchaeales_unclassified(99)	Woesearchaeales_unclassified(99)	0	0	0	0	4	0	0	0	0	0	0	0	0	0	0	0	0	0	0	0	0	0	0	0	0	0	0	0	0	0	0	0	0	0	0	0	0	0	0	0	0	0
N365017_9	Bacteria(100)	Proteobacteria(100)	Gammaproteobacteria(100)	Pseudomonadales(83)	Pseudomonadales_unclassified(83)	Pseudomonadales_unclassified(83)	Pseudomonadales_unclassified(83)	0	0	0	0	0	0	0	0	0	0	0	0	0	0	0	0	0	0	0	0	0	0	0	0	0	0	0	0	0	0	0	0	0	0	0	0	0	0	0	0	0	0
N365185_9	Bacteria(100)	Verrucomicrobiota(100)	Chlamydiae(100)	Chlamydiales(100)	cvE6(100)	cvE6_unclassified(100)	cvE6_unclassified(100)	0	0	0	0	0	0	0	0	0	0	0	0	0	0	0	0	0	0	0	3	0	0	0	0	0	0	0	0	0	0	0	0	0	0	0	6	0	0	0	0	0	0
N365387_9	Bacteria(100)	Planctomycetota(100)	Planctomycetes(100)	Isosphaerales(99)	Isosphaeraceae(99)	uncultured(94)	uncultured_unclassified(94)	0	0	0	7	0	0	0	0	0	0	0	0	2	0	0	0	0	0	0	0	0	0	0	0	0	0	0	0	0	0	0	0	0	0	0	0	0	0	0	0	0	0
N3657_9	Bacteria(99)	Patescibacteria(99)	ABY1(99)	ABY1_unclassified(99)	ABY1_unclassified(99)	ABY1_unclassified(99)	ABY1_unclassified(99)	0	0	0	0	0	0	2	0	0	0	0	0	0	0	0	0	0	0	0	0	0	0	0	0	0	0	0	0	0	7	0	0	0	0	0	0	0	0	0	0	0	0
N366204_9	Bacteria(100)	Planctomycetota(100)	Phycisphaerae(100)	Pla1 lineage(100)	Pla1 lineage_unclassified(100)	Pla1 lineage_unclassified(100)	Pla1 lineage_unclassified(100)	0	11	0	0	0	0	0	0	0	0	0	0	0	0	0	0	0	0	0	0	0	0	0	0	0	0	0	0	0	0	0	0	0	0	0	0	0	0	0	0	0	0
N366238_9	Bacteria(100)	Proteobacteria(100)	Gammaproteobacteria(100)	Burkholderiales(100)	Comamonadaceae(100)	Comamonadaceae_unclassified(100)	Comamonadaceae_unclassified(100)	0	0	0	0	0	0	0	0	0	0	0	0	0	0	0	0	0	0	0	0	0	0	0	0	0	0	0	0	0	0	0	0	0	0	0	0	0	0	0	0	0	0
N367133_9	Bacteria(100)	Proteobacteria(100)	Alphaproteobacteria(89)	Paracaedibacterales(89)	Paracaedibacteraceae(89)	Candidatus Captivus(89)	Candidatus Captivus_unclassified(89)	0	0	0	0	0	0	0	0	0	0	0	0	0	0	0	0	0	0	0	0	0	0	0	0	0	0	0	0	0	0	0	0	0	0	0	0	0	0	0	0	0	0
N3675_9	Bacteria(100)	Proteobacteria(100)	Gammaproteobacteria(100)	Burkholderiales(100)	Comamonadaceae(100)	Comamonadaceae_unclassified(100)	Comamonadaceae_unclassified(100)	0	0	0	0	0	0	0	0	0	0	0	0	0	0	0	0	0	0	0	0	0	0	0	0	0	0	0	0	0	0	0	0	0	0	0	0	0	0	0	0	0	0
N367917_9	Bacteria(100)	Verrucomicrobiota(99)	Kiritimatiellae(98)	WCHB1-41(98)	WCHB1-41_unclassified(98)	WCHB1-41_unclassified(98)	WCHB1-41_unclassified(98)	0	4	0	0	0	0	0	0	0	0	0	0	0	0	0	0	0	0	0	0	0	0	0	0	0	0	0	0	0	0	0	0	0	0	0	0	5	0	0	0	0	0
N369279_9	Bacteria(94)	Patescibacteria(82)	ABY1(82)	ABY1_unclassified(82)	ABY1_unclassified(82)	ABY1_unclassified(82)	ABY1_unclassified(82)	0	0	0	0	0	0	0	0	0	0	0	0	0	0	0	0	0	0	0	0	0	0	0	0	0	0	0	0	0	0	0	0	0	0	0	0	0	0	0	0	0	0
N369856_9	Bacteria(81)	Bacteria_unclassified(81)	Bacteria_unclassified(81)	Bacteria_unclassified(81)	Bacteria_unclassified(81)	Bacteria_unclassified(81)	Bacteria_unclassified(81)	0	0	9	0	0	0	0	0	0	0	0	0	0	0	0	0	0	0	0	0	0	0	0	0	0	0	0	0	0	0	0	0	0	0	0	0	0	0	0	0	0	0
N371346_9	Bacteria(100)	Bacteroidota(100)	Bacteroidia(100)	Flavobacteriales(90)	Flavobacteriaceae(87)	Flavobacteriaceae_unclassified(87)	Flavobacteriaceae_unclassified(87)	0	0	0	2	0	0	0	0	0	0	0	0	0	0	0	0	0	0	0	0	0	0	0	0	0	0	0	0	0	0	0	0	0	0	0	0	0	0	0	0	0	0
N371777_9	Bacteria(100)	Proteobacteria(100)	Gammaproteobacteria(100)	Burkholderiales(100)	Rhodocyclaceae(83)	Rhodocyclaceae_unclassified(83)	Rhodocyclaceae_unclassified(83)	0	2	0	0	0	0	0	0	0	0	0	0	0	0	0	0	0	0	0	0	0	0	0	0	0	0	0	0	0	0	0	0	0	0	0	0	0	0	0	0	0	0
N372553_9	Bacteria(100)	Proteobacteria(100)	Gammaproteobacteria(100)	Burkholderiales(100)	Comamonadaceae(100)	Comamonadaceae_unclassified(100)	Comamonadaceae_unclassified(100)	0	0	0	0	0	0	0	0	0	0	0	0	0	0	0	0	0	0	0	0	0	0	0	0	0	0	0	0	0	0	0	0	0	0	0	0	2	0	0	2	0	0
N373223_9	Bacteria(94)	Bacteria_unclassified(94)	Bacteria_unclassified(94)	Bacteria_unclassified(94)	Bacteria_unclassified(94)	Bacteria_unclassified(94)	Bacteria_unclassified(94)	0	6	0	0	0	0	0	0	0	0	0	0	0	0	0	0	0	0	0	0	0	0	0	0	0	0	0	3	0	0	0	0	0	0	0	0	0	0	0	0	0	0
N374709_9	Bacteria(100)	Proteobacteria(100)	Gammaproteobacteria(100)	Gammaproteobacteria_unclassified(100)	Gammaproteobacteria_unclassified(100)	Gammaproteobacteria_unclassified(100)	Gammaproteobacteria_unclassified(100)	0	0	0	0	0	0	0	0	0	0	0	0	0	0	2	0	0	0	0	0	0	0	0	0	0	0	0	4	0	0	3	0	0	0	0	0	0	0	0	0	0	0
N37487_9	Bacteria(100)	Firmicutes(100)	Clostridia(100)	Lachnospirales(100)	Lachnospiraceae(100)	Lachnospiraceae_unclassified(100)	Lachnospiraceae_unclassified(100)	9	0	0	0	0	0	0	0	0	0	0	0	0	0	0	0	0	0	0	0	0	0	0	0	0	0	0	0	0	0	0	0	0	0	0	0	0	0	0	0	0	0
N375056_9	Bacteria(100)	Verrucomicrobiota(100)	Omnitrophia(100)	Omnitrophales(100)	Omnitrophaceae(100)	Candidatus Omnitrophus(100)	Candidatus Omnitrophus_unclassified(100)	0	0	0	0	0	0	0	0	0	0	0	0	0	0	0	0	0	0	0	0	0	0	0	0	0	0	0	0	0	0	0	0	0	0	0	0	0	0	0	0	0	0
N251170_37	Bacteria(100)	Chloroflexi(100)	Anaerolineae(100)	1-20(100)	1-20_unclassified(100)	1-20_unclassified(100)	1-20_unclassified(100)	23	14	0	0	0	0	0	0	0	0	0	0	0	0	0	0	0	0	0	0	0	0	0	0	0	0	0	0	0	0	0	0	0	0	0	0	0	0	0	0	0	0
N252816_37	Bacteria(100)	Proteobacteria(100)	Gammaproteobacteria(100)	Burkholderiales(100)	Rhodocyclaceae(80)	Rhodocyclaceae_unclassified(80)	Rhodocyclaceae_unclassified(80)	0	0	0	0	2	0	0	0	0	0	0	0	0	0	0	0	0	0	0	0	0	0	0	0	0	0	0	0	0	0	0	0	0	0	0	0	0	0	3	0	0	0
N25380_37	Bacteria(100)	Acidobacteriota(99)	Acidobacteriae(99)	Acidobacteriae_unclassified(99)	Acidobacteriae_unclassified(99)	Acidobacteriae_unclassified(99)	Acidobacteriae_unclassified(99)	0	0	0	0	0	0	0	0	0	0	0	0	0	0	0	0	0	0	0	0	0	0	0	0	0	0	0	0	0	0	0	0	0	0	0	8	0	0	0	0	26	0
N256014_37	Bacteria(99)	Patescibacteria(99)	Parcubacteria(99)	Parcubacteria_unclassified(99)	Parcubacteria_unclassified(99)	Parcubacteria_unclassified(99)	Parcubacteria_unclassified(99)	0	13	18	0	0	0	0	0	0	0	0	0	0	0	0	4	0	0	0	0	0	0	0	0	0	0	0	0	0	0	0	0	0	0	0	0	0	0	0	0	0	0
N257684_37	Bacteria(99)	Patescibacteria(99)	Microgenomatia(99)	Candidatus Amesbacteria(95)	Candidatus Amesbacteria_unclassified(95)	Candidatus Amesbacteria_unclassified(95)	Candidatus Amesbacteria_unclassified(95)	0	0	24	0	0	0	0	0	0	0	0	0	0	0	0	0	0	0	0	0	0	0	0	0	0	0	0	0	0	0	0	0	0	0	0	0	0	0	0	0	0	0
N260031_37	Bacteria(98)	Bacteria_unclassified(98)	Bacteria_unclassified(98)	Bacteria_unclassified(98)	Bacteria_unclassified(98)	Bacteria_unclassified(98)	Bacteria_unclassified(98)	34	0	0	0	0	0	0	0	0	0	0	0	0	0	0	0	0	0	0	0	0	0	0	0	0	0	0	0	0	0	0	0	0	0	0	0	0	0	0	0	0	0
N262472_37	Bacteria(100)	Verrucomicrobiota(100)	Chlamydiae(100)	Chlamydiales(100)	Parachlamydiaceae(85)	Parachlamydiaceae_unclassified(85)	Parachlamydiaceae_unclassified(85)	0	0	0	6	0	0	0	0	0	0	2	0	0	0	7	0	0	0	0	0	0	2	0	0	0	0	0	2	3	4	7	0	0	0	0	0	0	0	0	0	0	0
N26609_37	Bacteria(100)	Myxococcota(97)	Polyangia(97)	Polyangiales(97)	Sandaracinaceae(93)	uncultured(93)	uncultured_unclassified(93)	0	5	0	5	0	0	0	0	2	0	0	0	0	0	0	0	0	0	0	2	0	0	0	0	0	0	0	2	4	3	0	0	0	0	0	0	0	0	0	0	0	0
N267540_37	Bacteria(100)	Chloroflexi(100)	Anaerolineae(100)	Caldilineales(100)	Caldilineaceae(100)	uncultured(100)	uncultured_unclassified(100)	0	0	37	0	0	0	0	0	0	0	0	0	0	0	0	0	0	0	0	0	0	0	0	0	0	0	0	0	0	0	0	0	0	0	0	0	0	0	0	0	0	0
N271277_37	Bacteria(100)	Proteobacteria(100)	Gammaproteobacteria(100)	Burkholderiales(100)	Burkholderiales_unclassified(100)	Burkholderiales_unclassified(100)	Burkholderiales_unclassified(100)	0	0	0	0	0	0	0	0	3	0	0	7	0	0	0	0	0	0	0	0	0	2	0	0	0	0	0	0	0	3	3	0	0	0	0	12	2	0	0	0	0	0
N271824_37	unknown	unknown_unclassified(0)	unknown_unclassified(0)	unknown_unclassified(0)	unknown_unclassified(0)	unknown_unclassified(0)	unknown_unclassified(0)	0	0	0	0	0	0	0	0	0	0	0	0	0	0	0	0	0	0	0	0	0	0	0	0	0	0	0	0	0	0	0	0	0	0	0	0	0	0	0	0	0	0
N271879_37	Bacteria(100)	Bacteroidota(100)	Bacteroidia(100)	Sphingobacteriales(100)	LiUU-11-161(100)	LiUU-11-161_unclassified(100)	LiUU-11-161_unclassified(100)	0	33	0	0	0	0	0	0	0	0	0	0	0	0	0	0	0	0	0	4	0	0	0	0	0	0	0	0	0	0	0	0	0	0	0	0	0	0	0	0	0	0
N280844_37	Bacteria(100)	Acidobacteriota(99)	Acidobacteriae(99)	Acidobacteriae_unclassified(99)	Acidobacteriae_unclassified(99)	Acidobacteriae_unclassified(99)	Acidobacteriae_unclassified(99)	0	29	0	0	0	0	0	0	0	0	0	0	0	0	0	0	0	0	0	0	0	0	0	0	0	0	0	0	0	0	0	0	0	0	0	0	0	0	0	0	0	0
N285339_37	Bacteria(100)	Proteobacteria(100)	Gammaproteobacteria(100)	Burkholderiales(100)	Burkholderiales_unclassified(100)	Burkholderiales_unclassified(100)	Burkholderiales_unclassified(100)	0	0	0	2	5	0	0	0	0	0	0	0	0	0	0	0	0	0	0	2	2	0	0	0	0	0	0	2	0	0	0	0	0	0	0	0	0	0	0	0	0	0
N285671_37	Bacteria(100)	Fibrobacterota(100)	Fibrobacteria(100)	Fibrobacterales(100)	BBMC-4(100)	BBMC-4_unclassified(100)	BBMC-4_unclassified(100)	0	22	0	0	0	0	0	0	3	0	0	0	0	2	0	0	0	0	0	0	0	2	0	0	0	0	0	0	0	0	0	0	0	0	0	0	0	0	0	0	0	0
N287521_37	Bacteria(92)	Patescibacteria(91)	Berkelbacteria(89)	Berkelbacteria_unclassified(89)	Berkelbacteria_unclassified(89)	Berkelbacteria_unclassified(89)	Berkelbacteria_unclassified(89)	0	10	18	0	0	0	0	0	0	0	0	0	0	0	0	0	0	0	0	0	0	0	0	0	0	0	0	0	0	0	0	0	0	0	0	0	0	0	0	0	0	0
N287623_37	Bacteria(100)	Proteobacteria(99)	Alphaproteobacteria(92)	Rickettsiales(90)	SM2D12(87)	SM2D12_unclassified(87)	SM2D12_unclassified(87)	14	0	23	0	0	0	0	0	0	0	0	0	0	0	0	0	0	0	0	0	0	0	0	0	0	0	0	0	0	0	0	0	0	0	0	0	0	0	0	0	0	0
N292228_37	Bacteria(89)	Bacteria_unclassified(89)	Bacteria_unclassified(89)	Bacteria_unclassified(89)	Bacteria_unclassified(89)	Bacteria_unclassified(89)	Bacteria_unclassified(89)	0	0	0	0	0	0	0	0	0	0	0	0	0	0	0	0	0	0	0	0	0	0	0	0	0	0	0	0	0	0	0	0	0	0	0	0	0	0	0	0	0	0
N294478_37	Archaea(100)	Nanoarchaeota(100)	Nanoarchaeia(100)	Woesearchaeales(100)	SCGC AAA011-D5(97)	SCGC AAA011-D5_unclassified(97)	SCGC AAA011-D5_unclassified(97)	0	6	0	3	0	0	0	0	8	0	0	0	0	0	0	0	0	0	0	0	0	0	0	0	0	0	0	0	0	0	0	0	0	0	0	0	0	0	0	0	0	0
N297455_37	Bacteria(98)	Patescibacteria(94)	Parcubacteria(94)	Parcubacteria_unclassified(94)	Parcubacteria_unclassified(94)	Parcubacteria_unclassified(94)	Parcubacteria_unclassified(94)	0	0	0	0	0	0	0	0	0	0	0	3	0	0	3	0	0	0	0	0	0	0	0	10	5	0	0	0	0	0	0	0	0	0	0	0	0	0	0	0	0	0
N304599_37	Bacteria(100)	Proteobacteria(100)	Gammaproteobacteria(100)	Salinisphaerales(100)	Solimonadaceae(100)	uncultured(100)	uncultured_unclassified(100)	0	8	0	0	0	0	7	0	0	0	0	0	0	0	0	0	0	0	0	0	0	0	0	0	0	0	0	3	0	7	0	0	0	0	0	0	0	0	0	0	0	0
N307483_37	unknown	unknown_unclassified(0)	unknown_unclassified(0)	unknown_unclassified(0)	unknown_unclassified(0)	unknown_unclassified(0)	unknown_unclassified(0)	0	0	0	0	0	0	0	0	0	0	0	0	0	0	0	0	0	0	0	3	0	0	0	0	0	0	0	0	0	4	0	0	0	0	0	0	0	0	0	0	0	0
N311077_37	Bacteria(100)	Spirochaetota(100)	MVP-15(100)	MVP-15_unclassified(100)	MVP-15_unclassified(100)	MVP-15_unclassified(100)	MVP-15_unclassified(100)	0	10	0	0	0	0	0	0	0	0	0	0	0	0	0	0	0	0	0	0	0	2	0	0	0	0	0	0	0	6	0	0	0	0	0	11	0	0	0	0	0	0
N31223_37	Bacteria(100)	Verrucomicrobiota(100)	Chlamydiae(100)	Chlamydiales(100)	Parachlamydiaceae(90)	Parachlamydiaceae_unclassified(90)	Parachlamydiaceae_unclassified(90)	0	0	0	0	0	0	0	0	0	0	4	0	0	0	8	0	0	2	0	0	2	0	0	10	0	0	0	4	0	7	0	0	0	0	0	0	0	0	0	0	0	0
N313364_37	Bacteria(94)	Bacteria_unclassified(94)	Bacteria_unclassified(94)	Bacteria_unclassified(94)	Bacteria_unclassified(94)	Bacteria_unclassified(94)	Bacteria_unclassified(94)	0	0	0	0	0	0	0	0	7	0	0	0	0	0	4	0	0	0	0	0	3	0	0	0	0	0	0	12	0	8	0	0	0	3	0	0	0	0	0	0	0	0
N31560_37	unknown	unknown_unclassified(0)	unknown_unclassified(0)	unknown_unclassified(0)	unknown_unclassified(0)	unknown_unclassified(0)	unknown_unclassified(0)	0	22	25	0	0	0	0	0	0	0	0	0	0	0	0	0	0	0	0	0	0	0	0	0	0	0	0	0	0	0	0	0	0	0	0	0	0	0	0	0	0	0
N318385_37	Bacteria(100)	Bacteroidota(100)	Kryptonia(100)	Kryptoniales(100)	BSV26(100)	BSV26_unclassified(100)	BSV26_unclassified(100)	0	0	0	0	0	0	0	0	0	0	0	0	0	0	0	0	0	0	0	0	0	0	0	0	0	0	0	0	0	0	0	0	0	0	0	0	0	0	0	0	0	0
N324047_37	Bacteria(100)	Bacteria_unclassified(100)	Bacteria_unclassified(100)	Bacteria_unclassified(100)	Bacteria_unclassified(100)	Bacteria_unclassified(100)	Bacteria_unclassified(100)	0	0	0	0	0	0	0	0	0	0	7	0	0	0	0	0	0	0	4	0	0	0	0	0	0	0	6	0	0	0	0	0	0	0	0	0	0	0	0	0	0	0
N325988_37	Bacteria(84)	Bacteria_unclassified(84)	Bacteria_unclassified(84)	Bacteria_unclassified(84)	Bacteria_unclassified(84)	Bacteria_unclassified(84)	Bacteria_unclassified(84)	0	0	0	4	0	0	0	0	0	0	0	0	0	0	0	0	0	0	0	0	2	0	0	5	0	0	0	0	0	7	0	0	0	0	0	0	0	0	2	0	0	0
N334303_37	Bacteria(100)	Proteobacteria(99)	Gammaproteobacteria(99)	Gammaproteobacteria_unclassified(99)	Gammaproteobacteria_unclassified(99)	Gammaproteobacteria_unclassified(99)	Gammaproteobacteria_unclassified(99)	0	0	0	0	0	0	0	0	0	0	0	0	0	2	0	0	0	0	0	0	0	0	0	0	0	0	0	0	0	0	0	0	0	0	0	0	0	0	0	0	0	0
N335964_37	Bacteria(100)	Bacteroidota(100)	Bacteroidia(100)	Cytophagales(100)	Cytophagaceae(100)	Cytophaga(100)	Cytophaga_unclassified(100)	15	22	0	0	0	0	0	0	0	0	0	0	0	0	0	0	0	0	0	0	0	0	0	0	0	0	0	0	0	0	0	0	0	0	0	0	0	0	0	0	0	0
N342941_37	Bacteria(98)	Dependentiae(98)	Babeliae(98)	Babeliales(98)	UBA12411(84)	UBA12411_unclassified(84)	UBA12411_unclassified(84)	0	0	0	0	0	0	0	0	0	0	0	0	0	0	0	0	0	0	0	0	0	0	0	0	0	0	0	0	0	0	0	0	0	0	0	0	0	0	0	0	0	0
N344971_37	Bacteria(100)	Bacteroidota(100)	Bacteroidia(100)	Bacteroidales(100)	Muribaculaceae(100)	Muribaculaceae_unclassified(100)	Muribaculaceae_unclassified(100)	0	15	27	0	0	0	0	0	0	0	0	0	0	0	0	0	0	0	0	0	0	0	0	0	0	0	0	0	0	0	0	0	0	0	0	0	0	0	0	0	0	0
N349804_37	Bacteria(100)	Bacteroidota(100)	Bacteroidia(100)	Flavobacteriales(100)	Crocinitomicaceae(100)	Crocinitomix(100)	Crocinitomix_unclassified(100)	0	0	0	0	0	0	0	0	0	0	0	0	0	0	0	0	0	0	0	0	0	0	11	10	0	0	0	0	0	0	0	0	0	0	0	8	0	0	0	0	0	0
N352028_37	Bacteria(100)	Verrucomicrobiota(100)	Lentisphaeria(100)	Victivallales(100)	Victivallaceae(100)	Victivallis(100)	Victivallis_unclassified(100)	0	0	34	0	0	0	0	0	0	0	0	0	0	0	0	0	0	0	0	0	0	0	0	0	0	0	0	0	0	0	0	0	0	0	0	0	0	0	0	0	0	0
N353306_37	Archaea(99)	Nanoarchaeota(99)	Nanoarchaeia(99)	Woesearchaeales(99)	Woesearchaeales_unclassified(99)	Woesearchaeales_unclassified(99)	Woesearchaeales_unclassified(99)	0	2	0	5	0	0	0	0	0	0	0	0	0	0	3	0	0	0	0	0	0	0	0	15	8	0	0	0	0	0	0	0	0	0	0	0	0	0	0	0	0	0
N362903_37	Bacteria(100)	Bacteroidota(100)	Bacteroidia(100)	Flavobacteriales(100)	Flavobacteriaceae(100)	Flavobacterium(100)	Flavobacterium_unclassified(100)	37	0	0	0	0	0	0	0	0	0	0	0	0	0	0	0	0	0	0	0	0	0	0	0	0	0	0	0	0	0	0	0	0	0	0	0	0	0	0	0	0	0
N363178_37	Bacteria(100)	Proteobacteria(100)	Alphaproteobacteria(100)	Acetobacterales(100)	Acetobacteraceae(100)	Rhodovarius(99)	Rhodovarius_unclassified(99)	0	0	37	0	0	0	0	0	0	0	0	0	0	0	0	0	0	0	0	0	0	0	0	0	0	0	0	0	0	0	0	0	0	0	0	0	0	0	0	0	0	0
N370664_37	Bacteria(100)	Proteobacteria(100)	Alphaproteobacteria(100)	Rhizobiales(98)	Rhizobiales Incertae Sedis(95)	Bauldia(95)	Bauldia_unclassified(95)	16	11	0	0	0	0	0	0	0	0	0	3	0	0	0	0	5	0	0	0	0	0	0	0	0	0	0	0	0	0	0	0	0	0	0	0	2	0	0	0	0	0
N376490_37	Bacteria(100)	Planctomycetota(100)	Phycisphaerae(100)	Tepidisphaerales(100)	WD2101 soil group(100)	WD2101 soil group_unclassified(100)	WD2101 soil group_unclassified(100)	0	50	0	0	0	0	0	0	0	0	0	0	0	0	0	0	0	0	0	0	0	0	0	0	0	0	0	0	0	0	0	0	0	0	0	4	0	0	0	0	0	0
N387740_37	Bacteria(92)	Verrucomicrobiota(87)	Omnitrophia(87)	Omnitrophales(87)	Omnitrophaceae(87)	Candidatus Omnitrophus(87)	Candidatus Omnitrophus_unclassified(87)	0	0	0	0	3	0	0	0	0	0	0	0	0	0	5	0	0	0	0	0	0	0	0	0	0	0	0	0	0	0	0	0	0	0	0	0	0	0	0	0	0	0
N390434_37	Archaea(100)	Euryarchaeota(100)	Thermococci(100)	Methanofastidiosales(100)	Methanofastidiosaceae(100)	Candidatus Methanofastidiosum(100)	Candidatus Methanofastidiosum_unclassified(100)	6	0	31	0	0	0	0	0	0	0	0	0	0	0	0	0	0	0	0	0	0	0	0	0	0	0	0	0	0	0	0	0	0	0	0	0	0	0	0	0	0	0
N391242_37	Bacteria(82)	Bacteria_unclassified(82)	Bacteria_unclassified(82)	Bacteria_unclassified(82)	Bacteria_unclassified(82)	Bacteria_unclassified(82)	Bacteria_unclassified(82)	15	2	14	0	0	0	0	0	0	0	0	0	2	0	4	0	0	0	0	0	0	0	0	0	0	0	0	0	0	0	0	0	0	0	0	0	0	0	0	0	0	0
N391893_37	unknown	unknown_unclassified(0)	unknown_unclassified(0)	unknown_unclassified(0)	unknown_unclassified(0)	unknown_unclassified(0)	unknown_unclassified(0)	0	7	0	0	0	0	0	0	0	0	0	0	0	0	3	0	0	0	0	4	0	0	0	13	0	0	0	0	0	0	4	0	0	0	0	0	0	0	0	0	0	0
N397105_37	Bacteria(100)	Patescibacteria(100)	Parcubacteria(100)	Candidatus Kaiserbacteria(100)	Candidatus Kaiserbacteria_unclassified(100)	Candidatus Kaiserbacteria_unclassified(100)	Candidatus Kaiserbacteria_unclassified(100)	0	6	0	0	0	0	0	0	0	0	0	0	0	0	0	0	0	0	0	0	0	0	0	0	0	0	0	0	0	0	0	0	0	0	0	0	0	0	0	0	0	0
N397616_37	Bacteria(100)	Patescibacteria(100)	Parcubacteria(100)	Candidatus Adlerbacteria(100)	Candidatus Adlerbacteria_unclassified(100)	Candidatus Adlerbacteria_unclassified(100)	Candidatus Adlerbacteria_unclassified(100)	0	0	0	2	0	0	4	0	3	0	0	0	0	0	2	0	2	3	0	0	0	0	0	5	0	0	0	0	0	0	4	0	0	0	0	0	0	0	0	0	0	0
N400287_37	Bacteria(100)	Proteobacteria(100)	Gammaproteobacteria(100)	Burkholderiales(100)	Comamonadaceae(99)	Comamonadaceae_unclassified(99)	Comamonadaceae_unclassified(99)	0	0	0	0	3	0	3	0	0	0	0	0	4	8	4	0	0	0	0	0	0	0	0	0	0	0	0	0	2	0	0	0	0	0	0	0	0	0	3	0	0	0
N40031_37	Bacteria(100)	Cyanobacteria(100)	Cyanobacteriia(100)	Cyanobacteriales(100)	Nostocaceae(100)	Calothrix PCC-6303(100)	Calothrix PCC-6303_unclassified(100)	0	29	0	0	0	0	0	0	0	0	0	0	0	0	0	0	0	0	0	5	0	0	0	0	0	0	0	0	0	0	0	0	0	0	0	0	0	0	0	0	0	0
N401639_37	Bacteria(100)	Actinobacteriota(100)	Acidimicrobiia(100)	IMCC26256(100)	IMCC26256_unclassified(100)	IMCC26256_unclassified(100)	IMCC26256_unclassified(100)	0	29	0	0	0	0	0	0	0	0	0	0	0	0	0	0	0	0	0	0	0	0	0	0	0	0	0	0	0	0	0	0	0	0	0	0	0	0	0	0	0	0
N40529_37	Bacteria(100)	Proteobacteria(100)	Gammaproteobacteria(100)	Burkholderiales(100)	Comamonadaceae(98)	Comamonadaceae_unclassified(98)	Comamonadaceae_unclassified(98)	0	0	0	0	0	0	0	0	0	0	0	0	0	0	0	0	0	0	0	0	0	0	0	0	0	0	0	0	0	0	0	0	0	0	0	0	0	0	0	0	0	0
N408544_37	unknown	unknown_unclassified(0)	unknown_unclassified(0)	unknown_unclassified(0)	unknown_unclassified(0)	unknown_unclassified(0)	unknown_unclassified(0)	0	0	0	0	0	0	0	0	0	0	0	0	0	0	3	6	0	0	0	0	0	0	0	0	0	0	0	0	0	0	0	0	0	0	0	0	0	0	0	0	0	0
N408770_37	Bacteria(100)	Proteobacteria(98)	Gammaproteobacteria(98)	Diplorickettsiales(96)	Diplorickettsiaceae(96)	Diplorickettsiaceae_unclassified(96)	Diplorickettsiaceae_unclassified(96)	0	0	0	0	0	0	0	0	0	0	0	0	0	0	2	5	0	0	0	2	0	0	0	5	9	0	0	0	0	3	0	0	0	0	0	0	0	0	0	0	0	0
N411188_37	Bacteria(100)	Patescibacteria(100)	Parcubacteria(100)	Parcubacteria_unclassified(100)	Parcubacteria_unclassified(100)	Parcubacteria_unclassified(100)	Parcubacteria_unclassified(100)	0	0	0	0	0	0	0	0	0	0	0	0	0	0	0	0	0	0	0	0	0	0	0	0	0	0	0	0	0	0	0	0	0	0	0	6	0	0	0	0	0	0
N4120_37	Bacteria(93)	Verrucomicrobiota(88)	Omnitrophia(88)	Omnitrophales(88)	Omnitrophaceae(88)	Candidatus Omnitrophus(88)	Candidatus Omnitrophus_unclassified(88)	0	0	0	0	0	0	0	0	0	0	0	0	0	0	0	0	0	0	0	0	0	0	0	0	0	0	0	0	0	5	0	0	0	0	0	0	0	0	0	0	0	0
N412135_37	Bacteria(100)	Proteobacteria(100)	Gammaproteobacteria(100)	Burkholderiales(100)	Burkholderiales_unclassified(100)	Burkholderiales_unclassified(100)	Burkholderiales_unclassified(100)	0	0	0	0	0	0	0	4	4	0	0	0	0	0	0	0	0	0	0	3	0	0	0	0	2	0	0	0	0	0	0	2	0	0	8	0	0	0	0	2	0	2
N414191_37	Bacteria(100)	Proteobacteria(100)	Gammaproteobacteria(100)	Gammaproteobacteria_unclassified(100)	Gammaproteobacteria_unclassified(100)	Gammaproteobacteria_unclassified(100)	Gammaproteobacteria_unclassified(100)	0	0	0	0	0	0	0	0	0	0	0	0	0	0	0	0	0	0	0	0	0	0	0	0	0	0	0	0	0	0	0	0	0	0	0	0	6	0	0	16	0	0
N414547_37	Bacteria(97)	Patescibacteria(93)	Parcubacteria(93)	Candidatus Moranbacteria(88)	Candidatus Moranbacteria_unclassified(88)	Candidatus Moranbacteria_unclassified(88)	Candidatus Moranbacteria_unclassified(88)	0	0	0	0	0	0	0	0	0	0	0	0	0	0	0	0	0	0	0	0	0	0	0	0	0	0	0	0	0	0	0	0	0	0	0	0	0	0	0	0	0	0
N415274_37	Bacteria(100)	Proteobacteria(100)	Alphaproteobacteria(100)	Rhodobacterales(99)	Rhodobacteraceae(99)	Rhodobacteraceae_unclassified(99)	Rhodobacteraceae_unclassified(99)	0	0	0	0	2	0	0	11	2	0	0	0	0	0	0	0	0	0	0	0	6	9	0	7	0	0	0	0	0	0	0	0	0	0	0	0	0	0	0	0	0	0
N417707_37	Bacteria(100)	Bacteroidota(100)	Kapabacteria(100)	Kapabacteriales(100)	Kapabacteriales_unclassified(100)	Kapabacteriales_unclassified(100)	Kapabacteriales_unclassified(100)	0	31	0	0	0	0	0	0	0	0	0	0	0	0	6	0	0	0	0	0	0	0	0	0	0	0	0	0	0	0	0	0	0	0	0	0	0	0	0	0	0	0
N42047_37	Bacteria(100)	Bacteroidota(92)	Bacteroidia(92)	Cytophagales(88)	Spirosomaceae(84)	Spirosomaceae_unclassified(84)	Spirosomaceae_unclassified(84)	0	0	0	0	0	0	0	0	2	0	0	0	0	0	0	0	0	0	0	2	0	0	0	0	0	0	0	0	0	2	0	0	0	0	0	8	0	0	0	0	0	0
N425680_37	Bacteria(100)	Actinobacteriota(100)	Acidimicrobiia(100)	uncultured(100)	uncultured_unclassified(100)	uncultured_unclassified(100)	uncultured_unclassified(100)	0	11	0	0	0	0	0	0	0	0	0	0	0	0	0	0	0	0	0	0	0	0	0	0	0	0	0	0	0	0	0	0	0	0	0	0	0	0	0	0	0	0
N350337_2	Bacteria(100)	Proteobacteria(99)	Gammaproteobacteria(98)	Burkholderiales(96)	Burkholderiales_unclassified(96)	Burkholderiales_unclassified(96)	Burkholderiales_unclassified(96)	0	0	2	0	0	0	0	0	0	0	0	0	0	0	0	0	0	0	0	0	0	0	0	0	0	0	0	0	0	0	0	0	0	0	0	0	0	0	0	0	0	0
N350564_2	Bacteria(100)	Proteobacteria(100)	Gammaproteobacteria(100)	Gammaproteobacteria_unclassified(100)	Gammaproteobacteria_unclassified(100)	Gammaproteobacteria_unclassified(100)	Gammaproteobacteria_unclassified(100)	0	0	0	0	0	0	0	0	0	0	0	0	0	0	0	0	0	0	0	0	0	0	0	0	0	0	0	0	0	0	0	0	0	0	0	0	0	0	0	0	0	0
N350780_2	Bacteria(87)	Patescibacteria(86)	Microgenomatia(84)	Candidatus Collierbacteria(83)	Candidatus Collierbacteria_unclassified(83)	Candidatus Collierbacteria_unclassified(83)	Candidatus Collierbacteria_unclassified(83)	0	0	0	0	0	0	0	0	0	0	0	0	0	0	0	0	0	0	0	0	0	0	0	0	0	0	0	0	0	0	0	0	0	2	0	0	0	0	0	0	0	0
N350886_2	Bacteria(100)	Proteobacteria(100)	Gammaproteobacteria(100)	Burkholderiales(96)	Burkholderiales_unclassified(96)	Burkholderiales_unclassified(96)	Burkholderiales_unclassified(96)	0	0	0	0	0	0	0	0	0	0	0	0	0	0	0	0	0	0	0	0	0	0	0	0	0	0	0	0	0	0	0	0	0	0	0	0	0	0	0	0	0	0
N350958_2	Bacteria(100)	Verrucomicrobiota(100)	Chlamydiae(100)	Chlamydiales(100)	cvE6(100)	cvE6_unclassified(100)	cvE6_unclassified(100)	0	0	0	0	0	0	0	0	0	0	0	0	0	2	0	0	0	0	0	0	0	0	0	0	0	0	0	0	0	0	0	0	0	0	0	0	0	0	0	0	0	0
N351046_2	Bacteria(100)	Firmicutes(100)	Clostridia(100)	Oscillospirales(100)	Hungateiclostridiaceae(100)	Hungateiclostridiaceae_unclassified(100)	Hungateiclostridiaceae_unclassified(100)	0	0	0	0	0	0	0	0	0	0	0	0	0	0	0	0	0	0	0	0	0	0	0	0	0	0	0	2	0	0	0	0	0	0	0	0	0	0	0	0	0	0
N351055_2	Bacteria(100)	Bacteroidota(87)	Bacteroidia(87)	Flavobacteriales(87)	Flavobacteriaceae(87)	Flavobacterium(84)	Flavobacterium_unclassified(84)	0	0	2	0	0	0	0	0	0	0	0	0	0	0	0	0	0	0	0	0	0	0	0	0	0	0	0	0	0	0	0	0	0	0	0	0	0	0	0	0	0	0
N351212_2	Bacteria(100)	Proteobacteria(100)	Gammaproteobacteria(100)	Burkholderiales(99)	Comamonadaceae(93)	Comamonadaceae_unclassified(93)	Comamonadaceae_unclassified(93)	0	0	0	0	0	0	0	0	0	0	0	0	0	0	0	0	0	0	0	0	0	0	0	0	0	0	0	0	0	0	0	0	0	0	0	0	0	0	0	0	0	0
N351214_2	Archaea(89)	Nanoarchaeota(89)	Nanoarchaeia(89)	Woesearchaeales(89)	Woesearchaeales_unclassified(89)	Woesearchaeales_unclassified(89)	Woesearchaeales_unclassified(89)	0	0	0	0	0	0	0	0	0	0	0	0	0	0	0	0	0	0	0	0	0	0	0	0	0	0	0	0	0	0	0	0	0	0	0	0	0	0	0	0	0	0
N351221_2	Bacteria(95)	Proteobacteria(93)	Alphaproteobacteria(91)	Rickettsiales(91)	Mitochondria(91)	Mitochondria_unclassified(91)	Mitochondria_unclassified(91)	0	0	0	0	0	0	0	0	0	0	0	0	0	0	0	0	0	0	0	0	0	0	0	0	0	0	0	0	0	0	0	0	0	0	0	0	0	0	0	0	0	0
N35122_2	Bacteria(92)	Bacteria_unclassified(92)	Bacteria_unclassified(92)	Bacteria_unclassified(92)	Bacteria_unclassified(92)	Bacteria_unclassified(92)	Bacteria_unclassified(92)	0	0	0	0	0	0	0	0	0	0	0	0	0	0	0	0	0	0	0	0	0	0	0	0	0	0	0	0	0	0	0	0	0	0	0	0	0	0	0	0	0	0
N351299_2	Archaea(94)	Nanoarchaeota(92)	Nanoarchaeia(92)	Woesearchaeales(92)	Woesearchaeales_unclassified(92)	Woesearchaeales_unclassified(92)	Woesearchaeales_unclassified(92)	0	2	0	0	0	0	0	0	0	0	0	0	0	0	0	0	0	0	0	0	0	0	0	0	0	0	0	0	0	0	0	0	0	0	0	0	0	0	0	0	0	0
N351536_2	Bacteria(100)	Actinobacteriota(100)	Actinobacteria(100)	Micrococcales(84)	Micrococcales_unclassified(84)	Micrococcales_unclassified(84)	Micrococcales_unclassified(84)	0	0	0	0	0	0	0	0	0	0	0	0	0	0	0	0	0	0	0	0	0	0	0	0	0	0	0	0	0	0	0	0	0	0	0	0	0	0	0	0	0	0
N351596_2	Bacteria(89)	Chloroflexi(87)	Anaerolineae(81)	Anaerolineae_unclassified(81)	Anaerolineae_unclassified(81)	Anaerolineae_unclassified(81)	Anaerolineae_unclassified(81)	0	0	0	0	0	0	0	0	0	0	0	0	0	0	0	0	0	0	0	0	0	0	0	0	0	0	0	0	0	0	0	0	0	0	0	0	0	0	0	0	0	0
N35204_2	Archaea(91)	Nanoarchaeota(91)	Nanoarchaeia(91)	Woesearchaeales(91)	SCGC AAA011-D5(85)	SCGC AAA011-D5_unclassified(85)	SCGC AAA011-D5_unclassified(85)	0	2	0	0	0	0	0	0	0	0	0	0	0	0	0	0	0	0	0	0	0	0	0	0	0	0	0	0	0	0	0	0	0	0	0	0	0	0	0	0	0	0
N352073_2	Bacteria(100)	Proteobacteria(97)	Alphaproteobacteria(97)	Alphaproteobacteria_unclassified(97)	Alphaproteobacteria_unclassified(97)	Alphaproteobacteria_unclassified(97)	Alphaproteobacteria_unclassified(97)	0	0	0	0	0	0	0	0	0	0	0	0	0	0	0	0	0	0	0	0	0	0	0	0	0	0	2	0	0	0	0	0	0	0	0	0	0	0	0	0	0	0
N352081_2	Bacteria(100)	Bacteria_unclassified(100)	Bacteria_unclassified(100)	Bacteria_unclassified(100)	Bacteria_unclassified(100)	Bacteria_unclassified(100)	Bacteria_unclassified(100)	0	0	0	0	0	0	0	0	0	0	0	0	0	0	0	0	0	0	0	0	0	2	0	0	0	0	0	0	0	0	0	0	0	0	0	0	0	0	0	0	0	0
N352122_2	Bacteria(100)	Chloroflexi(100)	Dehalococcoidia(100)	Sh765B-TzT-20(99)	Sh765B-TzT-20_unclassified(99)	Sh765B-TzT-20_unclassified(99)	Sh765B-TzT-20_unclassified(99)	0	0	0	0	0	0	0	0	0	0	0	0	0	0	0	0	0	0	0	0	0	0	0	0	0	0	0	0	0	0	0	0	0	0	0	0	0	0	0	0	0	0
N352426_2	Archaea(98)	Nanoarchaeota(98)	Nanoarchaeia(98)	Woesearchaeales(98)	Woesearchaeales_unclassified(98)	Woesearchaeales_unclassified(98)	Woesearchaeales_unclassified(98)	0	0	0	0	0	0	0	0	0	0	0	0	0	0	0	0	0	0	0	0	0	0	0	0	0	0	0	0	0	0	0	0	0	0	0	0	0	0	0	0	0	0
N352511_2	Bacteria(100)	Patescibacteria(100)	Parcubacteria(100)	Candidatus Giovannonibacteria(99)	Candidatus Giovannonibacteria_unclassified(99)	Candidatus Giovannonibacteria_unclassified(99)	Candidatus Giovannonibacteria_unclassified(99)	0	0	0	0	0	0	0	0	0	0	0	0	0	0	0	0	0	0	0	0	0	0	0	0	0	0	0	0	0	0	0	0	0	0	0	0	0	0	0	0	0	0
N35289_2	Bacteria(100)	Actinobacteriota(97)	Actinobacteria(97)	Actinobacteria_unclassified(97)	Actinobacteria_unclassified(97)	Actinobacteria_unclassified(97)	Actinobacteria_unclassified(97)	0	0	0	0	0	0	0	0	0	0	0	0	0	0	0	0	0	0	0	0	0	0	0	0	0	0	0	0	0	2	0	0	0	0	0	0	0	0	0	0	0	0
N353581_2	Bacteria(95)	Patescibacteria(93)	Parcubacteria(93)	Parcubacteria_unclassified(93)	Parcubacteria_unclassified(93)	Parcubacteria_unclassified(93)	Parcubacteria_unclassified(93)	0	0	0	0	0	0	0	0	0	0	0	0	0	0	0	0	0	0	0	0	0	0	0	0	0	0	0	0	0	0	0	0	0	0	0	0	0	0	0	0	0	0
N353587_2	Bacteria(95)	Patescibacteria(93)	Parcubacteria(91)	Parcubacteria_unclassified(91)	Parcubacteria_unclassified(91)	Parcubacteria_unclassified(91)	Parcubacteria_unclassified(91)	0	0	0	0	0	0	0	0	0	0	0	0	0	0	0	0	0	0	0	0	0	0	0	0	0	0	0	0	0	0	0	0	0	0	0	0	0	0	0	0	0	0
N35358_2	Bacteria(98)	Bacteria_unclassified(98)	Bacteria_unclassified(98)	Bacteria_unclassified(98)	Bacteria_unclassified(98)	Bacteria_unclassified(98)	Bacteria_unclassified(98)	0	0	0	0	0	0	0	0	0	0	0	0	0	0	0	0	0	0	0	0	0	0	0	0	0	0	0	0	0	0	0	0	0	0	0	0	0	0	0	0	0	0
N61058_601	unknown	unknown_unclassified(0)	unknown_unclassified(0)	unknown_unclassified(0)	unknown_unclassified(0)	unknown_unclassified(0)	unknown_unclassified(0)	43	12	56	13	0	0	0	0	2	0	5	0	2	0	8	13	20	0	3	3	5	3	6	29	0	0	0	3	0	20	0	0	0	0	0	0	0	0	0	0	0	0
N212204_600	Bacteria(100)	Myxococcota(100)	Polyangia(100)	Polyangiales(100)	Polyangiaceae(100)	Polyangiaceae_unclassified(100)	Polyangiaceae_unclassified(100)	55	179	7	18	5	0	4	0	10	4	5	5	0	0	0	7	0	0	0	19	0	0	0	0	0	0	0	6	0	0	0	0	0	0	0	21	18	0	19	0	0	0
N268108_600	Bacteria(100)	Bacteroidota(100)	Bacteroidia(100)	Chitinophagales(100)	Saprospiraceae(100)	uncultured(99)	uncultured_unclassified(99)	80	178	0	9	0	0	0	0	0	0	0	19	0	0	0	0	0	0	0	9	5	0	0	13	0	0	0	4	5	0	0	0	0	0	0	57	24	0	0	0	0	0
N453677_600	Bacteria(100)	Planctomycetota(100)	Planctomycetes(100)	Isosphaerales(100)	Isosphaeraceae(100)	Aquisphaera(100)	Aquisphaera_unclassified(100)	26	13	65	11	5	0	11	57	19	6	0	28	23	11	8	0	14	0	0	21	0	14	0	36	0	0	0	15	19	24	13	0	6	0	0	49	0	0	0	0	0	0
N164389_599	Bacteria(100)	Proteobacteria(100)	Gammaproteobacteria(100)	PLTA13(100)	PLTA13_unclassified(100)	PLTA13_unclassified(100)	PLTA13_unclassified(100)	25	166	27	13	0	0	10	0	6	0	0	13	4	0	3	0	5	0	0	15	7	7	0	23	0	0	0	5	3	0	9	0	0	0	0	43	0	0	20	0	0	0
N306000_599	Bacteria(100)	Firmicutes(99)	Clostridia(99)	Lachnospirales(93)	Lachnospirales_unclassified(93)	Lachnospirales_unclassified(93)	Lachnospirales_unclassified(93)	0	0	0	16	0	0	0	0	0	0	0	0	0	0	8	0	0	0	0	0	0	4	0	0	0	0	0	0	11	0	0	0	0	0	0	36	16	0	0	0	86	0
N378717_599	Bacteria(100)	Proteobacteria(100)	Gammaproteobacteria(100)	Legionellales(100)	Legionellaceae(100)	Legionella(100)	Legionella_unclassified(100)	44	0	0	21	6	0	23	0	11	9	0	27	6	19	32	12	11	2	0	21	3	0	33	43	29	0	0	14	13	38	15	63	0	3	0	9	3	0	16	0	0	0
N307065_598	Bacteria(100)	Bacteroidota(100)	Bacteroidia(100)	Chitinophagales(100)	Saprospiraceae(99)	Phaeodactylibacter(88)	Phaeodactylibacter_unclassified(88)	0	66	0	31	7	0	15	0	0	2	0	18	7	5	0	4	0	0	0	9	0	7	0	31	22	0	0	18	0	5	6	0	0	0	0	46	28	0	0	0	0	9
N338096_598	Bacteria(100)	Proteobacteria(100)	Gammaproteobacteria(100)	Pseudomonadales(100)	Moraxellaceae(100)	Perlucidibaca(99)	Perlucidibaca_unclassified(99)	0	0	2	26	19	0	0	0	6	0	0	31	21	14	8	0	0	0	0	40	0	10	0	0	0	0	0	45	23	6	0	0	0	0	0	21	8	0	0	0	0	0
N367493_598	Bacteria(100)	Desulfobacterota(100)	Desulfobulbia(100)	Desulfobulbales(100)	Desulfocapsaceae(100)	[Desulfobacterium] catecholicum group(95)	[Desulfobacterium] catecholicum group_unclassified(95)	0	355	50	17	0	0	0	0	0	0	0	5	9	6	4	0	2	0	0	7	0	5	0	0	0	0	0	0	0	7	0	0	0	0	0	50	17	0	0	0	0	0
N390110_598	Bacteria(88)	Bacteria_unclassified(88)	Bacteria_unclassified(88)	Bacteria_unclassified(88)	Bacteria_unclassified(88)	Bacteria_unclassified(88)	Bacteria_unclassified(88)	0	0	0	3	0	0	0	0	0	0	24	0	0	0	0	0	0	0	11	0	0	5	0	20	5	0	30	11	0	0	0	0	0	2	47	0	0	0	0	0	0	0
N10331_597	Bacteria(98)	Planctomycetota(98)	Planctomycetes(98)	Pirellulales(94)	Pirellulaceae(94)	Pirellulaceae_unclassified(94)	Pirellulaceae_unclassified(94)	30	7	0	0	0	0	20	0	12	0	0	0	11	13	18	25	3	3	0	11	0	21	41	131	0	0	10	5	10	42	23	0	0	0	0	0	6	0	0	0	0	0
N372029_597	Bacteria(100)	Patescibacteria(100)	Parcubacteria(100)	Candidatus Kaiserbacteria(100)	Candidatus Kaiserbacteria_unclassified(100)	Candidatus Kaiserbacteria_unclassified(100)	Candidatus Kaiserbacteria_unclassified(100)	0	11	30	13	0	0	10	0	10	3	11	2	0	7	13	31	41	10	8	5	0	5	0	49	9	6	3	8	4	22	15	0	0	0	4	0	3	0	0	0	0	0
N95205_597	Bacteria(100)	Acidobacteriota(100)	Blastocatellia(100)	Blastocatellales(100)	Blastocatellaceae(100)	uncultured(92)	uncultured_unclassified(92)	66	137	45	8	3	0	0	0	0	0	0	28	10	0	0	0	0	0	0	7	0	0	0	0	0	0	0	0	0	6	0	0	0	0	0	63	12	0	10	0	0	0
N316263_596	Bacteria(100)	Proteobacteria(100)	Alphaproteobacteria(100)	Micavibrionales(100)	uncultured(99)	uncultured_unclassified(99)	uncultured_unclassified(99)	0	0	9	0	5	0	6	0	0	0	0	18	0	8	10	0	9	0	0	6	12	11	0	18	0	0	0	8	0	9	3	0	0	0	0	26	11	0	0	16	0	0
N171024_595	Bacteria(100)	Spirochaetota(100)	Leptospirae(100)	Leptospirales(100)	Leptospiraceae(100)	RBG-16-49-21(100)	RBG-16-49-21_unclassified(100)	33	368	64	0	2	0	7	0	0	0	0	7	3	4	21	8	4	0	0	2	7	6	25	18	20	0	0	0	0	0	0	0	0	0	0	16	14	0	0	0	0	0
N215397_595	Bacteria(100)	Bdellovibrionota(100)	Oligoflexia(100)	Silvanigrellales(100)	Silvanigrellaceae(100)	uncultured(100)	uncultured_unclassified(100)	0	3	0	51	13	0	41	0	13	0	0	34	7	21	25	21	14	0	0	85	39	53	0	47	12	0	0	44	39	43	0	11	0	0	0	4	11	0	0	0	0	0
N300554_595	Bacteria(100)	Patescibacteria(100)	Parcubacteria(100)	Candidatus Moranbacteria(100)	Candidatus Moranbacteria_unclassified(100)	Candidatus Moranbacteria_unclassified(100)	Candidatus Moranbacteria_unclassified(100)	35	36	65	0	2	0	9	9	0	0	0	0	0	0	11	21	6	0	0	0	4	2	0	0	17	0	0	7	4	4	6	0	0	0	0	12	0	0	8	0	0	0
N338180_595	Bacteria(100)	Bacteria_unclassified(100)	Bacteria_unclassified(100)	Bacteria_unclassified(100)	Bacteria_unclassified(100)	Bacteria_unclassified(100)	Bacteria_unclassified(100)	18	243	0	13	0	0	0	0	2	0	0	6	5	7	0	7	3	0	0	12	5	6	0	29	3	0	0	0	0	8	0	0	0	0	0	45	24	0	30	0	0	0
N366009_595	Bacteria(100)	Proteobacteria(100)	Alphaproteobacteria(100)	Caulobacterales(100)	Caulobacteraceae(100)	Asticcacaulis(100)	Asticcacaulis_unclassified(100)	48	26	63	0	0	0	2	0	0	13	86	0	0	3	0	0	0	0	0	7	9	0	0	0	0	0	7	9	0	0	0	0	0	0	105	34	13	0	8	0	0	0
N369686_595	Bacteria(100)	Proteobacteria(100)	Gammaproteobacteria(100)	Diplorickettsiales(100)	Diplorickettsiaceae(100)	Aquicella(100)	Aquicella_unclassified(100)	5	15	117	0	5	0	8	0	13	2	2	7	7	6	13	4	2	0	0	0	0	0	0	32	15	0	0	6	8	30	11	20	0	0	4	9	0	0	0	0	0	0
N277798_594	Bacteria(99)	Proteobacteria(98)	Alphaproteobacteria(97)	Micavibrionales(86)	uncultured(86)	uncultured_unclassified(86)	uncultured_unclassified(86)	0	0	0	12	0	0	9	0	7	0	0	0	0	8	20	11	16	0	0	0	0	7	59	25	34	0	0	0	10	19	24	0	11	0	2	0	0	0	0	0	0	0
N289351_594	Bacteria(100)	Proteobacteria(100)	Gammaproteobacteria(100)	Burkholderiales(100)	Burkholderiales_unclassified(100)	Burkholderiales_unclassified(100)	Burkholderiales_unclassified(100)	0	0	0	0	0	0	0	0	0	0	0	0	0	4	0	0	0	0	0	0	0	0	0	0	0	0	0	0	0	0	0	0	0	0	0	0	0	0	0	0	0	0
N314009_594	Bacteria(99)	Proteobacteria(95)	Gammaproteobacteria(95)	Gammaproteobacteria_unclassified(95)	Gammaproteobacteria_unclassified(95)	Gammaproteobacteria_unclassified(95)	Gammaproteobacteria_unclassified(95)	0	0	0	5	4	0	7	5	7	0	0	2	0	5	9	8	4	0	0	6	5	0	12	25	0	0	0	4	2	6	0	0	0	0	0	0	4	15	4	0	0	0
N103543_593	unknown	unknown_unclassified(0)	unknown_unclassified(0)	unknown_unclassified(0)	unknown_unclassified(0)	unknown_unclassified(0)	unknown_unclassified(0)	16	7	9	21	0	0	0	0	0	0	0	17	14	11	19	11	4	0	0	4	0	2	0	0	0	0	0	6	11	16	3	0	0	0	0	0	0	0	0	0	0	0
N1213_593	Bacteria(99)	Patescibacteria(99)	Parcubacteria(99)	Candidatus Doudnabacteria(95)	Candidatus Doudnabacteria_unclassified(95)	Candidatus Doudnabacteria_unclassified(95)	Candidatus Doudnabacteria_unclassified(95)	33	21	89	14	0	0	16	0	6	2	10	2	6	3	3	12	0	3	0	0	0	0	0	22	14	0	2	9	8	13	0	0	5	4	0	0	4	0	3	0	0	0
N188100_593	Bacteria(100)	Proteobacteria(100)	Alphaproteobacteria(100)	Rhizobiales(100)	Beijerinckiaceae(100)	Beijerinckiaceae_unclassified(100)	Beijerinckiaceae_unclassified(100)	11	7	17	8	4	0	2	0	3	3	0	32	8	0	0	0	0	0	0	22	4	6	0	23	12	0	0	13	11	15	11	0	0	0	0	23	28	0	18	0	0	0
N381831_593	Bacteria(100)	Proteobacteria(100)	Alphaproteobacteria(100)	Reyranellales(100)	Reyranellaceae(100)	Reyranella(100)	Reyranella_unclassified(100)	0	24	0	13	12	0	7	0	3	0	0	17	10	2	17	9	4	0	0	0	0	10	14	0	0	0	0	20	9	4	10	0	13	0	0	30	0	0	14	0	0	0
N51968_593	Bacteria(97)	Proteobacteria(94)	Alphaproteobacteria(93)	Alphaproteobacteria_unclassified(93)	Alphaproteobacteria_unclassified(93)	Alphaproteobacteria_unclassified(93)	Alphaproteobacteria_unclassified(93)	27	0	0	25	9	0	15	12	17	0	0	17	6	17	7	16	0	0	0	6	14	12	0	10	0	0	0	52	30	34	24	9	10	3	3	28	15	0	0	0	0	0
N202413_592	unknown	unknown_unclassified(0)	unknown_unclassified(0)	unknown_unclassified(0)	unknown_unclassified(0)	unknown_unclassified(0)	unknown_unclassified(0)	5	8	214	21	0	0	12	0	4	0	0	30	22	12	9	16	6	0	0	9	3	2	0	22	13	0	0	15	3	4	12	0	0	0	0	16	0	0	0	0	0	0
N86341_592	Archaea(100)	Nanoarchaeota(100)	Nanoarchaeia(100)	Woesearchaeales(100)	Woesearchaeales_unclassified(100)	Woesearchaeales_unclassified(100)	Woesearchaeales_unclassified(100)	0	9	0	26	4	0	17	0	12	0	0	7	0	3	14	42	16	0	2	0	4	2	0	44	0	0	0	9	0	15	16	0	0	0	0	12	3	0	0	0	0	0
N327872_591	Bacteria(100)	Bacteria_unclassified(100)	Bacteria_unclassified(100)	Bacteria_unclassified(100)	Bacteria_unclassified(100)	Bacteria_unclassified(100)	Bacteria_unclassified(100)	0	0	0	32	6	0	24	0	21	0	0	11	5	11	20	24	21	0	0	19	8	11	0	85	57	0	5	11	7	10	29	0	18	0	2	0	3	0	0	0	0	0
N414078_591	Bacteria(100)	Bacteroidota(100)	Bacteroidia(100)	Chitinophagales(99)	Saprospiraceae(99)	uncultured(99)	uncultured_unclassified(99)	221	263	44	0	0	0	0	0	0	0	0	0	5	0	3	0	0	0	0	6	3	0	0	0	0	0	0	0	0	0	0	0	0	0	0	28	6	0	0	0	0	0
N3986_590	Bacteria(87)	Bacteria_unclassified(87)	Bacteria_unclassified(87)	Bacteria_unclassified(87)	Bacteria_unclassified(87)	Bacteria_unclassified(87)	Bacteria_unclassified(87)	0	0	0	12	0	0	22	0	49	7	0	5	0	0	12	0	4	0	0	6	0	5	0	9	12	0	0	11	58	93	73	94	55	7	11	21	0	0	0	0	0	0
N6349_590	Bacteria(100)	Proteobacteria(99)	Alphaproteobacteria(99)	Rickettsiales(99)	Rickettsiales_unclassified(99)	Rickettsiales_unclassified(99)	Rickettsiales_unclassified(99)	0	10	0	0	0	0	0	25	0	0	0	0	0	0	0	0	0	0	0	0	0	0	0	0	0	0	0	0	0	0	0	0	0	0	0	89	25	0	0	52	0	0
N183111_589	unknown	unknown_unclassified(0)	unknown_unclassified(0)	unknown_unclassified(0)	unknown_unclassified(0)	unknown_unclassified(0)	unknown_unclassified(0)	295	11	265	0	0	0	0	0	0	0	0	0	0	0	0	0	0	0	0	0	0	0	0	0	0	0	0	0	0	0	0	0	0	0	0	0	0	0	0	0	0	0
N195937_589	Bacteria(100)	Desulfobacterota(100)	Desulfobulbia(100)	Desulfobulbales(100)	Desulfobulbaceae(100)	Desulfobulbus(99)	Desulfobulbus_unclassified(99)	7	324	0	0	0	0	0	0	0	0	0	3	0	0	0	0	0	0	0	0	0	0	0	0	0	0	0	0	0	0	0	0	0	0	0	45	8	0	0	0	0	0
N359005_589	Bacteria(100)	Actinobacteriota(100)	Actinobacteria(100)	Frankiales(96)	Sporichthyaceae(96)	hgcI clade(96)	hgcI clade_unclassified(96)	0	0	0	0	2	0	22	0	2	3	8	0	13	2	6	0	0	0	0	23	20	2	0	3	0	0	0	17	13	7	0	0	0	24	14	0	0	0	13	0	0	0
N434945_589	Bacteria(100)	Proteobacteria(100)	Alphaproteobacteria(100)	Rhizobiales(100)	Rhizobiales Incertae Sedis(99)	uncultured(98)	uncultured_unclassified(98)	191	101	60	8	0	0	7	0	11	0	0	7	3	0	0	0	3	0	0	16	4	0	0	0	0	0	0	6	11	0	0	0	0	0	0	27	6	0	0	0	0	0
N140759_587	Bacteria(88)	Bacteria_unclassified(88)	Bacteria_unclassified(88)	Bacteria_unclassified(88)	Bacteria_unclassified(88)	Bacteria_unclassified(88)	Bacteria_unclassified(88)	0	4	0	0	5	0	0	0	7	0	0	6	3	9	3	0	0	0	0	0	0	0	0	0	0	0	0	5	0	21	2	0	0	0	0	35	15	67	36	36	0	0
N217939_587	Bacteria(95)	Proteobacteria(93)	Gammaproteobacteria(93)	Gammaproteobacteria_unclassified(93)	Gammaproteobacteria_unclassified(93)	Gammaproteobacteria_unclassified(93)	Gammaproteobacteria_unclassified(93)	0	0	56	110	13	0	20	0	0	0	0	72	32	17	0	4	0	0	0	82	25	13	0	0	0	4	12	77	27	19	0	0	0	0	0	0	0	0	0	0	0	0
N306225_587	Bacteria(100)	Nitrospirota(100)	4-29-1(100)	4-29-1_unclassified(100)	4-29-1_unclassified(100)	4-29-1_unclassified(100)	4-29-1_unclassified(100)	0	391	11	5	0	0	0	0	3	0	0	2	2	0	4	0	0	0	0	0	0	0	0	21	0	0	0	0	5	0	0	0	0	0	0	19	0	0	16	0	0	0
N70527_587	Bacteria(100)	Patescibacteria(100)	Microgenomatia(100)	Candidatus Shapirobacteria(100)	Candidatus Shapirobacteria_unclassified(100)	Candidatus Shapirobacteria_unclassified(100)	Candidatus Shapirobacteria_unclassified(100)	12	5	135	0	0	0	0	0	0	5	6	0	3	11	21	22	24	0	4	3	4	5	0	31	5	0	4	3	6	10	6	0	0	0	0	4	0	0	0	0	0	0
N117641_586	Bacteria(100)	Dependentiae(100)	Babeliae(100)	Babeliales(100)	Vermiphilaceae(92)	Vermiphilaceae_unclassified(92)	Vermiphilaceae_unclassified(92)	0	0	12	14	7	0	16	31	22	4	8	15	7	11	22	30	13	8	3	19	18	15	64	58	0	7	0	17	16	15	18	0	0	0	2	0	0	0	0	0	0	0
N403214_586	Bacteria(100)	Verrucomicrobiota(100)	Omnitrophia(100)	Omnitrophales(100)	Omnitrophaceae(100)	Candidatus Omnitrophus(100)	Candidatus Omnitrophus_unclassified(100)	0	0	0	15	5	0	9	29	14	6	9	8	5	26	28	18	14	0	0	11	0	17	41	18	28	4	0	9	12	9	14	36	28	3	0	3	0	0	0	9	0	0
N104894_585	Bacteria(100)	Bacteroidota(100)	Bacteroidia(100)	Chitinophagales(100)	Saprospiraceae(100)	uncultured(100)	uncultured_unclassified(100)	0	60	0	0	2	0	0	0	0	0	0	14	0	0	0	0	0	0	0	23	0	0	0	6	0	0	0	10	0	8	0	0	0	0	0	65	27	0	0	0	0	0
N159845_585	Bacteria(100)	Proteobacteria(100)	Gammaproteobacteria(100)	Burkholderiales(100)	Burkholderiales_unclassified(100)	Burkholderiales_unclassified(100)	Burkholderiales_unclassified(100)	0	0	0	4	2	0	3	2	53	42	14	3	11	22	2	10	23	0	0	0	4	4	3	7	8	6	2	8	35	13	12	2	20	23	0	31	12	17	11	12	0	0
N24879_585	Bacteria(100)	Bdellovibrionota(100)	Oligoflexia(99)	0319-6G20(99)	0319-6G20_unclassified(99)	0319-6G20_unclassified(99)	0319-6G20_unclassified(99)	0	0	0	0	0	0	0	35	0	0	0	0	3	6	7	4	0	0	0	0	0	4	0	0	0	0	0	4	0	0	0	0	0	0	0	0	0	0	0	0	0	0
N253794_585	Bacteria(100)	Proteobacteria(100)	Alphaproteobacteria(100)	Paracaedibacterales(100)	Paracaedibacteraceae(100)	uncultured(100)	uncultured_unclassified(100)	7	0	0	0	0	0	0	0	0	0	11	11	0	2	0	19	16	6	5	0	0	6	0	49	26	6	7	4	0	0	0	0	0	0	0	31	4	0	0	0	0	0
N279306_585	Bacteria(100)	Planctomycetota(100)	Planctomycetes(100)	Gemmatales(100)	Gemmataceae(100)	Gemmata(100)	Gemmata_unclassified(100)	63	55	23	6	0	0	10	0	14	0	0	34	7	3	0	6	3	0	2	33	3	0	0	27	0	0	0	20	3	10	0	0	0	0	0	31	11	0	16	3	0	0
N396936_585	Bacteria(100)	Patescibacteria(100)	Parcubacteria(100)	Parcubacteria_unclassified(100)	Parcubacteria_unclassified(100)	Parcubacteria_unclassified(100)	Parcubacteria_unclassified(100)	0	0	48	0	0	0	0	0	0	0	0	0	3	0	0	5	2	0	0	0	0	0	0	7	3	0	0	3	0	0	2	0	0	2	0	0	0	0	0	3	0	0
N99987_585	Archaea(100)	Nanoarchaeota(100)	Nanoarchaeia(100)	Woesearchaeales(100)	Woesearchaeales_unclassified(100)	Woesearchaeales_unclassified(100)	Woesearchaeales_unclassified(100)	0	6	0	8	0	0	9	0	0	0	5	0	0	5	52	53	47	8	9	3	0	0	45	66	59	5	8	0	0	0	0	3	0	0	0	0	0	0	0	0	0	0
N167657_584	Bacteria(95)	Patescibacteria(95)	Parcubacteria(94)	Candidatus Moranbacteria(94)	Candidatus Moranbacteria_unclassified(94)	Candidatus Moranbacteria_unclassified(94)	Candidatus Moranbacteria_unclassified(94)	16	47	44	4	3	0	16	0	8	4	5	0	2	5	11	22	9	0	3	4	6	5	0	30	0	0	0	0	9	0	11	0	0	3	0	16	0	0	33	14	0	10
N264404_584	Bacteria(99)	Verrucomicrobiota(96)	Chlamydiae(96)	Chlamydiales(96)	Chlamydiales_unclassified(96)	Chlamydiales_unclassified(96)	Chlamydiales_unclassified(96)	0	27	0	31	0	0	16	0	17	0	7	10	3	3	11	8	14	7	6	11	3	6	0	19	29	11	0	23	11	29	6	15	12	0	0	6	0	0	0	0	0	0
N267524_584	Bacteria(97)	Bdellovibrionota(91)	Oligoflexia(91)	0319-6G20(91)	0319-6G20_unclassified(91)	0319-6G20_unclassified(91)	0319-6G20_unclassified(91)	0	0	0	20	0	0	15	0	11	0	0	7	6	11	23	22	13	4	0	7	2	5	18	27	6	0	0	10	3	24	34	0	0	3	6	3	0	0	18	0	0	0
N310377_584	Bacteria(100)	Proteobacteria(100)	Alphaproteobacteria(100)	Rhizobiales(100)	Xanthobacteraceae(99)	Xanthobacteraceae_unclassified(99)	Xanthobacteraceae_unclassified(99)	19	74	0	31	4	0	15	0	0	0	0	14	9	4	7	0	10	4	4	26	7	0	20	23	0	3	0	12	12	8	0	0	0	0	0	40	17	0	13	24	0	0
N318450_584	Bacteria(100)	Proteobacteria(100)	Gammaproteobacteria(100)	Burkholderiales(100)	Comamonadaceae(100)	Comamonadaceae_unclassified(100)	Comamonadaceae_unclassified(100)	11	0	0	8	0	0	24	11	21	0	0	1	5	15	0	0	0	0	0	12	12	5	7	2	4	0	0	4	11	22	10	1	6	1	60	0	0	0	0	0	0	0
N452521_584	Bacteria(100)	Patescibacteria(100)	Gracilibacteria(100)	Absconditabacteriales (SR1)(100)	Absconditabacteriales (SR1)_unclassified(100)	Absconditabacteriales (SR1)_unclassified(100)	Absconditabacteriales (SR1)_unclassified(100)	8	4	44	0	0	0	12	0	19	0	6	2	0	6	20	38	28	0	0	0	13	6	0	60	0	0	4	3	4	8	3	0	0	0	0	4	0	0	0	0	0	0
N202747_583	Bacteria(100)	Verrucomicrobiota(100)	Verrucomicrobiae(100)	Verrucomicrobiales(100)	Rubritaleaceae(100)	Rubritalea(100)	Rubritalea_unclassified(100)	574	6	0	0	0	0	0	0	0	0	0	3	0	0	0	0	0	0	0	0	0	0	0	0	0	0	0	0	0	0	0	0	0	0	0	0	0	0	0	0	0	0
N210852_583	Bacteria(99)	Bdellovibrionota(98)	Bdellovibrionia(98)	Bacteriovoracales(98)	Bacteriovoracaceae(98)	Bacteriovoracaceae_unclassified(98)	Bacteriovoracaceae_unclassified(98)	0	0	0	5	0	0	11	48	27	0	0	9	6	9	0	28	0	0	0	0	10	8	48	34	28	0	0	22	7	126	43	46	0	0	0	0	7	0	0	0	0	0
N228880_583	Bacteria(96)	Proteobacteria(92)	Gammaproteobacteria(92)	Gammaproteobacteria_unclassified(92)	Gammaproteobacteria_unclassified(92)	Gammaproteobacteria_unclassified(92)	Gammaproteobacteria_unclassified(92)	0	0	0	23	0	0	21	51	23	12	7	21	6	2	10	7	13	0	17	7	6	8	0	11	25	12	5	18	9	30	20	82	22	2	0	17	0	0	9	0	0	0
N79297_583	Bacteria(100)	LCP-89(100)	LCP-89_unclassified(100)	LCP-89_unclassified(100)	LCP-89_unclassified(100)	LCP-89_unclassified(100)	LCP-89_unclassified(100)	0	46	0	0	2	0	0	0	0	0	0	0	0	0	0	4	0	0	0	0	0	0	0	35	29	0	0	0	0	0	0	0	0	0	0	12	10	0	6	0	42	0
N152473_582	Bacteria(100)	Bdellovibrionota(100)	Bdellovibrionia(100)	Bacteriovoracales(100)	Bacteriovoracaceae(100)	Peredibacter(99)	Peredibacter_unclassified(99)	0	0	0	9	0	0	0	0	0	0	0	0	0	0	0	0	0	0	0	6	0	0	0	13	0	0	0	16	4	6	0	0	0	0	0	46	0	0	0	0	0	0
N257871_582	Bacteria(100)	Patescibacteria(100)	Parcubacteria(100)	Parcubacteria_unclassified(100)	Parcubacteria_unclassified(100)	Parcubacteria_unclassified(100)	Parcubacteria_unclassified(100)	0	7	5	15	3	0	9	0	26	13	23	9	9	8	17	28	32	0	10	10	4	7	0	30	21	0	2	10	6	68	21	0	12	5	0	10	0	4	13	0	0	0
N309649_582	Bacteria(97)	Patescibacteria(97)	Parcubacteria(97)	Candidatus Doudnabacteria(89)	Candidatus Doudnabacteria_unclassified(89)	Candidatus Doudnabacteria_unclassified(89)	Candidatus Doudnabacteria_unclassified(89)	0	8	41	0	0	0	3	0	0	0	4	6	0	0	4	0	4	0	0	0	0	0	0	0	0	0	0	0	0	3	0	0	0	0	0	0	0	0	0	0	0	0
N33754_582	Bacteria(97)	Proteobacteria(90)	Gammaproteobacteria(88)	Gammaproteobacteria_unclassified(88)	Gammaproteobacteria_unclassified(88)	Gammaproteobacteria_unclassified(88)	Gammaproteobacteria_unclassified(88)	0	0	0	15	3	0	0	0	0	0	0	9	0	0	0	0	0	0	5	0	3	0	0	16	23	13	22	0	11	33	5	0	0	0	0	2	0	0	0	0	0	0
N445850_582	Bacteria(100)	Bdellovibrionota(100)	Bdellovibrionia(100)	Bdellovibrionales(100)	Bdellovibrionaceae(100)	OM27 clade(100)	OM27 clade_unclassified(100)	0	50	0	0	0	0	3	0	0	0	0	0	0	0	0	0	0	0	0	0	0	0	0	0	0	0	0	0	0	0	0	0	0	0	3	0	0	0	0	0	12	0
N209646_581	Bacteria(91)	Bacteria_unclassified(91)	Bacteria_unclassified(91)	Bacteria_unclassified(91)	Bacteria_unclassified(91)	Bacteria_unclassified(91)	Bacteria_unclassified(91)	0	42	16	21	0	0	33	22	4	6	4	0	0	5	19	30	28	2	0	8	7	3	22	13	11	0	0	10	7	18	34	0	0	6	0	11	0	0	0	29	0	0
N278609_581	Bacteria(99)	Verrucomicrobiota(95)	Verrucomicrobiae(95)	Pedosphaerales(94)	Pedosphaeraceae(94)	Pedosphaeraceae_unclassified(94)	Pedosphaeraceae_unclassified(94)	0	6	0	7	0	0	0	0	0	3	2	0	0	4	5	0	0	0	0	10	2	0	0	0	3	0	0	4	0	6	11	0	0	5	0	0	0	57	0	10	0	0
N313434_581	Bacteria(96)	Patescibacteria(94)	Microgenomatia(94)	Candidatus Pacebacteria(89)	Candidatus Pacebacteria_unclassified(89)	Candidatus Pacebacteria_unclassified(89)	Candidatus Pacebacteria_unclassified(89)	12	0	22	0	0	0	9	0	5	3	0	3	3	12	11	35	20	0	6	6	3	0	13	51	0	0	8	0	0	12	0	0	0	0	2	0	0	0	0	0	0	0
N389341_581	Bacteria(100)	Proteobacteria(100)	Gammaproteobacteria(100)	Xanthomonadales(100)	Xanthomonadaceae(100)	Vulcaniibacterium(100)	Vulcaniibacterium_unclassified(100)	0	0	0	0	0	0	0	0	0	0	0	0	0	0	0	0	0	0	0	0	0	0	32	45	37	2	0	0	0	0	26	100	68	10	4	0	0	0	0	0	0	0
N404376_581	Bacteria(86)	Bacteria_unclassified(86)	Bacteria_unclassified(86)	Bacteria_unclassified(86)	Bacteria_unclassified(86)	Bacteria_unclassified(86)	Bacteria_unclassified(86)	0	5	0	11	0	0	22	13	16	0	0	0	3	3	7	2	0	0	0	9	5	7	26	22	16	0	0	12	13	68	45	37	6	0	2	20	12	0	16	0	0	0
N181097_580	Bacteria(100)	Proteobacteria(100)	Gammaproteobacteria(100)	JG36-TzT-191(100)	JG36-TzT-191_unclassified(100)	JG36-TzT-191_unclassified(100)	JG36-TzT-191_unclassified(100)	13	291	31	40	0	0	2	0	0	0	0	0	7	2	5	9	0	0	0	8	7	2	19	12	0	0	0	5	4	0	0	0	0	0	0	33	13	0	0	0	0	0
N292171_580	Bacteria(100)	Verrucomicrobiota(100)	Verrucomicrobiae(100)	Verrucomicrobiales(100)	Verrucomicrobiaceae(100)	Prosthecobacter(84)	Prosthecobacter_unclassified(84)	0	4	0	0	0	0	0	0	0	0	0	0	2	0	0	0	0	0	0	8	0	0	0	0	0	0	0	0	0	0	0	0	0	0	0	40	0	0	10	0	0	0
N336679_580	Bacteria(100)	Actinobacteriota(100)	Actinobacteria(100)	Streptomycetales(100)	Streptomycetaceae(100)	Streptomycetaceae_unclassified(100)	Streptomycetaceae_unclassified(100)	41	8	22	13	0	0	0	0	0	0	0	0	0	0	8	4	0	0	0	12	0	0	0	13	14	2	0	4	10	0	4	28	27	0	0	0	0	85	27	42	0	0
N40469_580	Archaea(100)	Nanoarchaeota(100)	Nanoarchaeia(100)	Woesearchaeales(100)	Woesearchaeales_unclassified(100)	Woesearchaeales_unclassified(100)	Woesearchaeales_unclassified(100)	0	0	0	33	8	0	21	0	13	4	5	0	11	8	21	36	54	0	5	20	11	0	13	41	70	0	0	0	6	9	16	0	0	2	8	18	0	0	11	9	0	22
N405924_580	Bacteria(100)	Proteobacteria(99)	Gammaproteobacteria(99)	Pseudomonadales(99)	Pseudomonadaceae(99)	Pseudomonas(99)	Pseudomonas_unclassified(99)	33	30	12	8	80	0	0	0	17	11	0	6	49	46	11	4	7	5	4	10	7	4	0	0	46	15	34	13	38	4	0	0	0	0	0	6	4	0	0	0	0	0
N59124_580	Bacteria(98)	Bacteroidota(97)	Bacteroidia(97)	Chitinophagales(93)	Saprospiraceae(90)	uncultured(88)	uncultured_unclassified(88)	481	37	105	0	0	0	0	0	0	0	0	0	0	0	0	0	0	0	0	0	0	0	0	0	0	0	0	0	0	0	0	0	0	0	0	0	0	0	0	0	0	0
N67379_580	Bacteria(87)	Patescibacteria(82)	Parcubacteria(82)	Parcubacteria_unclassified(82)	Parcubacteria_unclassified(82)	Parcubacteria_unclassified(82)	Parcubacteria_unclassified(82)	37	58	80	28	4	0	15	0	2	0	12	8	0	2	16	12	13	0	3	6	4	0	20	8	16	0	0	6	0	23	7	7	0	0	0	4	7	0	10	0	0	0
N280655_579	unknown	unknown_unclassified(0)	unknown_unclassified(0)	unknown_unclassified(0)	unknown_unclassified(0)	unknown_unclassified(0)	unknown_unclassified(0)	103	9	45	5	0	0	0	0	0	0	0	0	0	5	9	5	0	0	0	5	0	6	0	6	0	0	0	0	0	8	7	0	4	0	5	0	0	9	1	0	0	0
N284608_579	Bacteria(100)	Patescibacteria(100)	Parcubacteria(100)	Candidatus Nomurabacteria(100)	Candidatus Nomurabacteria_unclassified(100)	Candidatus Nomurabacteria_unclassified(100)	Candidatus Nomurabacteria_unclassified(100)	0	0	15	10	0	0	7	0	0	0	0	0	0	7	25	15	22	3	0	0	4	4	36	40	12	4	0	0	0	7	0	0	0	0	0	0	0	0	0	0	0	0
N444032_579	Bacteria(100)	Armatimonadota(100)	Armatimonadia(100)	Armatimonadales(100)	Armatimonadaceae(99)	Armatimonas(99)	Armatimonas_unclassified(99)	100	21	73	11	0	0	0	0	0	5	0	10	0	0	0	0	0	0	0	24	4	0	0	0	0	0	0	5	2	0	7	0	0	0	0	29	7	0	0	0	0	0
N84143_579	Bacteria(100)	Actinobacteriota(100)	Acidimicrobiia(99)	uncultured(99)	uncultured_unclassified(99)	uncultured_unclassified(99)	uncultured_unclassified(99)	252	90	272	16	5	0	0	0	0	0	0	18	4	5	3	0	0	0	0	18	7	3	0	0	0	0	0	11	7	7	0	0	0	0	0	9	0	0	0	0	0	0
N105412_578	Bacteria(100)	Bacteroidota(100)	Bacteroidia(100)	Bacteroidales(100)	Dysgonomonadaceae(100)	uncultured(100)	uncultured_unclassified(100)	0	62	0	0	0	0	7	0	6	0	0	0	7	10	7	12	7	0	0	0	6	19	0	16	18	0	0	8	4	8	11	0	0	0	0	0	0	0	0	0	0	0
N155427_98	Bacteria(100)	Dependentiae(100)	Babeliae(100)	Babeliales(100)	Vermiphilaceae(96)	Vermiphilaceae_unclassified(96)	Vermiphilaceae_unclassified(96)	0	0	0	0	0	0	0	0	0	0	0	0	0	3	0	0	0	0	0	0	0	0	0	0	0	0	0	0	0	0	0	0	0	0	0	7	0	0	0	0	0	0
N164376_98	Bacteria(99)	Verrucomicrobiota(99)	Omnitrophia(99)	Omnitrophales(99)	Omnitrophaceae(99)	Candidatus Omnitrophus(99)	Candidatus Omnitrophus_unclassified(99)	0	0	0	2	0	0	7	0	9	0	0	0	0	2	0	0	0	0	0	0	0	0	0	0	0	0	0	0	2	0	0	0	0	0	0	0	0	0	0	0	0	0
N165780_98	Bacteria(94)	Patescibacteria(89)	Parcubacteria(87)	Parcubacteria_unclassified(87)	Parcubacteria_unclassified(87)	Parcubacteria_unclassified(87)	Parcubacteria_unclassified(87)	0	0	22	0	0	0	0	0	0	0	0	0	0	0	3	0	0	0	2	0	0	0	0	0	0	0	0	0	0	0	0	0	0	0	0	0	5	0	0	0	0	0
N17122_98	Bacteria(100)	Chloroflexi(99)	Anaerolineae(99)	SBR1031(99)	A4b(99)	A4b_unclassified(99)	A4b_unclassified(99)	0	0	98	0	0	0	0	0	0	0	0	0	0	0	0	0	0	0	0	0	0	0	0	0	0	0	0	0	0	0	0	0	0	0	0	0	0	0	0	0	0	0
N174112_98	Bacteria(100)	Firmicutes(100)	Bacilli(100)	Paenibacillales(100)	Paenibacillaceae(100)	Paenibacillus(100)	Paenibacillus_unclassified(100)	3	0	29	19	0	0	8	0	5	0	0	7	0	0	0	0	0	0	0	3	0	0	0	10	0	0	0	0	0	0	0	0	0	0	0	0	3	0	0	0	0	0
N177950_98	Bacteria(100)	Bacteroidota(98)	Bacteroidia(98)	Chitinophagales(98)	Chitinophagaceae(98)	Chitinophagaceae_unclassified(98)	Chitinophagaceae_unclassified(98)	0	0	0	2	3	0	0	0	9	0	3	4	6	2	0	0	2	0	0	3	0	0	0	0	0	0	0	8	0	0	3	12	8	15	11	0	0	0	0	0	0	0
N191111_98	Bacteria(90)	Bacteria_unclassified(90)	Bacteria_unclassified(90)	Bacteria_unclassified(90)	Bacteria_unclassified(90)	Bacteria_unclassified(90)	Bacteria_unclassified(90)	29	24	0	0	0	0	9	0	0	0	0	0	0	0	4	0	0	0	0	2	0	0	0	0	0	0	0	0	0	9	4	0	0	0	0	0	0	0	0	0	0	0
N199155_98	Bacteria(100)	Planctomycetota(100)	Planctomycetes(100)	Pirellulales(100)	Pirellulaceae(100)	uncultured(100)	uncultured_unclassified(100)	10	4	0	0	0	0	0	0	0	0	0	5	4	0	0	0	3	0	0	10	4	0	0	10	0	0	0	2	5	2	0	0	0	3	0	0	4	0	0	0	0	0
N218416_98	Bacteria(100)	Bdellovibrionota(99)	Bdellovibrionia(99)	Bacteriovoracales(99)	Bacteriovoracaceae(99)	uncultured(90)	uncultured_unclassified(90)	0	8	0	8	0	0	0	0	0	0	0	0	0	0	0	4	0	0	0	0	0	2	0	0	0	0	0	0	0	0	0	0	0	0	0	12	0	0	0	0	0	0
N251532_98	Bacteria(100)	Proteobacteria(100)	Gammaproteobacteria(100)	Burkholderiales(100)	Comamonadaceae(85)	Comamonadaceae_unclassified(85)	Comamonadaceae_unclassified(85)	0	0	0	0	5	0	2	2	0	0	0	4	6	10	2	0	0	0	0	0	4	7	0	9	0	0	0	0	6	0	0	0	0	4	0	0	0	0	0	0	0	0
N252121_98	Bacteria(100)	Proteobacteria(100)	Gammaproteobacteria(100)	Legionellales(100)	Legionellaceae(100)	Legionella(100)	Legionella_unclassified(100)	0	0	0	13	0	0	0	0	0	0	0	0	0	0	0	0	2	0	0	2	2	0	33	0	0	0	0	0	0	9	0	0	4	0	0	0	0	0	5	0	0	0
N262312_98	Bacteria(100)	Proteobacteria(100)	Gammaproteobacteria(100)	Xanthomonadales(100)	Xanthomonadaceae(99)	Arenimonas(99)	Arenimonas_unclassified(99)	0	0	0	0	7	0	0	0	0	0	0	0	0	2	0	0	0	0	0	8	3	0	0	0	0	0	0	8	0	0	0	0	0	0	0	17	6	0	0	0	0	0
N264665_98	Archaea(100)	Nanoarchaeota(100)	Nanoarchaeia(100)	Woesearchaeales(100)	GW2011(100)	AR15(100)	AR15_unclassified(100)	0	0	0	9	4	0	0	0	0	0	0	0	4	0	0	8	0	0	0	5	2	0	0	0	0	0	0	4	0	0	4	0	0	0	0	0	0	0	0	0	0	0
N276789_98	Bacteria(100)	Proteobacteria(100)	Alphaproteobacteria(100)	Rickettsiales(98)	Rickettsiales_unclassified(98)	Rickettsiales_unclassified(98)	Rickettsiales_unclassified(98)	35	0	0	0	0	0	0	0	4	0	0	0	0	0	0	0	0	0	0	0	0	0	0	14	17	5	20	0	3	0	0	0	0	0	0	0	0	0	0	0	0	0
N284123_98	Bacteria(100)	Patescibacteria(100)	Microgenomatia(100)	Candidatus Shapirobacteria(100)	Candidatus Shapirobacteria_unclassified(100)	Candidatus Shapirobacteria_unclassified(100)	Candidatus Shapirobacteria_unclassified(100)	0	0	8	0	0	0	0	0	0	0	0	0	0	0	0	0	0	0	0	0	0	0	0	0	0	0	0	0	0	0	0	0	0	0	0	0	0	0	0	0	0	0
N304297_98	Bacteria(100)	Desulfobacterota(100)	Desulfobacteria(100)	Desulfobacterales(100)	Desulforegulaceae(100)	Desulforegula(100)	Desulforegula_unclassified(100)	0	13	0	2	0	0	0	0	8	0	0	0	4	3	9	0	0	0	0	0	0	0	0	0	0	0	0	2	5	4	0	0	0	0	0	0	0	0	26	0	0	0
N310202_98	Bacteria(100)	Bdellovibrionota(100)	Bdellovibrionia(100)	Bdellovibrionales(100)	Bdellovibrionaceae(100)	Bdellovibrio(100)	Bdellovibrio_unclassified(100)	0	0	0	0	0	0	0	0	0	0	0	0	0	0	0	0	0	0	0	0	0	0	0	0	0	0	0	0	0	0	0	0	0	0	0	0	0	0	0	0	0	0
N311900_98	Bacteria(100)	Proteobacteria(100)	Gammaproteobacteria(100)	Diplorickettsiales(100)	Diplorickettsiaceae(100)	Aquicella(100)	Aquicella_unclassified(100)	22	0	47	0	0	0	0	0	0	0	0	0	0	0	0	0	0	0	0	0	0	0	0	0	0	0	0	0	0	0	0	0	0	0	0	0	0	0	0	0	0	0
N313223_98	unknown	unknown_unclassified(0)	unknown_unclassified(0)	unknown_unclassified(0)	unknown_unclassified(0)	unknown_unclassified(0)	unknown_unclassified(0)	0	13	0	12	0	0	0	0	0	0	0	2	6	2	8	11	0	0	0	10	0	4	0	0	0	0	0	0	0	0	0	0	0	0	0	0	0	0	0	0	0	0
N31682_98	Bacteria(100)	Patescibacteria(100)	Microgenomatia(100)	Candidatus Collierbacteria(100)	Candidatus Collierbacteria_unclassified(100)	Candidatus Collierbacteria_unclassified(100)	Candidatus Collierbacteria_unclassified(100)	0	0	21	0	0	0	0	0	0	0	0	0	0	0	0	3	0	0	0	0	0	0	0	4	0	0	0	0	0	0	0	0	0	0	0	0	0	0	0	0	0	0
N324864_98	Bacteria(100)	Proteobacteria(100)	Gammaproteobacteria(100)	Burkholderiales(100)	Burkholderiales_unclassified(100)	Burkholderiales_unclassified(100)	Burkholderiales_unclassified(100)	0	0	0	0	0	0	0	0	0	0	0	0	0	0	0	0	0	0	0	0	0	0	0	0	0	0	0	0	0	0	0	0	0	0	0	0	0	0	2	0	0	0
N335468_98	Bacteria(100)	Patescibacteria(100)	Parcubacteria(100)	Candidatus Nomurabacteria(100)	Candidatus Nomurabacteria_unclassified(100)	Candidatus Nomurabacteria_unclassified(100)	Candidatus Nomurabacteria_unclassified(100)	0	3	6	0	0	0	0	0	0	0	0	0	0	0	0	0	0	0	0	0	0	0	0	0	0	0	0	0	0	0	0	0	0	0	0	0	0	0	4	0	0	0
N335954_98	Bacteria(100)	Planctomycetota(100)	Planctomycetes(100)	Planctomycetales(100)	uncultured(100)	uncultured_unclassified(100)	uncultured_unclassified(100)	6	34	9	3	2	0	0	0	0	0	2	0	0	0	6	0	0	0	0	6	0	2	3	0	0	0	0	3	0	8	0	0	0	0	0	0	4	0	0	0	0	0
N343225_98	Bacteria(100)	Fibrobacterota(100)	Fibrobacteria(100)	Fibrobacterales(100)	Fibrobacteraceae(100)	possible genus 04(100)	possible genus 04_unclassified(100)	0	18	11	16	0	0	0	0	6	0	0	8	4	0	0	0	0	0	0	7	4	4	0	0	0	0	0	6	0	7	0	0	0	0	0	0	0	0	0	0	0	0
N347630_98	Bacteria(100)	Proteobacteria(100)	Gammaproteobacteria(100)	Xanthomonadales(100)	Xanthomonadaceae(100)	Pseudoxanthomonas(100)	Pseudoxanthomonas_unclassified(100)	52	34	0	0	0	0	0	0	0	0	0	0	0	0	2	0	0	0	0	0	0	0	0	0	0	0	0	0	0	0	0	0	0	0	0	0	0	0	0	0	0	0
N351316_98	unknown	unknown_unclassified(0)	unknown_unclassified(0)	unknown_unclassified(0)	unknown_unclassified(0)	unknown_unclassified(0)	unknown_unclassified(0)	0	0	54	0	0	0	0	0	0	0	0	0	0	0	0	0	0	0	0	0	0	0	0	0	0	0	0	0	0	0	0	0	0	0	0	0	0	0	0	0	0	0
N36129_98	Bacteria(93)	Bacteria_unclassified(93)	Bacteria_unclassified(93)	Bacteria_unclassified(93)	Bacteria_unclassified(93)	Bacteria_unclassified(93)	Bacteria_unclassified(93)	0	20	0	5	0	0	4	0	0	0	0	6	0	0	0	0	0	0	0	0	3	0	0	0	0	0	0	0	0	14	0	0	0	0	0	7	0	0	0	0	0	0
N374130_98	Bacteria(100)	Proteobacteria(100)	Gammaproteobacteria(100)	Diplorickettsiales(100)	Diplorickettsiaceae(100)	Rickettsiella(99)	Rickettsiella_unclassified(99)	97	0	51	0	0	0	0	0	0	0	0	0	0	0	0	0	0	0	0	0	0	0	0	0	0	0	0	0	0	0	0	0	0	0	0	0	0	0	0	0	0	0
N394709_98	Bacteria(100)	Proteobacteria(100)	Gammaproteobacteria(100)	Diplorickettsiales(100)	Diplorickettsiaceae(100)	Aquicella(100)	Aquicella_unclassified(100)	28	8	0	0	0	0	0	0	0	0	0	5	0	9	0	0	3	0	0	0	4	0	0	0	0	0	0	0	7	0	9	0	0	0	0	4	0	0	0	0	0	0
N403782_98	Bacteria(97)	Bacteria_unclassified(97)	Bacteria_unclassified(97)	Bacteria_unclassified(97)	Bacteria_unclassified(97)	Bacteria_unclassified(97)	Bacteria_unclassified(97)	0	9	0	4	0	0	0	0	0	0	0	0	0	0	0	4	0	0	0	10	0	0	0	10	30	0	0	0	0	0	0	0	0	0	0	0	0	0	17	0	0	0
N50624_98	Bacteria(100)	Proteobacteria(95)	Gammaproteobacteria(95)	Pseudomonadales(84)	Pseudomonadales_unclassified(84)	Pseudomonadales_unclassified(84)	Pseudomonadales_unclassified(84)	0	0	0	0	0	0	0	0	0	10	0	0	0	2	7	3	3	0	2	0	0	0	0	0	0	0	0	0	3	8	0	0	0	10	0	0	2	0	11	0	0	0
N55681_98	Bacteria(100)	Patescibacteria(100)	Parcubacteria(100)	Candidatus Moranbacteria(100)	Candidatus Moranbacteria_unclassified(100)	Candidatus Moranbacteria_unclassified(100)	Candidatus Moranbacteria_unclassified(100)	0	0	83	0	0	0	0	0	0	0	0	0	0	0	0	0	0	0	0	0	0	0	0	0	0	0	0	0	0	0	0	0	0	0	0	0	0	0	0	0	0	0
N60609_98	Bacteria(100)	Patescibacteria(100)	Microgenomatia(100)	Candidatus Woesebacteria(100)	Candidatus Woesebacteria_unclassified(100)	Candidatus Woesebacteria_unclassified(100)	Candidatus Woesebacteria_unclassified(100)	0	18	26	0	0	0	0	0	0	0	0	0	0	0	0	2	0	0	0	0	0	0	0	0	0	0	0	0	0	0	0	0	0	0	0	0	0	0	0	0	0	0
N71199_98	Bacteria(93)	Patescibacteria(92)	Parcubacteria(91)	Parcubacteria_unclassified(91)	Parcubacteria_unclassified(91)	Parcubacteria_unclassified(91)	Parcubacteria_unclassified(91)	0	0	32	2	0	0	0	0	0	0	0	0	0	0	2	0	2	0	0	0	0	0	0	6	0	0	0	0	0	0	0	0	0	0	0	0	0	0	0	0	0	0
N80045_98	Bacteria(100)	Patescibacteria(100)	Microgenomatia(100)	Candidatus Woesebacteria(100)	Candidatus Woesebacteria_unclassified(100)	Candidatus Woesebacteria_unclassified(100)	Candidatus Woesebacteria_unclassified(100)	7	0	103	0	0	0	0	0	0	0	0	0	0	0	0	0	0	0	0	0	0	0	0	0	0	0	0	0	0	0	0	0	0	0	0	0	0	0	0	0	0	0
N91363_98	Bacteria(100)	Desulfobacterota(100)	Desulfovibrionia(100)	Desulfovibrionales(100)	Desulfovibrionaceae(100)	Desulfovibrio(100)	Desulfovibrio_unclassified(100)	27	10	40	0	0	0	2	0	0	0	0	0	0	0	0	0	0	0	0	0	0	3	0	0	0	0	0	0	0	0	0	0	0	0	0	0	0	0	0	0	0	0
N113239_97	Bacteria(100)	Proteobacteria(100)	Gammaproteobacteria(100)	Burkholderiales(100)	Burkholderiales_unclassified(100)	Burkholderiales_unclassified(100)	Burkholderiales_unclassified(100)	0	0	0	0	0	0	0	3	0	0	0	0	0	0	0	0	0	0	0	0	0	0	0	0	0	0	0	0	0	0	0	0	0	0	0	2	3	3	15	0	0	0
N114610_97	unknown	unknown_unclassified(0)	unknown_unclassified(0)	unknown_unclassified(0)	unknown_unclassified(0)	unknown_unclassified(0)	unknown_unclassified(0)	0	0	0	0	0	0	0	0	0	0	0	0	0	0	0	0	0	0	0	0	0	0	0	0	0	0	0	0	0	0	0	0	0	0	0	0	0	0	0	0	0	0
N123527_97	Bacteria(100)	Proteobacteria(100)	Gammaproteobacteria(100)	Burkholderiales(100)	Burkholderiales_unclassified(100)	Burkholderiales_unclassified(100)	Burkholderiales_unclassified(100)	0	0	0	0	0	0	0	0	0	0	0	0	0	5	2	0	0	0	0	0	0	0	0	0	0	0	0	0	2	0	0	0	0	0	0	2	2	2	4	0	0	0
N132383_97	Bacteria(95)	Planctomycetota(92)	BD7-11(92)	BD7-11_unclassified(92)	BD7-11_unclassified(92)	BD7-11_unclassified(92)	BD7-11_unclassified(92)	0	7	0	10	2	0	7	0	4	0	0	12	6	7	0	0	0	0	0	11	3	5	0	0	0	0	0	10	0	0	5	0	0	0	0	0	0	0	0	0	0	0
N13762_97	Bacteria(99)	Patescibacteria(99)	Parcubacteria(99)	Candidatus Kaiserbacteria(98)	Candidatus Kaiserbacteria_unclassified(98)	Candidatus Kaiserbacteria_unclassified(98)	Candidatus Kaiserbacteria_unclassified(98)	0	0	11	0	0	0	0	0	0	0	0	0	0	0	0	2	0	0	0	3	0	0	4	8	6	0	0	0	0	0	0	0	0	0	0	0	0	0	0	0	0	0
N138579_97	Bacteria(100)	Proteobacteria(100)	Alphaproteobacteria(100)	Rhizobiales(100)	Beijerinckiaceae(100)	Roseiarcus(98)	Roseiarcus_unclassified(98)	0	65	0	0	0	0	0	0	0	0	0	0	0	0	0	0	0	0	0	2	0	0	0	0	0	0	0	0	2	0	0	0	0	0	0	7	2	0	0	0	0	0
N154496_97	Archaea(100)	Nanoarchaeota(100)	Nanoarchaeia(100)	Woesearchaeales(100)	Woesearchaeales_unclassified(100)	Woesearchaeales_unclassified(100)	Woesearchaeales_unclassified(100)	0	0	0	0	0	0	3	0	9	7	5	0	5	5	13	0	7	0	0	3	3	0	0	9	0	0	0	0	0	0	0	0	0	0	0	0	0	18	0	0	0	0
N154828_97	Bacteria(81)	Bacteria_unclassified(81)	Bacteria_unclassified(81)	Bacteria_unclassified(81)	Bacteria_unclassified(81)	Bacteria_unclassified(81)	Bacteria_unclassified(81)	0	0	0	0	0	0	0	0	0	0	0	0	0	0	0	0	0	0	0	0	0	0	0	0	0	0	0	0	0	0	0	0	0	0	0	0	0	0	0	22	53	2
N167022_97	Bacteria(100)	Myxococcota(100)	Polyangia(100)	Blfdi19(100)	Blfdi19_unclassified(100)	Blfdi19_unclassified(100)	Blfdi19_unclassified(100)	0	30	0	0	0	0	0	0	0	0	0	0	5	0	0	0	0	0	0	0	2	0	0	0	0	0	0	2	0	0	0	0	0	0	0	18	9	0	0	0	0	0
N17041_97	Bacteria(100)	Proteobacteria(100)	Gammaproteobacteria(100)	Burkholderiales(100)	Sutterellaceae(96)	AAP99(96)	AAP99_unclassified(96)	74	19	0	0	0	0	0	0	0	0	0	0	0	0	0	0	0	0	0	0	0	0	0	0	0	0	0	0	0	0	0	0	0	0	0	2	0	0	0	0	0	0
N186439_97	Bacteria(97)	Patescibacteria(93)	Parcubacteria(93)	Parcubacteria_unclassified(93)	Parcubacteria_unclassified(93)	Parcubacteria_unclassified(93)	Parcubacteria_unclassified(93)	0	0	0	0	0	0	0	0	0	0	0	0	0	0	0	0	0	0	0	0	0	0	0	0	0	0	0	0	0	3	0	0	0	0	0	0	0	0	0	0	0	0
N186526_97	Bacteria(100)	Proteobacteria(100)	Gammaproteobacteria(100)	Burkholderiales(100)	Comamonadaceae(100)	Comamonadaceae_unclassified(100)	Comamonadaceae_unclassified(100)	0	0	3	0	0	0	0	0	0	0	0	0	0	0	0	0	0	0	0	0	0	0	0	0	0	0	0	0	0	0	0	0	0	0	0	0	0	5	0	0	0	0
N19353_97	Bacteria(100)	Proteobacteria(100)	Gammaproteobacteria(100)	Burkholderiales(100)	Comamonadaceae(97)	Comamonadaceae_unclassified(97)	Comamonadaceae_unclassified(97)	0	0	0	0	0	0	0	0	0	11	0	0	0	0	0	0	3	0	51	0	0	0	0	4	11	4	21	0	0	0	0	0	0	2	0	0	0	0	0	0	0	0
N205658_97	Bacteria(99)	Bdellovibrionota(99)	Oligoflexia(99)	0319-6G20(99)	0319-6G20_unclassified(99)	0319-6G20_unclassified(99)	0319-6G20_unclassified(99)	0	0	0	0	0	0	0	0	2	0	0	0	2	7	0	6	0	0	0	3	0	0	0	7	11	0	0	7	0	3	3	23	0	0	0	0	0	0	9	0	0	0
N206926_97	Bacteria(100)	Patescibacteria(100)	Parcubacteria(100)	Parcubacteria_unclassified(100)	Parcubacteria_unclassified(100)	Parcubacteria_unclassified(100)	Parcubacteria_unclassified(100)	0	0	0	0	0	0	0	0	0	0	0	3	0	0	0	0	3	0	0	0	0	0	0	0	0	0	0	0	0	2	0	0	0	0	0	0	0	0	0	0	0	0
N215946_97	Bacteria(100)	Verrucomicrobiota(100)	Omnitrophia(100)	Omnitrophales(100)	Omnitrophaceae(99)	Candidatus Omnitrophus(99)	Candidatus Omnitrophus_unclassified(99)	0	0	0	0	0	0	0	0	0	0	0	0	0	5	6	6	0	0	0	0	0	0	22	19	14	0	0	0	5	0	0	6	0	0	0	6	0	0	0	0	0	0
N24968_97	Bacteria(100)	Verrucomicrobiota(100)	Chlamydiae(100)	Chlamydiales(100)	Simkaniaceae(96)	uncultured(95)	uncultured_unclassified(95)	0	6	0	0	0	0	0	0	3	0	0	5	0	0	0	8	8	0	0	7	7	0	0	14	0	0	0	2	8	0	0	0	0	0	0	8	0	0	0	0	0	0
N271501_97	Bacteria(96)	Patescibacteria(95)	Parcubacteria(95)	Candidatus Moranbacteria(95)	Candidatus Moranbacteria_unclassified(95)	Candidatus Moranbacteria_unclassified(95)	Candidatus Moranbacteria_unclassified(95)	0	0	14	0	0	0	0	0	0	0	0	0	0	0	0	0	0	0	0	0	0	0	0	0	0	0	0	0	0	0	0	0	0	0	0	0	0	0	0	0	0	0
N278455_97	Bacteria(100)	Patescibacteria(100)	Gracilibacteria(100)	Absconditabacteriales (SR1)(100)	Absconditabacteriales (SR1)_unclassified(100)	Absconditabacteriales (SR1)_unclassified(100)	Absconditabacteriales (SR1)_unclassified(100)	0	16	0	8	0	0	4	22	3	0	0	0	0	0	10	0	0	0	0	0	0	0	0	9	0	0	0	0	0	0	0	0	0	0	0	4	8	0	0	0	0	0
N309028_97	Bacteria(100)	Verrucomicrobiota(100)	Chlamydiae(100)	Chlamydiales(100)	Parachlamydiaceae(100)	Parachlamydiaceae_unclassified(100)	Parachlamydiaceae_unclassified(100)	0	0	0	0	0	0	0	0	0	0	0	0	0	0	0	0	0	0	0	0	0	0	0	0	0	0	0	0	0	0	0	0	0	0	0	0	0	0	0	0	0	0
N311859_97	Bacteria(100)	Patescibacteria(100)	Microgenomatia(100)	Candidatus Amesbacteria(100)	Candidatus Amesbacteria_unclassified(100)	Candidatus Amesbacteria_unclassified(100)	Candidatus Amesbacteria_unclassified(100)	10	5	28	0	0	0	0	0	0	0	0	0	0	0	0	0	0	0	0	0	0	0	0	0	0	0	0	0	0	0	0	0	0	0	0	0	0	0	0	0	0	0
N331912_97	Bacteria(91)	Patescibacteria(89)	Parcubacteria(88)	Parcubacteria_unclassified(88)	Parcubacteria_unclassified(88)	Parcubacteria_unclassified(88)	Parcubacteria_unclassified(88)	0	3	61	0	0	0	0	0	0	0	4	5	0	0	0	4	0	0	0	0	0	0	0	0	0	0	0	0	0	4	0	0	0	0	0	2	0	0	0	0	0	0
N344538_97	Bacteria(100)	Verrucomicrobiota(100)	Omnitrophia(100)	Omnitrophales(100)	Omnitrophaceae(100)	Candidatus Omnitrophus(100)	Candidatus Omnitrophus_unclassified(100)	0	0	0	0	0	0	0	0	0	0	0	0	0	0	0	0	0	0	0	0	0	0	0	0	0	0	0	0	0	0	0	0	0	0	0	0	0	0	0	0	0	0
N346163_97	Bacteria(100)	Desulfobacterota(100)	Desulfobacteria(100)	Desulfobacterales(100)	Desulfosarcinaceae(100)	Desulfatirhabdium(100)	Desulfatirhabdium_unclassified(100)	0	16	0	7	0	0	4	0	0	0	0	2	0	0	0	0	0	0	0	0	0	0	0	0	0	0	0	0	0	0	0	0	0	0	0	29	4	0	0	0	0	0
N348621_97	unknown	unknown_unclassified(0)	unknown_unclassified(0)	unknown_unclassified(0)	unknown_unclassified(0)	unknown_unclassified(0)	unknown_unclassified(0)	0	0	0	8	0	0	0	0	0	4	0	13	18	2	4	4	16	0	0	0	0	3	0	0	3	0	0	0	6	0	0	16	0	0	0	0	0	0	0	0	0	0
N367601_97	Bacteria(100)	Patescibacteria(100)	Microgenomatia(100)	Candidatus Woesebacteria(100)	Candidatus Woesebacteria_unclassified(100)	Candidatus Woesebacteria_unclassified(100)	Candidatus Woesebacteria_unclassified(100)	0	0	97	0	0	0	0	0	0	0	0	0	0	0	0	0	0	0	0	0	0	0	0	0	0	0	0	0	0	0	0	0	0	0	0	0	0	0	0	0	0	0
N374824_97	Bacteria(100)	Verrucomicrobiota(100)	Omnitrophia(100)	Omnitrophales(100)	Omnitrophaceae(100)	Candidatus Omnitrophus(100)	Candidatus Omnitrophus_unclassified(100)	0	0	0	0	2	0	9	0	0	0	0	4	0	0	4	10	0	0	0	0	0	0	30	0	0	0	0	0	0	0	0	0	0	0	2	0	0	0	0	0	0	0
N399696_97	Bacteria(100)	Bacteroidota(100)	Bacteroidia(100)	Chitinophagales(99)	Saprospiraceae(99)	Candidatus Aquirestis(99)	Candidatus Aquirestis_unclassified(99)	0	0	0	0	0	0	0	0	0	0	0	0	0	0	0	0	0	4	76	0	0	0	0	0	0	0	23	0	0	0	0	0	0	2	2	0	0	0	0	0	0	0
N406052_97	Bacteria(100)	Actinobacteriota(100)	Actinobacteria(100)	Micrococcales(100)	Microbacteriaceae(100)	Microbacteriaceae_unclassified(100)	Microbacteriaceae_unclassified(100)	2	2	17	0	0	0	0	1	0	0	0	0	0	0	0	0	0	0	0	0	0	0	0	0	0	0	0	0	0	0	0	0	0	0	0	0	0	0	0	0	0	0
N410769_97	Bacteria(100)	Verrucomicrobiota(100)	Chlamydiae(100)	Chlamydiales(100)	cvE6(98)	cvE6_unclassified(98)	cvE6_unclassified(98)	8	0	2	0	0	0	11	0	6	0	2	0	0	0	6	0	0	0	0	0	7	0	0	9	0	0	0	4	4	11	0	0	0	0	0	0	0	0	0	0	0	0
N419627_97	Bacteria(100)	Verrucomicrobiota(100)	Chlamydiae(100)	Chlamydiales(100)	Parachlamydiaceae(97)	uncultured(86)	uncultured_unclassified(86)	7	0	0	0	0	0	0	0	0	0	0	6	2	0	0	5	0	0	0	0	0	0	0	14	0	0	0	0	0	13	0	0	0	0	0	0	0	0	0	0	0	0
N444965_97	Bacteria(100)	Proteobacteria(100)	Gammaproteobacteria(100)	Burkholderiales(100)	Burkholderiales_unclassified(100)	Burkholderiales_unclassified(100)	Burkholderiales_unclassified(100)	0	0	0	0	0	0	0	0	0	0	0	0	0	0	0	0	0	0	0	0	0	0	0	0	0	0	0	0	0	0	0	0	0	0	0	0	0	0	0	0	0	0
N5264_97	Bacteria(100)	Bacteroidota(100)	Bacteroidia(100)	Chitinophagales(100)	Saprospiraceae(100)	uncultured(100)	uncultured_unclassified(100)	19	12	0	13	0	0	0	0	0	0	0	0	0	0	0	0	0	0	0	6	0	0	0	11	0	0	0	0	0	0	0	0	0	0	0	6	0	0	0	0	0	0
N76105_97	Bacteria(100)	Proteobacteria(100)	Alphaproteobacteria(100)	Rickettsiales(100)	Rickettsiaceae(100)	uncultured(92)	uncultured_unclassified(92)	0	0	0	0	0	0	0	0	0	0	0	0	0	0	0	0	0	0	0	0	0	0	0	0	0	0	5	0	0	0	0	0	0	0	0	0	0	0	0	0	0	0
N85311_97	Bacteria(100)	Patescibacteria(100)	Parcubacteria(100)	Candidatus Zambryskibacteria(90)	Candidatus Zambryskibacteria_unclassified(90)	Candidatus Zambryskibacteria_unclassified(90)	Candidatus Zambryskibacteria_unclassified(90)	0	7	0	0	0	0	0	0	0	0	0	0	0	0	0	0	3	0	0	0	0	0	0	0	0	0	0	0	0	0	0	0	0	0	0	5	2	0	11	0	0	0
N87800_97	Bacteria(100)	Patescibacteria(100)	ABY1(100)	Candidatus Falkowbacteria(100)	Candidatus Falkowbacteria_unclassified(100)	Candidatus Falkowbacteria_unclassified(100)	Candidatus Falkowbacteria_unclassified(100)	0	6	0	0	0	0	0	0	0	0	0	0	0	0	0	7	0	0	0	0	0	0	0	0	0	0	0	0	0	0	0	0	0	0	0	0	0	0	0	0	0	0
N89632_97	Bacteria(100)	Verrucomicrobiota(100)	Verrucomicrobiae(100)	Pedosphaerales(100)	Pedosphaeraceae(100)	Pedosphaeraceae_unclassified(100)	Pedosphaeraceae_unclassified(100)	0	6	0	0	0	0	0	0	0	0	0	0	0	0	0	7	0	0	0	0	0	0	0	4	0	0	0	0	0	0	0	0	0	0	0	20	0	0	0	0	0	0
N100189_96	Bacteria(84)	Bacteria_unclassified(84)	Bacteria_unclassified(84)	Bacteria_unclassified(84)	Bacteria_unclassified(84)	Bacteria_unclassified(84)	Bacteria_unclassified(84)	62	10	0	7	0	0	0	0	6	0	0	0	0	0	0	0	0	0	0	0	5	0	0	0	0	0	0	0	0	0	0	0	0	3	0	0	0	0	0	0	0	0
N211919_57	Bacteria(100)	Patescibacteria(100)	ABY1(100)	Candidatus Falkowbacteria(99)	Candidatus Falkowbacteria_unclassified(99)	Candidatus Falkowbacteria_unclassified(99)	Candidatus Falkowbacteria_unclassified(99)	7	8	0	5	0	0	0	0	0	0	0	0	3	0	0	0	0	0	0	2	0	0	0	2	0	0	0	3	2	4	0	0	0	0	0	8	0	0	0	0	0	0
N217754_57	Bacteria(100)	Proteobacteria(100)	Gammaproteobacteria(100)	Enterobacterales(100)	Enterobacterales_unclassified(100)	Enterobacterales_unclassified(100)	Enterobacterales_unclassified(100)	7	0	0	0	0	0	0	0	0	0	0	0	0	0	0	0	0	0	0	0	0	0	0	0	0	0	0	0	0	0	0	0	0	0	0	0	0	0	0	0	0	0
N218183_57	Bacteria(99)	Patescibacteria(98)	Microgenomatia(98)	Candidatus Collierbacteria(98)	Candidatus Collierbacteria_unclassified(98)	Candidatus Collierbacteria_unclassified(98)	Candidatus Collierbacteria_unclassified(98)	0	0	0	0	0	0	0	0	0	0	0	0	0	0	0	11	6	0	0	0	0	0	0	0	0	0	0	0	0	0	0	0	0	0	0	0	0	0	0	0	0	0
N21912_57	Bacteria(100)	Proteobacteria(100)	Alphaproteobacteria(100)	Micavibrionales(100)	uncultured(100)	uncultured_unclassified(100)	uncultured_unclassified(100)	17	8	16	0	0	0	0	0	0	0	0	0	3	0	0	0	0	0	0	4	0	0	0	0	0	0	0	0	0	0	0	0	0	0	0	0	0	0	0	0	0	0
N22382_57	Archaea(100)	Nanoarchaeota(99)	Nanoarchaeia(99)	Woesearchaeales(99)	Woesearchaeales_unclassified(99)	Woesearchaeales_unclassified(99)	Woesearchaeales_unclassified(99)	0	7	0	0	0	0	0	0	0	0	0	0	0	0	0	0	0	0	0	0	0	0	0	0	0	0	0	0	0	0	0	0	0	0	0	0	0	0	0	0	0	0
N231296_57	unknown	unknown_unclassified(0)	unknown_unclassified(0)	unknown_unclassified(0)	unknown_unclassified(0)	unknown_unclassified(0)	unknown_unclassified(0)	27	0	22	0	0	0	0	0	0	0	0	0	0	0	0	0	0	0	0	0	0	0	0	0	0	0	0	0	0	0	0	0	0	0	0	0	0	0	0	0	0	0
N240772_57	Bacteria(100)	Patescibacteria(100)	ABY1(100)	Candidatus Magasanikbacteria(98)	Candidatus Magasanikbacteria_unclassified(98)	Candidatus Magasanikbacteria_unclassified(98)	Candidatus Magasanikbacteria_unclassified(98)	0	0	0	0	0	0	0	0	0	0	0	0	0	0	0	0	0	0	0	0	0	0	0	0	0	0	0	0	0	0	0	0	0	0	0	0	0	0	0	0	0	0
N242691_57	Bacteria(100)	Verrucomicrobiota(100)	Chlamydiae(100)	Chlamydiales(100)	cvE6(100)	cvE6_unclassified(100)	cvE6_unclassified(100)	0	0	0	0	0	0	0	0	0	0	0	0	0	0	0	0	0	0	0	0	5	0	0	0	0	0	0	0	0	0	0	0	0	0	0	0	0	0	0	0	0	0
N248117_57	Bacteria(98)	Patescibacteria(98)	ABY1(98)	Candidatus Magasanikbacteria(95)	Candidatus Magasanikbacteria_unclassified(95)	Candidatus Magasanikbacteria_unclassified(95)	Candidatus Magasanikbacteria_unclassified(95)	0	0	0	0	0	0	0	0	0	0	0	0	0	0	0	0	0	0	0	0	0	0	0	0	0	0	0	0	0	0	0	0	0	0	0	0	0	0	0	0	0	0
N254981_57	Bacteria(100)	Actinobacteriota(100)	Actinobacteriota_unclassified(100)	Actinobacteriota_unclassified(100)	Actinobacteriota_unclassified(100)	Actinobacteriota_unclassified(100)	Actinobacteriota_unclassified(100)	0	6	0	0	0	0	0	0	8	0	0	0	0	0	6	0	0	0	0	0	0	0	24	0	4	0	0	0	0	0	0	0	0	0	0	0	0	0	0	0	0	0
N255976_57	Bacteria(91)	Bacteroidota(91)	Bacteroidia(91)	Bacteroidia_unclassified(91)	Bacteroidia_unclassified(91)	Bacteroidia_unclassified(91)	Bacteroidia_unclassified(91)	0	12	0	0	0	0	3	0	0	0	0	3	0	0	0	0	0	0	0	0	0	0	0	0	0	0	0	0	0	0	0	0	0	0	0	0	0	0	0	0	0	0
N256676_57	Bacteria(100)	Patescibacteria(100)	Microgenomatia(100)	Candidatus Woesebacteria(100)	Candidatus Woesebacteria_unclassified(100)	Candidatus Woesebacteria_unclassified(100)	Candidatus Woesebacteria_unclassified(100)	53	0	0	0	0	0	0	0	0	0	9	0	0	0	0	0	4	0	0	0	0	0	0	0	0	0	0	0	0	0	0	0	0	0	0	0	0	0	0	0	0	0
N257525_57	Bacteria(100)	MBNT15(96)	MBNT15_unclassified(96)	MBNT15_unclassified(96)	MBNT15_unclassified(96)	MBNT15_unclassified(96)	MBNT15_unclassified(96)	28	0	51	0	0	0	0	0	0	0	0	0	0	0	0	0	0	0	0	0	0	0	0	0	0	0	0	0	0	0	0	0	0	0	0	0	0	0	0	0	0	0
N258689_57	Bacteria(100)	Actinobacteriota(100)	Thermoleophilia(100)	Gaiellales(100)	Gaiellaceae(100)	Gaiella(100)	Gaiella_unclassified(100)	9	19	0	0	0	0	9	0	0	0	0	3	3	0	0	0	0	0	0	0	0	0	0	4	0	0	0	0	0	0	0	0	0	0	0	5	2	0	0	0	0	0
N258834_57	Bacteria(100)	Patescibacteria(100)	Microgenomatia(100)	Candidatus Curtissbacteria(100)	Candidatus Curtissbacteria_unclassified(100)	Candidatus Curtissbacteria_unclassified(100)	Candidatus Curtissbacteria_unclassified(100)	13	0	47	0	0	0	0	0	0	0	0	0	0	0	0	0	0	0	0	0	0	0	0	0	0	0	0	0	0	0	0	0	0	0	0	0	0	0	0	0	0	0
N259502_57	Bacteria(100)	Chloroflexi(100)	AD3(100)	AD3_unclassified(100)	AD3_unclassified(100)	AD3_unclassified(100)	AD3_unclassified(100)	0	26	0	0	0	0	0	0	0	0	0	0	0	0	0	0	0	0	0	0	5	0	0	0	0	0	0	0	0	0	0	0	0	0	0	0	0	0	0	0	0	0
N266066_57	Bacteria(100)	Verrucomicrobiota(100)	Chlamydiae(100)	Chlamydiales(100)	Parachlamydiaceae(97)	Parachlamydiaceae_unclassified(97)	Parachlamydiaceae_unclassified(97)	0	0	0	0	0	0	4	0	3	0	3	0	2	0	0	0	0	0	0	3	0	0	0	0	0	0	0	0	0	29	4	0	0	2	5	0	0	0	0	0	0	0
N266742_57	Archaea(90)	Nanoarchaeota(86)	Nanoarchaeia(86)	Woesearchaeales(86)	Woesearchaeales_unclassified(86)	Woesearchaeales_unclassified(86)	Woesearchaeales_unclassified(86)	0	8	0	0	0	0	0	0	0	3	0	4	4	0	0	0	0	0	0	3	0	0	0	3	0	0	0	0	0	0	0	0	0	0	0	0	0	0	0	0	0	0
N26730_57	Archaea(100)	Nanoarchaeota(99)	Nanoarchaeia(99)	Woesearchaeales(99)	Woesearchaeales_unclassified(99)	Woesearchaeales_unclassified(99)	Woesearchaeales_unclassified(99)	0	3	0	0	0	0	0	0	0	0	0	0	0	0	0	0	0	0	0	0	0	0	0	0	0	0	0	0	0	0	0	0	0	0	0	0	0	0	0	0	0	0
N276294_57	Bacteria(100)	Cyanobacteria(100)	Cyanobacteriia(100)	Chloroplast(97)	Chloroplast_unclassified(97)	Chloroplast_unclassified(97)	Chloroplast_unclassified(97)	0	0	0	0	0	0	7	0	0	0	0	0	0	0	0	0	7	0	0	0	3	7	0	0	0	0	0	5	9	22	0	0	0	0	0	0	0	0	0	0	0	0
N279185_57	Bacteria(100)	Bacteroidota(100)	Bacteroidia(100)	Bacteroidia_unclassified(100)	Bacteroidia_unclassified(100)	Bacteroidia_unclassified(100)	Bacteroidia_unclassified(100)	0	34	0	0	0	0	0	0	0	0	0	0	0	3	0	0	0	0	0	0	0	0	0	4	0	0	0	0	0	0	0	0	0	0	0	0	5	0	0	0	0	0
N287921_57	Bacteria(100)	Verrucomicrobiota(100)	Verrucomicrobiae(100)	Pedosphaerales(100)	Pedosphaeraceae(100)	Oikopleura(100)	Oikopleura_unclassified(100)	0	0	0	0	0	0	0	0	0	0	0	3	0	0	0	0	0	0	0	10	0	0	0	8	0	0	0	0	0	0	8	0	0	0	0	9	4	0	0	0	0	0
N304282_57	unknown	unknown_unclassified(0)	unknown_unclassified(0)	unknown_unclassified(0)	unknown_unclassified(0)	unknown_unclassified(0)	unknown_unclassified(0)	0	13	24	0	0	0	0	0	0	0	0	0	0	0	0	0	0	0	0	0	0	0	0	0	0	0	0	0	0	0	0	0	0	0	0	0	0	0	0	0	0	0
N309228_57	Bacteria(100)	Proteobacteria(94)	Gammaproteobacteria(94)	Gammaproteobacteria_unclassified(94)	Gammaproteobacteria_unclassified(94)	Gammaproteobacteria_unclassified(94)	Gammaproteobacteria_unclassified(94)	0	0	0	0	0	0	0	0	0	0	0	0	0	0	0	0	2	0	0	0	0	0	0	0	5	0	0	0	4	0	3	0	0	0	0	0	0	0	0	0	0	0
N316215_57	Bacteria(100)	Patescibacteria(100)	Parcubacteria(100)	Candidatus Adlerbacteria(100)	Candidatus Adlerbacteria_unclassified(100)	Candidatus Adlerbacteria_unclassified(100)	Candidatus Adlerbacteria_unclassified(100)	0	0	13	0	0	0	0	0	0	0	0	0	0	0	0	2	4	0	0	0	0	0	0	0	0	0	0	0	0	0	0	0	0	0	0	0	0	0	0	0	0	0
N321919_57	Bacteria(100)	Patescibacteria(100)	Microgenomatia(100)	Candidatus Woesebacteria(100)	Candidatus Woesebacteria_unclassified(100)	Candidatus Woesebacteria_unclassified(100)	Candidatus Woesebacteria_unclassified(100)	0	0	0	0	0	0	0	0	0	0	0	0	0	0	3	0	0	0	0	0	0	0	0	0	0	0	0	0	0	0	0	0	0	0	0	0	0	0	0	0	0	0
N322606_57	Bacteria(100)	Verrucomicrobiota(100)	Omnitrophia(100)	Omnitrophales(100)	Omnitrophaceae(100)	Candidatus Omnitrophus(100)	Candidatus Omnitrophus_unclassified(100)	0	0	0	0	0	0	0	0	0	0	0	0	0	0	0	0	0	0	0	0	0	0	0	0	0	0	0	0	0	0	0	0	0	0	0	0	0	0	0	0	0	0
N326695_57	Bacteria(100)	Planctomycetota(100)	Planctomycetes(100)	Pirellulales(100)	Pirellulaceae(100)	Pirellula(100)	Pirellula_unclassified(100)	0	13	0	0	0	0	0	0	0	0	0	0	0	0	0	0	0	0	0	3	0	0	0	0	0	0	0	0	0	9	0	0	0	0	0	11	0	0	0	0	0	0
N328995_57	Bacteria(100)	Verrucomicrobiota(100)	Chlamydiae(100)	Chlamydiales(100)	cvE6(100)	cvE6_unclassified(100)	cvE6_unclassified(100)	0	5	0	0	0	0	0	0	0	0	0	0	0	0	0	0	0	0	0	0	0	0	0	0	0	0	0	0	0	0	0	0	0	0	0	8	0	0	0	0	0	0
N343921_57	Bacteria(100)	Myxococcota(100)	Myxococcia(100)	Myxococcales(100)	Myxococcaceae(94)	Myxococcaceae_unclassified(94)	Myxococcaceae_unclassified(94)	0	3	0	0	0	0	4	0	7	0	0	0	0	2	0	0	0	0	0	0	0	0	0	2	0	0	0	0	3	0	5	0	0	0	0	0	0	0	0	0	0	0
N35576_57	Bacteria(100)	Verrucomicrobiota(100)	Chlamydiae(100)	Chlamydiales(100)	cvE6(99)	cvE6_unclassified(99)	cvE6_unclassified(99)	0	0	19	0	0	0	0	0	0	0	0	4	0	0	0	0	0	0	0	0	0	0	0	0	0	0	0	0	0	0	0	0	0	0	0	0	0	0	0	0	0	0
N358458_57	Bacteria(87)	Cyanobacteria(84)	Cyanobacteriia(84)	Cyanobacteriia_unclassified(84)	Cyanobacteriia_unclassified(84)	Cyanobacteriia_unclassified(84)	Cyanobacteriia_unclassified(84)	0	9	0	0	0	0	0	0	0	0	0	0	0	0	0	0	0	0	0	0	0	0	0	48	0	0	0	0	0	0	0	0	0	0	0	0	0	0	0	0	0	0
N362400_57	Bacteria(100)	Patescibacteria(100)	Parcubacteria(100)	Candidatus Nomurabacteria(98)	Candidatus Nomurabacteria_unclassified(98)	Candidatus Nomurabacteria_unclassified(98)	Candidatus Nomurabacteria_unclassified(98)	0	0	6	0	0	0	0	0	0	0	0	0	0	0	0	0	4	0	0	0	0	0	0	0	0	0	0	0	0	0	0	0	0	0	0	0	0	0	0	0	0	0
N365981_57	Bacteria(100)	Bacteroidota(98)	Bacteroidia(98)	Cytophagales(96)	Cyclobacteriaceae(93)	Cyclobacteriaceae_unclassified(93)	Cyclobacteriaceae_unclassified(93)	0	0	0	0	0	0	5	0	0	0	0	0	0	0	0	0	0	0	0	0	0	0	0	0	0	0	0	0	0	20	4	5	17	10	0	0	0	0	0	0	0	0
N36793_57	Bacteria(100)	Proteobacteria(92)	Alphaproteobacteria(88)	Alphaproteobacteria_unclassified(88)	Alphaproteobacteria_unclassified(88)	Alphaproteobacteria_unclassified(88)	Alphaproteobacteria_unclassified(88)	0	0	0	0	0	0	0	0	0	0	0	4	3	0	4	0	0	0	0	0	0	0	0	0	0	0	0	4	5	9	12	0	0	0	0	0	0	0	0	0	0	0
N378252_57	Bacteria(100)	Proteobacteria(100)	Gammaproteobacteria(100)	Gammaproteobacteria_unclassified(100)	Gammaproteobacteria_unclassified(100)	Gammaproteobacteria_unclassified(100)	Gammaproteobacteria_unclassified(100)	0	0	0	0	0	0	0	0	0	0	0	0	0	0	0	0	0	0	0	0	0	0	0	0	0	0	0	0	0	0	0	0	22	0	4	0	0	0	0	0	0	0
N383985_57	Archaea(99)	Nanoarchaeota(99)	Nanoarchaeia(99)	Woesearchaeales(99)	SCGC AAA011-D5(96)	SCGC AAA011-D5_unclassified(96)	SCGC AAA011-D5_unclassified(96)	0	3	19	0	0	0	0	0	0	0	0	0	0	0	0	0	0	0	0	0	0	0	0	0	0	0	0	0	0	0	0	0	0	0	0	0	0	0	0	0	0	0
N384_57	Bacteria(99)	Patescibacteria(99)	Parcubacteria(99)	Parcubacteria_unclassified(99)	Parcubacteria_unclassified(99)	Parcubacteria_unclassified(99)	Parcubacteria_unclassified(99)	0	0	0	0	0	0	0	0	0	2	0	0	0	0	3	0	0	0	3	0	0	0	8	3	0	2	0	0	0	0	0	0	0	0	0	0	0	0	0	0	0	0
N390338_57	Archaea(99)	Nanoarchaeota(99)	Nanoarchaeia(99)	Woesearchaeales(99)	SCGC AAA011-D5(99)	SCGC AAA011-D5_unclassified(99)	SCGC AAA011-D5_unclassified(99)	0	0	0	0	0	0	0	0	0	0	0	0	0	0	0	0	0	0	0	0	0	0	0	0	0	0	0	0	0	0	0	0	0	0	0	0	0	0	0	0	0	0
N425957_57	Eukaryota(92)	Eukaryota_unclassified(92)	Eukaryota_unclassified(92)	Eukaryota_unclassified(92)	Eukaryota_unclassified(92)	Eukaryota_unclassified(92)	Eukaryota_unclassified(92)	0	0	0	0	0	0	4	8	5	0	0	0	3	0	0	0	0	0	0	0	0	0	0	14	10	0	0	0	5	8	0	0	0	0	0	0	0	0	0	0	0	0
N426285_57	Bacteria(90)	Patescibacteria(90)	Parcubacteria(88)	Candidatus Nomurabacteria(84)	Candidatus Nomurabacteria_unclassified(84)	Candidatus Nomurabacteria_unclassified(84)	Candidatus Nomurabacteria_unclassified(84)	0	27	37	0	0	0	0	0	0	0	0	0	0	0	0	0	0	0	0	0	0	0	0	0	0	0	0	0	0	0	0	0	0	0	0	0	0	0	0	0	0	0
N427568_57	Bacteria(100)	Proteobacteria(100)	Gammaproteobacteria(100)	Diplorickettsiales(99)	Diplorickettsiaceae(99)	uncultured(99)	uncultured_unclassified(99)	23	0	24	0	0	0	0	0	0	0	0	0	0	0	0	0	0	0	0	2	0	0	0	0	0	0	0	0	0	8	0	0	0	0	0	0	0	0	0	0	0	0
N431191_57	Bacteria(98)	Verrucomicrobiota(98)	Omnitrophia(98)	Omnitrophales(98)	Omnitrophaceae(94)	Candidatus Omnitrophus(94)	Candidatus Omnitrophus_unclassified(94)	0	6	0	0	0	0	0	0	0	0	0	0	0	0	0	0	0	0	0	0	0	0	0	0	0	0	0	0	0	0	0	0	0	0	0	0	0	0	0	0	0	0
N432778_57	Bacteria(93)	Bacteria_unclassified(93)	Bacteria_unclassified(93)	Bacteria_unclassified(93)	Bacteria_unclassified(93)	Bacteria_unclassified(93)	Bacteria_unclassified(93)	0	8	0	0	0	0	4	0	0	0	0	0	0	0	0	0	0	0	0	0	0	0	0	0	0	0	0	5	3	20	8	7	0	0	0	0	0	0	0	0	0	0
N433618_57	Bacteria(100)	Verrucomicrobiota(100)	Chlamydiae(100)	Chlamydiales(100)	Parachlamydiaceae(97)	Neochlamydia(92)	Neochlamydia_unclassified(92)	6	10	27	6	0	0	3	0	0	0	0	0	0	0	0	0	0	0	0	0	0	0	0	0	0	0	0	0	0	0	0	0	0	0	0	0	0	0	0	0	0	0
N439906_57	Bacteria(100)	Actinobacteriota(100)	Acidimicrobiia(99)	Acidimicrobiia_unclassified(99)	Acidimicrobiia_unclassified(99)	Acidimicrobiia_unclassified(99)	Acidimicrobiia_unclassified(99)	20	17	0	0	0	0	0	0	0	0	0	0	0	0	0	0	0	0	0	3	0	0	0	0	0	0	0	0	0	2	0	0	0	0	0	0	0	0	0	0	0	0
N45069_57	Bacteria(91)	Patescibacteria(89)	Patescibacteria_unclassified(89)	Patescibacteria_unclassified(89)	Patescibacteria_unclassified(89)	Patescibacteria_unclassified(89)	Patescibacteria_unclassified(89)	0	0	44	0	0	0	0	0	0	0	0	0	0	0	0	0	5	0	0	0	0	0	0	0	0	0	0	0	0	0	0	0	0	0	0	0	0	0	0	0	0	0
N45190_57	Bacteria(100)	Bacteroidota(100)	Bacteroidia(100)	Chitinophagales(100)	Chitinophagaceae(100)	Chitinophagaceae_unclassified(100)	Chitinophagaceae_unclassified(100)	0	0	0	0	0	0	0	0	9	0	0	0	0	0	4	0	0	8	0	0	0	0	0	0	0	0	0	0	0	3	0	9	5	6	5	0	0	0	0	0	0	0
N454975_57	Bacteria(100)	Proteobacteria(100)	Gammaproteobacteria(100)	Burkholderiales(100)	Rhodocyclaceae(89)	Rhodocyclaceae_unclassified(89)	Rhodocyclaceae_unclassified(89)	0	0	0	0	0	0	2	0	0	10	0	0	0	0	0	0	0	0	0	0	0	0	0	0	0	0	0	0	0	0	0	0	0	0	0	0	0	0	0	0	0	0
N46170_57	Bacteria(96)	Patescibacteria(95)	Parcubacteria(95)	Parcubacteria_unclassified(95)	Parcubacteria_unclassified(95)	Parcubacteria_unclassified(95)	Parcubacteria_unclassified(95)	0	0	21	5	0	0	0	0	0	0	0	0	0	0	2	0	0	0	0	3	0	0	0	0	0	0	0	0	0	0	0	0	0	0	0	0	0	0	0	0	0	0
N49099_57	Bacteria(100)	Cyanobacteria(100)	Cyanobacteriia(100)	Cyanobacteriia_unclassified(100)	Cyanobacteriia_unclassified(100)	Cyanobacteriia_unclassified(100)	Cyanobacteriia_unclassified(100)	0	63	0	0	0	0	0	0	0	0	0	0	0	0	0	0	0	0	0	0	0	0	0	0	0	0	0	0	0	0	0	0	0	0	0	9	0	0	0	0	0	0
N50703_57	Bacteria(100)	Verrucomicrobiota(100)	Omnitrophia(100)	Omnitrophales(100)	Omnitrophaceae(100)	Candidatus Omnitrophus(100)	Candidatus Omnitrophus_unclassified(100)	0	4	0	0	0	0	5	0	0	0	0	0	0	0	5	0	0	0	0	0	2	0	0	0	0	0	0	0	0	0	0	0	0	0	0	0	0	0	0	0	0	0
N55844_57	Bacteria(100)	Proteobacteria(100)	Gammaproteobacteria(100)	Burkholderiales(100)	Burkholderiales_unclassified(100)	Burkholderiales_unclassified(100)	Burkholderiales_unclassified(100)	0	0	0	0	0	0	0	0	0	0	0	0	0	0	0	0	0	0	0	0	0	0	0	0	0	0	0	0	0	0	0	0	0	0	0	0	0	0	0	2	0	0
N56472_57	Bacteria(100)	Bacteroidota(100)	Bacteroidia(100)	Cytophagales(100)	Cyclobacteriaceae(100)	uncultured(100)	uncultured_unclassified(100)	0	9	0	0	0	0	0	0	0	0	0	0	0	0	0	0	0	0	0	0	0	0	0	0	0	0	0	0	0	0	0	0	0	0	0	12	7	0	0	0	0	0
N61838_57	Bacteria(100)	Patescibacteria(100)	Parcubacteria(100)	Candidatus Nomurabacteria(87)	Candidatus Nomurabacteria_unclassified(87)	Candidatus Nomurabacteria_unclassified(87)	Candidatus Nomurabacteria_unclassified(87)	0	3	22	0	0	0	0	0	0	0	0	0	0	0	0	0	0	0	0	0	0	0	0	0	0	0	0	0	0	0	0	0	0	0	0	0	0	0	0	0	0	0
N64840_57	Bacteria(86)	Bacteria_unclassified(86)	Bacteria_unclassified(86)	Bacteria_unclassified(86)	Bacteria_unclassified(86)	Bacteria_unclassified(86)	Bacteria_unclassified(86)	0	0	0	0	0	0	0	0	0	0	0	0	0	0	0	0	0	0	0	0	0	0	0	0	0	0	0	0	0	0	0	0	0	0	0	0	0	0	0	0	0	0
N71460_57	Bacteria(100)	Patescibacteria(100)	Microgenomatia(100)	Candidatus Woesebacteria(100)	Candidatus Woesebacteria_unclassified(100)	Candidatus Woesebacteria_unclassified(100)	Candidatus Woesebacteria_unclassified(100)	0	0	42	0	0	0	0	0	0	0	0	0	0	0	0	0	0	0	0	0	0	0	0	0	0	0	0	0	0	0	0	0	0	0	0	0	0	0	0	0	0	0
N84791_57	Bacteria(92)	Bacteria_unclassified(92)	Bacteria_unclassified(92)	Bacteria_unclassified(92)	Bacteria_unclassified(92)	Bacteria_unclassified(92)	Bacteria_unclassified(92)	17	0	0	0	3	0	0	0	0	0	0	0	2	0	3	0	0	0	0	0	0	0	0	0	0	0	0	2	0	0	0	0	0	0	0	0	0	0	11	0	0	0
N85773_57	Bacteria(87)	Patescibacteria(83)	Parcubacteria(82)	Parcubacteria_unclassified(82)	Parcubacteria_unclassified(82)	Parcubacteria_unclassified(82)	Parcubacteria_unclassified(82)	0	0	19	0	0	0	0	0	0	0	0	0	0	0	0	0	0	0	0	0	0	0	0	0	0	0	0	0	0	0	0	0	0	0	0	0	0	0	0	0	0	0
N85973_57	Bacteria(100)	Acidobacteriota(100)	Blastocatellia(100)	Blastocatellales(100)	Blastocatellaceae(100)	Blastocatella(100)	Blastocatella_unclassified(100)	55	0	0	0	0	0	0	0	0	0	0	0	0	0	0	0	0	0	0	0	0	0	0	0	0	0	0	0	0	0	0	0	0	0	0	0	0	0	0	0	0	0
N87006_57	Bacteria(100)	Synergistota(100)	Synergistia(100)	Synergistales(100)	Synergistaceae(100)	uncultured(96)	uncultured_unclassified(96)	0	23	36	0	0	0	0	0	0	0	0	0	0	0	0	0	0	0	0	0	0	0	0	0	0	0	0	0	0	0	0	0	0	0	0	0	0	0	0	0	0	0
N8861_57	Archaea(100)	Nanoarchaeota(100)	Nanoarchaeia(100)	Woesearchaeales(100)	Woesearchaeales_unclassified(100)	Woesearchaeales_unclassified(100)	Woesearchaeales_unclassified(100)	0	0	0	0	0	0	0	0	0	0	0	0	0	0	0	0	0	0	0	0	0	2	0	0	0	0	0	2	0	0	0	0	10	0	0	15	0	0	0	0	0	0
N9096_57	Bacteria(100)	Patescibacteria(100)	Microgenomatia(100)	Candidatus Levybacteria(100)	Candidatus Levybacteria_unclassified(100)	Candidatus Levybacteria_unclassified(100)	Candidatus Levybacteria_unclassified(100)	0	0	39	0	0	0	0	0	0	0	0	0	0	0	0	0	0	0	0	0	0	0	0	0	0	0	0	0	0	0	0	0	0	0	0	0	0	0	0	0	0	0
N44362_4	Bacteria(100)	Proteobacteria(100)	Gammaproteobacteria(100)	Burkholderiales(100)	Methylophilaceae(84)	Methylophilaceae_unclassified(84)	Methylophilaceae_unclassified(84)	0	0	0	0	0	0	0	0	0	0	0	0	0	0	0	0	0	0	0	0	0	0	0	0	0	0	0	0	0	0	0	0	0	0	0	0	0	0	0	0	0	0
N443673_4	Bacteria(100)	Dependentiae(100)	Babeliae(100)	Babeliales(100)	Babeliaceae(95)	Babeliaceae_unclassified(95)	Babeliaceae_unclassified(95)	0	0	0	0	0	0	0	0	0	0	0	0	0	0	0	0	0	0	0	0	0	0	0	0	0	0	0	0	0	0	0	0	0	0	0	0	0	0	0	0	0	0
N444253_4	unknown	unknown_unclassified(0)	unknown_unclassified(0)	unknown_unclassified(0)	unknown_unclassified(0)	unknown_unclassified(0)	unknown_unclassified(0)	0	0	0	0	0	0	0	0	0	0	0	0	0	0	0	0	0	0	0	0	0	0	0	0	0	0	0	0	0	0	0	0	0	0	0	0	0	0	0	0	0	0
N444326_4	unknown	unknown_unclassified(0)	unknown_unclassified(0)	unknown_unclassified(0)	unknown_unclassified(0)	unknown_unclassified(0)	unknown_unclassified(0)	0	0	0	0	0	0	0	0	0	0	0	0	0	0	0	4	0	0	0	0	0	0	0	0	0	0	0	0	0	0	0	0	0	0	0	0	0	0	0	0	0	0
N444485_4	Archaea(93)	Nanoarchaeota(93)	Nanoarchaeia(93)	Woesearchaeales(93)	Woesearchaeales_unclassified(93)	Woesearchaeales_unclassified(93)	Woesearchaeales_unclassified(93)	0	0	0	0	0	0	0	0	0	0	0	0	0	0	0	0	0	0	0	0	0	0	0	0	0	0	0	0	0	0	0	0	0	0	0	0	0	0	0	0	0	0
N444501_4	unknown	unknown_unclassified(0)	unknown_unclassified(0)	unknown_unclassified(0)	unknown_unclassified(0)	unknown_unclassified(0)	unknown_unclassified(0)	0	2	0	0	0	0	0	0	0	0	0	0	0	0	0	0	0	0	0	0	0	0	0	0	0	0	0	0	0	0	0	0	0	0	0	0	0	0	0	0	0	0
N444783_4	Bacteria(100)	Patescibacteria(100)	Parcubacteria(100)	Candidatus Kaiserbacteria(96)	Candidatus Kaiserbacteria_unclassified(96)	Candidatus Kaiserbacteria_unclassified(96)	Candidatus Kaiserbacteria_unclassified(96)	0	0	0	0	0	0	0	0	0	0	0	0	0	0	0	0	0	0	0	0	0	0	0	0	0	0	0	0	0	0	0	0	0	0	0	0	0	0	0	0	0	0
N44537_4	Bacteria(100)	Bacteroidota(100)	Bacteroidia(100)	Sphingobacteriales(97)	Sphingobacteriales_unclassified(97)	Sphingobacteriales_unclassified(97)	Sphingobacteriales_unclassified(97)	0	0	0	0	0	0	0	0	0	0	0	0	0	0	0	0	0	0	0	0	0	0	0	0	0	0	0	0	0	0	0	0	0	0	0	0	0	0	0	0	0	0
N445419_4	Bacteria(100)	Proteobacteria(100)	Gammaproteobacteria(100)	Burkholderiales(100)	Rhodocyclaceae(97)	Rhodocyclaceae_unclassified(97)	Rhodocyclaceae_unclassified(97)	0	0	0	0	0	0	0	0	0	0	0	0	0	0	0	0	4	0	0	0	0	0	0	0	0	0	0	0	0	0	0	0	0	0	0	0	0	0	0	0	0	0
N445957_4	Bacteria(91)	Bacteria_unclassified(91)	Bacteria_unclassified(91)	Bacteria_unclassified(91)	Bacteria_unclassified(91)	Bacteria_unclassified(91)	Bacteria_unclassified(91)	0	0	0	0	0	0	0	0	0	0	0	0	0	0	0	0	0	0	0	0	0	0	0	0	0	0	0	0	0	0	0	0	0	0	0	0	4	0	0	0	0	0
N446274_4	Bacteria(100)	Bacteroidota(100)	Bacteroidia(100)	Sphingobacteriales(85)	NS11-12 marine group(85)	NS11-12 marine group_unclassified(85)	NS11-12 marine group_unclassified(85)	0	0	0	0	0	0	0	0	0	0	0	0	0	0	0	0	0	0	0	4	0	0	0	0	0	0	0	0	0	0	0	0	0	0	0	0	0	0	0	0	0	0
N446280_4	Bacteria(100)	Bdellovibrionota(100)	Bdellovibrionia(100)	Bdellovibrionales(100)	Bdellovibrionaceae(100)	Bdellovibrio(100)	Bdellovibrio_unclassified(100)	0	0	0	0	0	0	0	0	0	0	0	0	0	0	0	0	0	0	0	0	0	0	0	0	0	0	0	0	0	0	0	0	0	0	0	0	0	0	0	0	0	0
N446369_4	Bacteria(86)	Patescibacteria(80)	Patescibacteria_unclassified(80)	Patescibacteria_unclassified(80)	Patescibacteria_unclassified(80)	Patescibacteria_unclassified(80)	Patescibacteria_unclassified(80)	0	0	0	0	0	0	0	0	0	0	0	0	0	0	0	0	0	0	0	0	0	0	0	0	0	0	0	0	0	0	0	0	0	0	0	0	0	0	0	0	0	0
N446516_4	Bacteria(100)	Bacteria_unclassified(100)	Bacteria_unclassified(100)	Bacteria_unclassified(100)	Bacteria_unclassified(100)	Bacteria_unclassified(100)	Bacteria_unclassified(100)	0	0	0	0	0	0	0	0	0	0	0	0	0	0	0	0	0	0	0	0	0	0	0	0	0	0	0	0	0	0	0	0	0	0	0	0	0	0	0	0	0	0
N446534_4	Bacteria(99)	Proteobacteria(97)	Proteobacteria_unclassified(97)	Proteobacteria_unclassified(97)	Proteobacteria_unclassified(97)	Proteobacteria_unclassified(97)	Proteobacteria_unclassified(97)	0	0	2	0	0	0	0	0	0	0	0	0	0	0	0	0	0	0	0	0	2	0	0	0	0	0	0	0	0	0	0	0	0	0	0	0	0	0	0	0	0	0
N446796_4	Eukaryota(93)	Eukaryota_unclassified(93)	Eukaryota_unclassified(93)	Eukaryota_unclassified(93)	Eukaryota_unclassified(93)	Eukaryota_unclassified(93)	Eukaryota_unclassified(93)	0	0	0	0	0	0	0	0	0	0	0	0	0	0	0	0	0	0	0	0	0	0	0	0	0	0	0	0	0	0	0	0	0	0	0	0	0	0	0	0	0	0
N446957_4	Bacteria(100)	Proteobacteria(100)	Gammaproteobacteria(100)	Burkholderiales(100)	Burkholderiales_unclassified(100)	Burkholderiales_unclassified(100)	Burkholderiales_unclassified(100)	0	0	0	0	0	0	0	0	0	0	0	2	0	0	0	0	0	0	0	0	0	0	0	0	0	0	0	0	0	0	0	0	0	0	0	0	0	0	0	0	0	0
N447209_4	Bacteria(100)	Bacteroidota(100)	Bacteroidia(100)	Flavobacteriales(100)	Flavobacteriaceae(100)	Flavobacterium(100)	Flavobacterium_unclassified(100)	0	0	0	0	0	0	0	0	0	0	0	0	0	0	0	0	0	0	0	0	0	0	0	0	0	0	0	0	0	0	0	0	0	0	0	0	0	0	0	0	0	0
N447509_4	Bacteria(100)	Verrucomicrobiota(99)	Verrucomicrobiae(99)	Methylacidiphilales(98)	Methylacidiphilaceae(98)	uncultured(98)	uncultured_unclassified(98)	0	0	0	0	0	0	0	0	0	0	0	0	0	0	0	0	0	0	0	0	0	0	0	0	0	0	0	0	0	0	0	0	0	0	0	0	0	0	0	0	0	0
N447635_4	Bacteria(100)	Armatimonadota(100)	Armatimonadia(100)	Armatimonadales(100)	Armatimonadaceae(100)	Armatimonas(100)	Armatimonas_unclassified(100)	0	0	0	0	0	0	0	0	0	0	0	0	0	0	0	0	0	0	0	0	0	0	0	0	0	0	0	0	0	4	0	0	0	0	0	0	0	0	0	0	0	0
N447763_4	Bacteria(100)	Acidobacteriota(100)	Acidobacteriae(100)	Paludibaculum(99)	Paludibaculum_unclassified(99)	Paludibaculum_unclassified(99)	Paludibaculum_unclassified(99)	0	0	0	0	0	0	0	0	0	0	0	0	0	0	0	0	0	0	0	0	0	0	0	0	0	0	0	0	0	0	0	0	0	0	0	0	0	0	0	0	0	0
N447795_4	Bacteria(100)	Bacteroidota(100)	Bacteroidia(100)	Cytophagales(100)	Spirosomaceae(100)	Emticicia(100)	Emticicia_unclassified(100)	0	0	0	0	0	0	0	0	0	0	0	0	0	0	0	0	0	0	0	0	0	0	0	0	0	0	0	0	0	0	0	0	0	0	0	0	0	0	0	0	0	0
N448810_4	Bacteria(100)	Elusimicrobiota(100)	Lineage IIb(100)	Lineage IIb_unclassified(100)	Lineage IIb_unclassified(100)	Lineage IIb_unclassified(100)	Lineage IIb_unclassified(100)	0	0	0	0	0	0	0	0	0	0	0	0	0	0	0	0	0	0	0	0	0	0	0	0	0	0	0	0	0	0	0	0	0	0	0	4	0	0	0	0	0	0
N448900_4	Bacteria(100)	Proteobacteria(100)	Gammaproteobacteria(100)	Burkholderiales(100)	Comamonadaceae(100)	Comamonadaceae_unclassified(100)	Comamonadaceae_unclassified(100)	0	0	0	0	0	0	0	0	0	0	0	0	0	0	0	0	0	0	0	0	0	0	0	0	0	0	0	0	0	0	0	0	0	0	0	0	0	0	0	0	0	0
N449144_4	Bacteria(100)	Proteobacteria(98)	Alphaproteobacteria(84)	Alphaproteobacteria_unclassified(84)	Alphaproteobacteria_unclassified(84)	Alphaproteobacteria_unclassified(84)	Alphaproteobacteria_unclassified(84)	0	0	0	0	0	0	0	0	0	0	0	0	0	0	0	0	0	0	0	0	0	0	0	0	0	0	0	0	0	0	0	0	0	0	0	0	0	0	0	0	0	0
N449211_4	Bacteria(100)	Patescibacteria(100)	Parcubacteria(100)	Candidatus Nomurabacteria(100)	Candidatus Nomurabacteria_unclassified(100)	Candidatus Nomurabacteria_unclassified(100)	Candidatus Nomurabacteria_unclassified(100)	0	0	0	0	0	0	0	0	0	0	0	0	0	0	0	0	0	0	0	0	0	0	0	0	0	0	0	0	0	0	0	0	0	0	0	0	0	0	0	0	0	0
N449494_4	Bacteria(100)	Patescibacteria(100)	Microgenomatia(100)	Candidatus Woesebacteria(100)	Candidatus Woesebacteria_unclassified(100)	Candidatus Woesebacteria_unclassified(100)	Candidatus Woesebacteria_unclassified(100)	0	0	0	0	0	0	0	0	0	0	0	0	0	0	0	0	0	0	0	0	0	0	0	0	0	0	0	0	0	4	0	0	0	0	0	0	0	0	0	0	0	0
N10134_198	Bacteria(100)	Proteobacteria(100)	Gammaproteobacteria(100)	Burkholderiales(100)	Burkholderiales_unclassified(100)	Burkholderiales_unclassified(100)	Burkholderiales_unclassified(100)	0	0	0	5	0	0	0	0	0	0	0	6	0	0	0	0	0	0	0	2	0	0	0	0	0	0	0	0	0	0	0	0	0	0	0	0	0	0	0	0	0	0
N157886_198	Bacteria(100)	Proteobacteria(100)	Alphaproteobacteria(100)	Micavibrionales(100)	uncultured(100)	uncultured_unclassified(100)	uncultured_unclassified(100)	0	3	0	16	0	0	9	0	9	0	0	0	2	7	7	0	2	0	0	20	8	5	58	25	0	0	0	2	0	0	4	0	0	0	0	0	3	0	0	0	0	0
N17336_198	Bacteria(100)	Bacteroidota(100)	Bacteroidia(100)	Flavobacteriales(100)	Flavobacteriaceae(100)	Flavobacterium(100)	Flavobacterium_unclassified(100)	0	9	65	0	0	0	0	0	0	0	0	0	0	0	0	0	0	0	0	0	0	0	0	0	0	0	0	0	0	0	0	0	0	0	0	0	0	0	0	0	0	0
N180712_198	Bacteria(100)	Chloroflexi(100)	Anaerolineae(100)	Anaerolineales(92)	Anaerolineaceae(92)	Anaerolineaceae_unclassified(92)	Anaerolineaceae_unclassified(92)	0	72	0	0	0	0	0	0	0	0	0	4	5	0	0	0	0	0	0	5	0	4	0	5	0	0	0	0	3	0	0	0	0	0	0	50	5	0	0	0	0	0
N224259_198	unknown	unknown_unclassified(0)	unknown_unclassified(0)	unknown_unclassified(0)	unknown_unclassified(0)	unknown_unclassified(0)	unknown_unclassified(0)	0	26	22	0	0	0	4	0	0	0	5	3	0	5	0	9	4	0	0	0	0	0	0	4	0	0	0	0	0	9	4	0	0	0	0	0	0	0	0	0	0	0
N259083_198	Bacteria(100)	Proteobacteria(100)	Gammaproteobacteria(100)	Legionellales(100)	Legionellaceae(100)	Legionella(100)	Legionella_unclassified(100)	0	4	0	0	0	0	0	0	0	2	0	0	0	3	5	3	0	3	0	6	7	5	0	14	0	0	0	0	5	6	0	0	0	0	0	14	8	0	0	0	0	0
N262713_198	Bacteria(100)	Patescibacteria(100)	Microgenomatia(100)	Candidatus Amesbacteria(100)	Candidatus Amesbacteria_unclassified(100)	Candidatus Amesbacteria_unclassified(100)	Candidatus Amesbacteria_unclassified(100)	0	0	0	0	0	0	0	0	0	0	0	0	0	0	0	0	0	0	0	0	0	0	0	0	0	0	0	0	0	0	0	0	0	0	0	0	0	0	0	0	0	0
N272755_198	unknown	unknown_unclassified(0)	unknown_unclassified(0)	unknown_unclassified(0)	unknown_unclassified(0)	unknown_unclassified(0)	unknown_unclassified(0)	0	0	0	10	0	0	9	63	0	0	0	2	9	4	0	0	4	0	0	11	0	0	0	0	0	0	0	6	0	13	0	0	0	0	0	3	2	0	12	31	0	0
N283915_198	Bacteria(99)	Proteobacteria(97)	Gammaproteobacteria(90)	Gammaproteobacteria_unclassified(90)	Gammaproteobacteria_unclassified(90)	Gammaproteobacteria_unclassified(90)	Gammaproteobacteria_unclassified(90)	0	0	0	0	0	0	0	0	0	0	0	0	0	0	0	0	0	0	0	0	0	0	0	0	0	0	0	0	0	0	0	0	0	0	0	0	0	0	0	0	0	0
N285124_198	unknown	unknown_unclassified(0)	unknown_unclassified(0)	unknown_unclassified(0)	unknown_unclassified(0)	unknown_unclassified(0)	unknown_unclassified(0)	0	0	0	0	0	0	0	0	0	0	0	0	0	0	0	0	0	0	0	0	0	0	0	0	0	0	0	0	0	0	0	0	0	0	0	0	0	0	0	0	0	0
N286451_198	Bacteria(99)	Proteobacteria(99)	Gammaproteobacteria(99)	Burkholderiales(99)	Nitrosomonadaceae(90)	Nitrosomonadaceae_unclassified(90)	Nitrosomonadaceae_unclassified(90)	25	94	0	0	0	0	3	0	0	0	0	7	0	0	7	0	0	0	0	2	0	0	0	9	4	0	0	2	0	0	0	0	0	0	0	35	11	0	0	0	0	0
N30166_198	Bacteria(80)	Bacteria_unclassified(80)	Bacteria_unclassified(80)	Bacteria_unclassified(80)	Bacteria_unclassified(80)	Bacteria_unclassified(80)	Bacteria_unclassified(80)	0	14	0	0	0	0	0	0	5	0	0	4	5	7	20	18	5	0	0	2	3	10	0	13	16	3	0	7	4	0	0	0	0	0	0	8	0	0	0	0	0	0
N351839_198	Bacteria(99)	Proteobacteria(97)	Gammaproteobacteria(97)	Gammaproteobacteria_unclassified(97)	Gammaproteobacteria_unclassified(97)	Gammaproteobacteria_unclassified(97)	Gammaproteobacteria_unclassified(97)	0	8	0	24	8	0	19	0	0	0	5	15	5	6	0	0	0	0	0	7	5	0	0	0	0	0	0	0	6	14	0	0	0	0	0	11	3	0	0	0	0	0
N355866_198	Bacteria(99)	Patescibacteria(99)	Parcubacteria(99)	Candidatus Nomurabacteria(96)	Candidatus Nomurabacteria_unclassified(96)	Candidatus Nomurabacteria_unclassified(96)	Candidatus Nomurabacteria_unclassified(96)	4	3	43	0	0	0	0	0	0	0	0	0	0	0	0	0	0	0	0	0	2	0	0	5	0	0	0	0	0	3	0	0	0	0	0	0	0	0	0	0	0	0
N386847_198	Bacteria(100)	Planctomycetota(100)	Planctomycetes(100)	Pirellulales(100)	Pirellulaceae(100)	Pirellula(100)	Pirellula_unclassified(100)	0	34	0	5	7	0	10	0	0	0	0	14	5	8	4	6	0	0	0	17	7	4	0	14	0	0	0	8	15	6	0	0	0	0	0	7	0	0	0	0	0	0
N403488_198	Bacteria(100)	Firmicutes(100)	Clostridia(100)	Peptostreptococcales-Tissierellales(98)	Peptostreptococcales-Tissierellales_unclassified(98)	Peptostreptococcales-Tissierellales_unclassified(98)	Peptostreptococcales-Tissierellales_unclassified(98)	0	34	0	3	0	0	6	0	6	0	0	0	6	0	0	0	4	0	0	0	5	0	0	3	8	0	0	0	0	6	0	0	11	0	0	0	0	0	0	0	0	0
N437056_198	Bacteria(95)	Proteobacteria(89)	Gammaproteobacteria(89)	Gammaproteobacteria_unclassified(89)	Gammaproteobacteria_unclassified(89)	Gammaproteobacteria_unclassified(89)	Gammaproteobacteria_unclassified(89)	161	0	0	5	0	0	0	0	0	0	0	4	4	0	0	0	0	0	0	4	0	2	0	0	0	0	0	0	0	8	0	0	0	0	0	0	0	0	0	0	0	0
N442319_198	unknown	unknown_unclassified(0)	unknown_unclassified(0)	unknown_unclassified(0)	unknown_unclassified(0)	unknown_unclassified(0)	unknown_unclassified(0)	0	7	0	19	0	0	0	0	0	0	0	3	0	7	8	18	3	0	0	0	9	0	0	6	25	0	0	0	0	7	0	0	0	0	0	21	2	0	0	0	0	0
N451231_198	Bacteria(97)	Patescibacteria(96)	ABY1(96)	Candidatus Kerfeldbacteria(82)	Candidatus Kerfeldbacteria_unclassified(82)	Candidatus Kerfeldbacteria_unclassified(82)	Candidatus Kerfeldbacteria_unclassified(82)	21	3	0	0	0	0	10	0	4	0	0	0	0	5	0	0	10	0	0	0	0	0	0	10	10	0	0	2	0	0	7	0	0	0	0	0	0	0	0	0	0	0
N47239_198	Bacteria(100)	Verrucomicrobiota(100)	Verrucomicrobiae(100)	Pedosphaerales(100)	Pedosphaeraceae(100)	SH3-11(100)	SH3-11_unclassified(100)	0	10	0	7	5	0	0	0	0	0	0	6	5	0	0	0	0	0	0	10	0	0	0	0	0	0	0	0	0	0	0	0	0	0	0	35	0	0	0	0	0	0
N53118_198	Bacteria(100)	Myxococcota(99)	Polyangia(97)	Polyangiales(96)	BIrii41(94)	BIrii41_unclassified(94)	BIrii41_unclassified(94)	0	10	0	0	0	0	5	0	0	0	0	0	0	0	0	0	0	0	0	0	0	2	0	15	0	0	0	0	8	15	13	0	0	0	0	23	12	0	0	0	0	0
N72220_198	Bacteria(92)	Patescibacteria(91)	ABY1(90)	ABY1_unclassified(90)	ABY1_unclassified(90)	ABY1_unclassified(90)	ABY1_unclassified(90)	0	0	0	4	0	0	0	0	12	0	6	0	0	0	0	0	2	0	0	0	3	0	0	8	0	0	0	0	3	0	3	0	0	0	0	0	0	0	4	9	0	0
N82260_198	Bacteria(100)	Myxococcota(100)	Polyangia(100)	Haliangiales(100)	Haliangiaceae(100)	Haliangium(100)	Haliangium_unclassified(100)	0	155	0	13	4	0	0	0	0	0	0	7	0	0	0	0	0	0	0	0	0	0	0	0	0	0	0	0	0	11	6	0	0	0	0	16	4	0	0	0	0	0
N85382_198	Bacteria(99)	Proteobacteria(99)	Alphaproteobacteria(96)	Sphingomonadales(87)	Sphingomonadaceae(87)	Sphingomonadaceae_unclassified(87)	Sphingomonadaceae_unclassified(87)	0	0	0	0	0	0	2	0	0	0	0	2	3	0	0	3	0	0	0	4	2	0	0	0	0	0	0	0	0	0	0	0	0	0	5	0	0	2	0	0	0	3
N158782_197	Bacteria(100)	Patescibacteria(100)	Microgenomatia(100)	Candidatus Shapirobacteria(100)	Candidatus Shapirobacteria_unclassified(100)	Candidatus Shapirobacteria_unclassified(100)	Candidatus Shapirobacteria_unclassified(100)	53	11	4	6	0	0	2	0	0	0	0	0	0	4	7	11	10	0	0	0	0	2	0	14	0	2	0	0	0	0	0	0	0	0	0	0	0	0	7	0	0	0
N16202_197	Bacteria(100)	Proteobacteria(100)	Gammaproteobacteria(100)	Diplorickettsiales(100)	Diplorickettsiaceae(100)	Aquicella(100)	Aquicella_unclassified(100)	27	6	53	0	0	0	0	0	0	0	0	0	5	0	5	10	0	0	0	2	0	0	0	7	0	0	0	3	0	9	0	0	0	0	0	0	0	0	0	0	0	0
N172732_197	Bacteria(100)	Patescibacteria(100)	Parcubacteria(100)	Candidatus Nomurabacteria(99)	Candidatus Nomurabacteria_unclassified(99)	Candidatus Nomurabacteria_unclassified(99)	Candidatus Nomurabacteria_unclassified(99)	4	11	24	3	0	0	7	0	0	0	0	0	0	0	0	0	0	0	0	0	4	0	0	0	0	5	0	0	0	8	0	0	0	0	0	0	0	0	0	0	0	0
N17953_197	Bacteria(100)	Proteobacteria(100)	Alphaproteobacteria(100)	Micavibrionales(100)	Micavibrionaceae(100)	uncultured(100)	uncultured_unclassified(100)	0	0	0	0	2	0	0	0	0	0	0	0	0	0	0	0	0	0	0	0	0	0	0	5	0	0	0	7	0	0	10	0	0	0	0	0	0	0	0	0	0	0
N181320_197	Bacteria(100)	Bacteroidota(100)	Bacteroidia(100)	Flavobacteriales(100)	Crocinitomicaceae(100)	Fluviicola(100)	Fluviicola_unclassified(100)	0	0	0	0	3	0	0	0	0	2	0	0	0	0	10	9	4	0	0	0	0	4	15	30	14	0	0	0	0	0	4	0	0	0	0	0	0	0	27	0	0	0
N196351_197	Bacteria(100)	Latescibacterota(97)	Latescibacterota_unclassified(97)	Latescibacterota_unclassified(97)	Latescibacterota_unclassified(97)	Latescibacterota_unclassified(97)	Latescibacterota_unclassified(97)	19	128	34	0	0	0	0	0	0	0	0	0	0	0	0	0	3	0	0	0	0	0	0	0	0	0	0	0	0	0	0	0	0	0	0	0	11	0	0	0	0	0
N219673_197	Bacteria(100)	Proteobacteria(100)	Gammaproteobacteria(100)	Xanthomonadales(100)	Xanthomonadaceae(100)	Silanimonas(100)	Silanimonas_unclassified(100)	45	10	0	9	0	0	0	0	0	0	0	0	0	0	0	0	0	0	0	16	28	6	0	23	0	0	0	0	5	5	10	0	0	0	0	5	3	0	0	0	0	0
N288624_197	Bacteria(99)	Bacteria_unclassified(99)	Bacteria_unclassified(99)	Bacteria_unclassified(99)	Bacteria_unclassified(99)	Bacteria_unclassified(99)	Bacteria_unclassified(99)	0	145	0	11	0	0	0	0	0	0	0	0	0	0	0	0	0	0	0	4	3	0	0	0	0	0	0	0	0	0	0	0	0	0	0	30	0	0	0	0	0	0
N289659_197	Archaea(100)	Nanoarchaeota(100)	Nanoarchaeia(100)	Woesearchaeales(100)	Woesearchaeales_unclassified(100)	Woesearchaeales_unclassified(100)	Woesearchaeales_unclassified(100)	0	14	0	0	0	0	0	0	0	4	0	0	4	4	0	0	0	0	0	0	2	0	0	0	0	0	0	3	0	0	9	0	0	0	0	17	2	0	0	0	0	0
N303318_197	Bacteria(100)	Patescibacteria(100)	Gracilibacteria(100)	Candidatus Peregrinibacteria(100)	Candidatus Peregrinibacteria_unclassified(100)	Candidatus Peregrinibacteria_unclassified(100)	Candidatus Peregrinibacteria_unclassified(100)	18	7	0	0	0	0	0	20	11	0	0	0	3	8	15	4	12	0	3	0	0	6	0	26	9	0	0	8	0	13	5	0	0	2	0	0	0	0	0	0	0	0
N307558_197	Archaea(100)	Nanoarchaeota(100)	Nanoarchaeia(100)	Woesearchaeales(100)	Woesearchaeales_unclassified(100)	Woesearchaeales_unclassified(100)	Woesearchaeales_unclassified(100)	0	15	0	15	0	0	7	0	9	0	0	5	4	4	5	0	3	0	0	6	0	0	0	0	0	0	0	0	0	0	0	0	0	0	0	0	0	0	0	25	0	0
N337191_197	Bacteria(100)	Proteobacteria(100)	Alphaproteobacteria(100)	Paracaedibacterales(100)	Paracaedibacteraceae(100)	Candidatus Paracaedibacter(100)	Candidatus Paracaedibacter_unclassified(100)	37	8	28	0	0	0	0	0	0	0	0	0	3	0	0	0	0	0	0	0	0	0	0	0	0	0	0	0	0	0	0	0	0	0	0	0	0	0	0	0	0	0
N387780_197	Bacteria(100)	Actinobacteriota(100)	Acidimicrobiia(100)	Acidimicrobiia_unclassified(100)	Acidimicrobiia_unclassified(100)	Acidimicrobiia_unclassified(100)	Acidimicrobiia_unclassified(100)	0	32	0	0	0	0	3	0	0	0	0	9	0	3	7	0	0	0	0	11	0	0	11	23	0	0	0	4	6	2	3	0	0	0	0	0	4	0	5	0	0	0
N420378_197	Bacteria(100)	Patescibacteria(100)	Parcubacteria(100)	Candidatus Kaiserbacteria(100)	Candidatus Kaiserbacteria_unclassified(100)	Candidatus Kaiserbacteria_unclassified(100)	Candidatus Kaiserbacteria_unclassified(100)	0	0	0	0	0	0	7	0	0	0	3	0	4	3	5	0	6	0	0	0	0	2	0	12	6	0	0	0	0	0	0	0	0	0	0	0	0	0	0	0	0	0
N441702_197	Bacteria(100)	Dependentiae(100)	Babeliae(100)	Babeliales(100)	Vermiphilaceae(82)	Vermiphilaceae_unclassified(82)	Vermiphilaceae_unclassified(82)	0	0	0	0	0	0	0	0	0	0	0	0	0	5	4	0	0	0	0	3	0	4	0	0	0	0	0	0	0	7	0	0	0	0	0	9	0	0	21	41	0	0
N130194_196	Bacteria(100)	Acidobacteriota(100)	Vicinamibacteria(100)	Vicinamibacterales(100)	Vicinamibacteraceae(100)	Vicinamibacteraceae_unclassified(100)	Vicinamibacteraceae_unclassified(100)	8	83	6	7	0	0	0	0	0	0	0	19	0	2	0	0	0	0	0	24	0	0	0	14	0	0	0	7	0	0	0	0	0	0	0	13	0	0	0	0	0	0
N156104_196	Bacteria(100)	Actinobacteriota(100)	Actinobacteria(100)	Actinobacteria_unclassified(100)	Actinobacteria_unclassified(100)	Actinobacteria_unclassified(100)	Actinobacteria_unclassified(100)	24	0	32	12	0	0	0	0	0	0	0	2	0	0	3	0	0	0	0	0	0	0	0	5	0	0	0	0	5	0	0	4	0	0	0	0	0	0	0	0	0	0
N175073_196	Bacteria(98)	Patescibacteria(96)	Parcubacteria(96)	Parcubacteria_unclassified(96)	Parcubacteria_unclassified(96)	Parcubacteria_unclassified(96)	Parcubacteria_unclassified(96)	0	0	0	0	0	0	0	0	0	0	0	0	0	0	0	0	0	0	0	0	0	0	0	0	0	0	0	0	0	0	0	0	0	0	0	0	0	0	0	0	0	0
N185800_196	Bacteria(100)	Patescibacteria(100)	Parcubacteria(100)	Parcubacteria_unclassified(100)	Parcubacteria_unclassified(100)	Parcubacteria_unclassified(100)	Parcubacteria_unclassified(100)	0	0	0	0	0	0	3	0	0	0	0	0	7	0	9	6	12	3	5	10	7	4	0	31	36	0	8	2	0	0	0	0	0	0	0	0	0	0	0	0	0	0
N201503_196	Bacteria(100)	Proteobacteria(100)	Alphaproteobacteria(100)	Sphingomonadales(100)	Sphingomonadaceae(100)	Sandaracinobacter(100)	Sandaracinobacter_unclassified(100)	174	22	0	0	0	0	0	0	0	0	0	0	0	0	0	0	0	0	0	0	0	0	0	0	0	0	0	0	0	0	0	0	0	0	0	0	0	0	0	0	0	0
N203305_196	Bacteria(100)	Proteobacteria(100)	Alphaproteobacteria(100)	Rickettsiales(100)	SM2D12(100)	SM2D12_unclassified(100)	SM2D12_unclassified(100)	24	14	0	0	2	0	3	0	5	0	0	2	0	2	0	0	0	0	0	4	0	0	0	0	0	0	0	0	0	6	3	0	8	0	0	9	14	0	0	0	0	0
N221032_196	Bacteria(90)	Bacteria_unclassified(90)	Bacteria_unclassified(90)	Bacteria_unclassified(90)	Bacteria_unclassified(90)	Bacteria_unclassified(90)	Bacteria_unclassified(90)	0	7	0	6	0	0	0	0	0	0	0	10	2	0	9	14	12	0	0	0	0	5	0	38	39	6	0	0	0	0	0	0	0	0	0	0	0	0	0	0	0	0
N222572_196	Bacteria(100)	Proteobacteria(100)	Gammaproteobacteria(100)	Burkholderiales(100)	Burkholderiales_unclassified(100)	Burkholderiales_unclassified(100)	Burkholderiales_unclassified(100)	0	0	0	0	2	0	0	0	3	0	0	0	0	0	0	0	0	0	0	0	0	0	0	0	0	0	0	0	2	0	0	0	0	2	0	0	0	4	0	0	0	0
N223726_196	Bacteria(100)	Actinobacteriota(100)	Thermoleophilia(100)	Gaiellales(100)	uncultured(100)	uncultured_unclassified(100)	uncultured_unclassified(100)	16	50	0	12	2	0	0	0	0	0	0	5	0	0	0	0	0	0	0	8	0	0	0	0	0	0	0	0	0	5	0	0	0	0	0	24	11	0	0	0	0	0
N23870_196	Bacteria(100)	Proteobacteria(99)	Gammaproteobacteria(99)	Legionellales(92)	Legionellaceae(92)	Legionella(92)	Legionella_unclassified(92)	0	0	17	0	0	0	4	0	0	0	2	5	0	0	10	0	0	0	2	0	0	0	0	10	0	0	0	5	0	12	7	0	0	0	0	0	11	0	10	0	0	0
N251579_196	Bacteria(100)	Proteobacteria(99)	Gammaproteobacteria(99)	Gammaproteobacteria_unclassified(99)	Gammaproteobacteria_unclassified(99)	Gammaproteobacteria_unclassified(99)	Gammaproteobacteria_unclassified(99)	0	23	0	6	0	0	0	0	0	0	0	16	0	0	0	0	0	0	0	10	0	0	0	7	0	0	0	3	0	0	0	0	0	0	0	11	17	0	0	0	0	0
N28666_196	Bacteria(96)	Verrucomicrobiota(86)	Omnitrophia(81)	Omnitrophales(81)	Omnitrophaceae(80)	Candidatus Omnitrophus(80)	Candidatus Omnitrophus_unclassified(80)	0	8	0	0	0	0	11	0	0	0	0	5	0	5	9	7	0	0	0	0	0	3	0	24	0	0	0	7	0	0	5	0	0	0	0	0	0	0	0	0	0	0
N310525_196	Bacteria(100)	Proteobacteria(100)	Alphaproteobacteria(100)	Rhodospirillales(100)	Magnetospirillaceae(100)	Magnetospirillum(100)	Magnetospirillum_unclassified(100)	0	31	18	5	0	0	0	0	0	0	0	7	0	0	3	3	0	0	0	0	0	0	0	11	7	0	0	5	0	0	0	5	0	0	0	0	0	0	0	0	0	0
N31082_196	Archaea(100)	Nanoarchaeota(100)	Nanoarchaeia(100)	Woesearchaeales(100)	Woesearchaeales_unclassified(100)	Woesearchaeales_unclassified(100)	Woesearchaeales_unclassified(100)	0	0	0	27	0	0	7	0	6	0	9	0	7	9	19	4	0	0	0	6	3	3	24	0	35	0	0	7	0	11	7	0	0	0	0	0	0	0	0	0	0	0
N315984_196	Bacteria(100)	Acidobacteriota(100)	Holophagae(100)	Holophagales(100)	Holophagaceae(100)	uncultured(86)	uncultured_unclassified(86)	0	35	0	9	3	0	0	0	0	0	0	7	4	5	0	0	8	0	0	2	4	12	0	15	0	0	0	0	0	0	5	0	0	0	0	10	15	0	0	0	0	0
N377156_196	Bacteria(100)	Actinobacteriota(100)	Coriobacteriia(100)	OPB41(100)	OPB41_unclassified(100)	OPB41_unclassified(100)	OPB41_unclassified(100)	12	6	144	0	0	0	0	0	0	0	0	0	0	0	0	0	0	0	0	0	0	0	0	0	0	0	0	0	6	0	0	0	0	0	0	3	0	0	0	0	0	0
N407347_196	Bacteria(100)	Proteobacteria(98)	Gammaproteobacteria(97)	Gammaproteobacteria_unclassified(97)	Gammaproteobacteria_unclassified(97)	Gammaproteobacteria_unclassified(97)	Gammaproteobacteria_unclassified(97)	8	0	0	0	0	0	5	0	0	0	0	0	0	0	4	0	0	0	0	3	0	0	0	0	0	0	0	0	0	0	0	0	0	0	5	0	0	0	0	0	0	0
N415747_196	Bacteria(100)	Cyanobacteria(100)	Vampirivibrionia(100)	Gastranaerophilales(100)	Gastranaerophilales_unclassified(100)	Gastranaerophilales_unclassified(100)	Gastranaerophilales_unclassified(100)	0	0	0	0	0	0	0	0	0	0	0	0	0	0	0	0	0	0	0	0	0	0	0	0	0	0	0	0	0	0	0	0	0	0	0	30	12	0	0	0	0	0
N437699_196	Bacteria(100)	Proteobacteria(97)	Alphaproteobacteria(97)	Alphaproteobacteria_unclassified(97)	Alphaproteobacteria_unclassified(97)	Alphaproteobacteria_unclassified(97)	Alphaproteobacteria_unclassified(97)	0	0	0	0	0	0	5	0	0	0	0	16	3	6	8	0	0	0	0	0	8	4	0	0	10	0	0	9	8	9	5	0	0	0	0	0	0	0	0	0	0	0
N62297_196	Bacteria(100)	Nitrospinota(100)	P9X2b3D02(100)	P9X2b3D02_unclassified(100)	P9X2b3D02_unclassified(100)	P9X2b3D02_unclassified(100)	P9X2b3D02_unclassified(100)	23	127	0	0	0	0	0	0	9	0	0	0	0	0	0	0	0	0	0	7	0	4	0	0	0	0	0	0	2	0	0	0	0	0	0	17	0	0	0	0	0	0
N94524_196	Bacteria(100)	Proteobacteria(100)	Gammaproteobacteria(100)	Burkholderiales(100)	Burkholderiales_unclassified(100)	Burkholderiales_unclassified(100)	Burkholderiales_unclassified(100)	0	0	0	0	0	0	0	0	0	0	0	0	0	0	0	0	0	0	0	0	0	0	0	0	0	0	0	0	0	0	0	0	0	3	0	3	7	4	16	6	5	3
N116502_195	Bacteria(100)	Bdellovibrionota(100)	Bdellovibrionia(100)	Bdellovibrionales(100)	Bdellovibrionaceae(100)	Bdellovibrio(100)	Bdellovibrio_unclassified(100)	0	12	0	0	0	0	0	0	6	0	0	0	0	2	3	0	0	0	0	2	3	3	0	9	0	0	0	0	2	0	0	0	27	0	0	0	0	0	0	0	0	0
N117480_195	Bacteria(94)	Proteobacteria(92)	Alphaproteobacteria(89)	Alphaproteobacteria_unclassified(89)	Alphaproteobacteria_unclassified(89)	Alphaproteobacteria_unclassified(89)	Alphaproteobacteria_unclassified(89)	0	0	0	0	0	0	0	0	6	0	0	0	0	0	2	0	0	0	0	0	0	0	0	0	0	0	0	0	0	3	4	0	0	0	0	0	0	0	0	0	0	0
N121022_195	Bacteria(100)	Proteobacteria(100)	Gammaproteobacteria(100)	Burkholderiales(100)	Oxalobacteraceae(100)	Undibacterium(84)	Undibacterium_unclassified(84)	0	28	0	0	0	0	0	0	0	0	0	3	0	0	4	0	0	0	0	8	15	20	39	0	0	0	0	0	5	0	5	0	0	0	0	0	0	0	0	0	0	0
N130746_195	Bacteria(100)	Desulfobacterota(100)	Desulfomonilia(100)	Desulfomonilales(100)	Desulfomonilaceae(100)	Desulfomonile(100)	Desulfomonile_unclassified(100)	28	6	0	0	0	0	0	0	0	0	0	0	0	7	8	7	0	0	0	3	6	3	0	0	0	0	0	0	0	0	0	0	0	3	0	0	0	0	0	0	0	0
N142160_195	Bacteria(100)	Proteobacteria(100)	Gammaproteobacteria(100)	Burkholderiales(100)	Rhodocyclaceae(100)	Rhodocyclaceae_unclassified(100)	Rhodocyclaceae_unclassified(100)	0	0	0	0	0	0	0	0	0	4	0	0	0	0	0	0	7	0	0	3	0	0	0	14	42	0	0	0	9	0	14	31	43	10	0	0	0	0	0	0	0	0
N172021_195	Bacteria(100)	Patescibacteria(100)	Parcubacteria(100)	Candidatus Kaiserbacteria(100)	Candidatus Kaiserbacteria_unclassified(100)	Candidatus Kaiserbacteria_unclassified(100)	Candidatus Kaiserbacteria_unclassified(100)	16	9	11	0	0	0	6	3	0	0	0	0	0	4	0	0	5	0	0	0	0	0	0	6	0	0	0	0	0	0	0	0	0	0	0	0	2	0	0	0	0	0
N202333_195	Eukaryota(91)	Eukaryota_unclassified(91)	Eukaryota_unclassified(91)	Eukaryota_unclassified(91)	Eukaryota_unclassified(91)	Eukaryota_unclassified(91)	Eukaryota_unclassified(91)	0	0	0	9	4	0	9	3	0	0	0	14	7	0	0	0	0	0	0	9	0	0	0	0	0	0	0	22	14	7	0	0	0	0	0	14	0	0	0	0	0	0
N22029_195	Bacteria(100)	Verrucomicrobiota(100)	Chlamydiae(100)	Chlamydiales(100)	cvE6(100)	cvE6_unclassified(100)	cvE6_unclassified(100)	0	0	58	0	0	0	0	0	0	0	0	0	0	0	0	0	0	0	0	0	0	0	0	0	0	0	0	0	0	0	0	0	0	0	0	0	0	0	0	0	0	0
N231907_195	Bacteria(100)	Bacteroidota(100)	Bacteroidia(100)	Bacteroidales(100)	Bacteroidetes vadinHA17(100)	Bacteroidetes vadinHA17_unclassified(100)	Bacteroidetes vadinHA17_unclassified(100)	0	112	0	16	0	0	0	0	0	0	0	0	0	0	0	0	0	0	0	3	0	0	0	0	0	0	0	0	0	0	0	0	0	0	0	21	0	0	6	0	0	0
N313651_195	Bacteria(100)	Verrucomicrobiota(100)	Omnitrophia(100)	Omnitrophales(100)	Omnitrophaceae(100)	Candidatus Omnitrophus(100)	Candidatus Omnitrophus_unclassified(100)	0	0	0	0	0	0	3	0	0	0	0	0	0	0	17	0	9	0	0	0	0	0	0	16	7	0	0	4	6	6	9	29	10	3	7	0	0	0	0	0	0	0
N338387_195	Bacteria(100)	Bdellovibrionota(100)	Bdellovibrionia(100)	Bdellovibrionales(100)	Bdellovibrionaceae(100)	Bdellovibrio(100)	Bdellovibrio_unclassified(100)	0	0	0	5	0	0	7	0	9	0	0	0	3	8	12	17	26	0	0	2	3	4	0	16	18	0	3	0	0	10	10	16	0	4	3	0	0	0	0	0	0	0
N413187_195	Bacteria(100)	Bdellovibrionota(100)	Oligoflexia(100)	Silvanigrellales(100)	Silvanigrellaceae(100)	Silvanigrella(88)	Silvanigrella_unclassified(88)	5	17	0	9	0	0	3	0	0	0	0	8	7	6	3	0	0	0	0	9	11	5	0	0	111	0	0	4	2	0	0	0	0	0	0	0	0	0	0	0	0	0
N426488_195	Bacteria(99)	Patescibacteria(99)	Parcubacteria(99)	Candidatus Nomurabacteria(81)	Candidatus Nomurabacteria_unclassified(81)	Candidatus Nomurabacteria_unclassified(81)	Candidatus Nomurabacteria_unclassified(81)	5	0	8	8	0	0	0	0	0	2	0	6	4	0	2	4	0	0	3	2	0	0	0	10	2	0	0	3	0	0	5	0	0	0	0	5	0	0	0	6	0	0
N428975_195	Bacteria(100)	Bacteroidota(100)	Bacteroidia(100)	Cytophagales(100)	Cytophagaceae(100)	Cytophaga(99)	Cytophaga_unclassified(99)	0	8	0	0	0	0	0	0	0	0	0	0	5	16	6	12	0	0	0	0	0	15	25	47	17	0	0	0	0	0	0	0	0	0	0	0	0	0	0	0	0	0
N67443_195	Bacteria(100)	Verrucomicrobiota(100)	Chlamydiae(100)	Chlamydiales(100)	Parachlamydiaceae(100)	Parachlamydiaceae_unclassified(100)	Parachlamydiaceae_unclassified(100)	0	0	178	0	0	0	0	0	0	0	0	0	0	0	0	0	0	0	0	0	0	0	0	0	0	0	0	0	0	0	0	0	0	0	0	0	0	0	0	0	0	0
N76004_195	Bacteria(100)	Verrucomicrobiota(100)	Chlamydiae(100)	Chlamydiales(100)	Parachlamydiaceae(100)	Parachlamydiaceae_unclassified(100)	Parachlamydiaceae_unclassified(100)	0	0	0	0	3	0	0	0	0	0	0	5	0	0	3	0	0	0	0	8	2	0	0	9	0	4	0	12	0	0	4	0	0	0	5	0	0	0	5	0	0	0
N111287_194	Bacteria(100)	Proteobacteria(100)	Alphaproteobacteria(100)	Sphingomonadales(100)	Sphingomonadaceae(100)	Altererythrobacter(95)	Altererythrobacter_unclassified(95)	73	0	0	0	0	0	6	0	0	0	0	11	0	0	0	0	4	0	0	0	0	0	0	10	0	0	0	6	0	0	0	0	0	0	0	30	0	0	0	0	0	0
N298274_5	unknown	unknown_unclassified(0)	unknown_unclassified(0)	unknown_unclassified(0)	unknown_unclassified(0)	unknown_unclassified(0)	unknown_unclassified(0)	0	0	0	0	0	0	0	0	0	0	0	0	0	2	0	0	0	0	0	0	0	0	0	0	0	0	0	0	0	0	0	0	0	0	0	0	3	0	0	0	0	0
N298449_5	Bacteria(100)	Bacteroidota(100)	Bacteroidia(100)	Sphingobacteriales(100)	NS11-12 marine group(99)	NS11-12 marine group_unclassified(99)	NS11-12 marine group_unclassified(99)	0	0	0	0	0	0	0	0	0	0	0	0	0	0	0	0	0	0	0	0	0	0	0	0	0	0	0	0	0	0	0	0	0	0	0	0	0	0	0	0	0	0
N298473_5	Bacteria(98)	Bacteria_unclassified(98)	Bacteria_unclassified(98)	Bacteria_unclassified(98)	Bacteria_unclassified(98)	Bacteria_unclassified(98)	Bacteria_unclassified(98)	0	0	3	0	0	0	0	0	0	0	2	0	0	0	0	0	0	0	0	0	0	0	0	0	0	0	0	0	0	0	0	0	0	0	0	0	0	0	0	0	0	0
N298568_5	Bacteria(100)	Planctomycetota(100)	Planctomycetes(100)	Gemmatales(100)	Gemmataceae(100)	Fimbriiglobus(100)	Fimbriiglobus_unclassified(100)	0	0	0	0	0	0	0	0	0	0	0	0	0	0	0	0	0	5	0	0	0	0	0	0	0	0	0	0	0	0	0	0	0	0	0	0	0	0	0	0	0	0
N299109_5	Bacteria(100)	Patescibacteria(100)	Microgenomatia(100)	Candidatus Daviesbacteria(100)	Candidatus Daviesbacteria_unclassified(100)	Candidatus Daviesbacteria_unclassified(100)	Candidatus Daviesbacteria_unclassified(100)	0	0	0	0	0	0	0	0	0	0	0	0	0	0	0	0	0	0	0	0	0	0	0	0	0	0	0	0	0	0	0	0	0	0	0	0	0	0	0	0	0	0
N299512_5	Bacteria(100)	Proteobacteria(100)	Gammaproteobacteria(100)	Burkholderiales(100)	Burkholderiales_unclassified(100)	Burkholderiales_unclassified(100)	Burkholderiales_unclassified(100)	0	0	0	0	0	0	0	0	0	0	0	0	0	0	0	0	0	0	0	0	0	0	0	0	0	0	0	0	0	0	0	0	0	0	0	0	0	0	0	0	0	0
N299893_5	Bacteria(100)	Verrucomicrobiota(100)	Omnitrophia(100)	Omnitrophales(100)	Omnitrophaceae(100)	Candidatus Omnitrophus(100)	Candidatus Omnitrophus_unclassified(100)	0	0	0	0	0	0	0	0	0	0	0	0	0	0	0	0	0	0	0	0	0	0	0	0	0	0	0	0	0	0	0	0	0	0	0	0	0	0	0	0	0	0
N300005_5	Archaea(95)	Nanoarchaeota(95)	Nanoarchaeia(95)	Woesearchaeales(95)	Woesearchaeales_unclassified(95)	Woesearchaeales_unclassified(95)	Woesearchaeales_unclassified(95)	0	0	0	0	0	0	0	0	0	0	0	0	0	0	0	0	0	0	0	0	0	0	0	0	0	0	0	0	0	0	0	0	0	0	0	0	0	0	0	0	0	0
N300037_5	Bacteria(100)	Actinobacteriota(100)	Coriobacteriia(100)	OPB41(100)	OPB41_unclassified(100)	OPB41_unclassified(100)	OPB41_unclassified(100)	0	0	0	0	0	0	0	0	0	0	0	0	0	0	0	0	0	0	0	0	0	0	0	0	0	0	0	0	0	0	0	0	0	0	0	0	0	0	0	0	0	0
N300204_5	Bacteria(89)	Bacteria_unclassified(89)	Bacteria_unclassified(89)	Bacteria_unclassified(89)	Bacteria_unclassified(89)	Bacteria_unclassified(89)	Bacteria_unclassified(89)	0	5	0	0	0	0	0	0	0	0	0	0	0	0	0	0	0	0	0	0	0	0	0	0	0	0	0	0	0	0	0	0	0	0	0	0	0	0	0	0	0	0
N300238_5	Bacteria(95)	Bacteria_unclassified(95)	Bacteria_unclassified(95)	Bacteria_unclassified(95)	Bacteria_unclassified(95)	Bacteria_unclassified(95)	Bacteria_unclassified(95)	0	0	0	0	0	0	0	0	0	0	0	0	0	0	0	0	0	0	0	0	0	5	0	0	0	0	0	0	0	0	0	0	0	0	0	0	0	0	0	0	0	0
N300601_5	Bacteria(100)	Proteobacteria(100)	Gammaproteobacteria(100)	Burkholderiales(100)	Comamonadaceae(100)	Comamonadaceae_unclassified(100)	Comamonadaceae_unclassified(100)	0	0	0	0	0	0	0	0	0	2	0	0	0	0	0	0	0	0	0	0	0	0	0	0	0	0	0	0	0	3	0	0	0	0	0	0	0	0	0	0	0	0
N300689_5	Bacteria(99)	Bacteroidota(95)	Bacteroidia(94)	Flavobacteriales(90)	Flavobacteriales_unclassified(90)	Flavobacteriales_unclassified(90)	Flavobacteriales_unclassified(90)	0	0	0	0	0	0	0	0	0	0	0	0	0	0	0	0	0	0	0	0	0	0	0	0	0	0	0	0	0	0	0	0	0	0	11	0	0	0	0	0	0	0
N301239_5	Bacteria(100)	Proteobacteria(100)	Gammaproteobacteria(100)	Diplorickettsiales(100)	Diplorickettsiaceae(100)	Aquicella(100)	Aquicella_unclassified(100)	0	0	0	0	0	0	0	0	0	0	0	0	0	0	0	0	0	0	0	0	0	0	0	0	0	0	0	0	0	0	0	0	0	0	0	0	0	0	0	0	0	0
N301633_5	Bacteria(99)	Bacteria_unclassified(99)	Bacteria_unclassified(99)	Bacteria_unclassified(99)	Bacteria_unclassified(99)	Bacteria_unclassified(99)	Bacteria_unclassified(99)	0	0	10	0	0	0	0	0	0	0	0	0	0	0	0	0	0	0	0	0	0	0	0	0	0	0	0	0	0	0	0	0	0	0	0	0	0	0	0	0	0	0
N301686_5	Bacteria(100)	Proteobacteria(100)	Alphaproteobacteria(88)	Sphingomonadales(83)	Sphingomonadaceae(83)	Sphingomonadaceae_unclassified(83)	Sphingomonadaceae_unclassified(83)	0	0	0	0	0	0	0	0	0	0	0	0	0	0	2	0	0	0	0	0	0	0	0	0	0	0	0	0	0	0	0	0	0	0	0	0	0	0	0	0	0	0
N301707_5	Bacteria(92)	Patescibacteria(90)	Parcubacteria(90)	Candidatus Yanofskybacteria(89)	Candidatus Yanofskybacteria_unclassified(89)	Candidatus Yanofskybacteria_unclassified(89)	Candidatus Yanofskybacteria_unclassified(89)	0	0	0	0	0	0	0	0	0	0	0	0	0	0	0	0	0	0	0	0	0	0	0	0	0	0	0	0	0	0	0	0	0	0	0	0	0	0	0	0	0	0
N302962_5	Archaea(100)	Nanoarchaeota(100)	Nanoarchaeia(100)	Woesearchaeales(100)	SCGC AAA011-D5(91)	SCGC AAA011-D5_unclassified(91)	SCGC AAA011-D5_unclassified(91)	0	0	0	0	0	0	0	0	0	0	0	0	0	0	0	0	0	0	0	0	0	0	0	0	0	0	0	0	0	0	0	0	0	0	0	0	0	0	0	0	0	0
N303275_5	Bacteria(99)	Patescibacteria(99)	ABY1(99)	Candidatus Magasanikbacteria(96)	Candidatus Magasanikbacteria_unclassified(96)	Candidatus Magasanikbacteria_unclassified(96)	Candidatus Magasanikbacteria_unclassified(96)	0	0	0	0	0	0	0	0	0	0	0	0	0	0	0	0	0	0	0	0	0	0	0	0	0	0	0	0	0	0	0	0	0	0	0	0	0	0	0	0	0	0
N30396_5	Bacteria(100)	Patescibacteria(100)	Parcubacteria(100)	Candidatus Staskawiczbacteria(100)	Candidatus Staskawiczbacteria_unclassified(100)	Candidatus Staskawiczbacteria_unclassified(100)	Candidatus Staskawiczbacteria_unclassified(100)	0	0	0	0	0	0	0	0	0	0	0	0	0	0	0	0	2	0	0	0	0	0	0	0	0	0	0	0	3	0	0	0	0	0	0	0	0	0	0	0	0	0
N304326_5	Bacteria(100)	Patescibacteria(99)	ABY1(99)	Candidatus Magasanikbacteria(99)	Candidatus Magasanikbacteria_unclassified(99)	Candidatus Magasanikbacteria_unclassified(99)	Candidatus Magasanikbacteria_unclassified(99)	0	0	0	0	0	0	0	0	0	0	0	0	0	0	0	0	0	0	0	0	0	0	0	0	0	0	0	0	0	0	0	0	0	0	2	0	0	0	0	0	0	0
N304369_5	Bacteria(100)	Proteobacteria(100)	Gammaproteobacteria(100)	Burkholderiales(100)	Comamonadaceae(86)	Comamonadaceae_unclassified(86)	Comamonadaceae_unclassified(86)	0	0	0	0	0	0	0	0	0	0	0	0	0	0	0	0	0	0	0	0	0	0	0	0	0	0	0	0	0	0	0	0	0	0	0	0	0	0	0	0	0	0
N305562_5	Bacteria(100)	Proteobacteria(100)	Gammaproteobacteria(100)	Burkholderiales(100)	Burkholderiales_unclassified(100)	Burkholderiales_unclassified(100)	Burkholderiales_unclassified(100)	0	0	0	0	0	0	0	0	0	0	0	3	0	0	0	0	0	0	0	0	0	0	0	0	0	0	0	0	0	0	0	0	0	0	0	0	0	0	0	0	0	0
N305832_5	Bacteria(83)	Bacteria_unclassified(83)	Bacteria_unclassified(83)	Bacteria_unclassified(83)	Bacteria_unclassified(83)	Bacteria_unclassified(83)	Bacteria_unclassified(83)	0	2	0	0	0	0	0	0	0	0	0	0	0	0	0	0	0	0	0	0	0	0	0	0	0	0	0	0	0	0	0	0	0	0	0	0	0	0	0	0	0	0
N306591_5	unknown	unknown_unclassified(0)	unknown_unclassified(0)	unknown_unclassified(0)	unknown_unclassified(0)	unknown_unclassified(0)	unknown_unclassified(0)	0	0	0	0	0	0	0	0	0	0	0	0	0	0	0	0	0	0	0	0	0	0	0	0	0	0	0	0	0	5	0	0	0	0	0	0	0	0	0	0	0	0
N306623_5	Bacteria(100)	Proteobacteria(100)	Gammaproteobacteria(100)	Diplorickettsiales(100)	Diplorickettsiaceae(100)	uncultured(100)	uncultured_unclassified(100)	0	0	0	0	0	0	0	0	0	0	0	0	0	0	0	0	0	0	0	0	0	0	0	0	0	0	0	0	0	0	0	0	0	0	0	0	0	0	0	0	0	0
N306634_5	Bacteria(100)	Patescibacteria(99)	Parcubacteria(99)	Candidatus Kaiserbacteria(99)	Candidatus Kaiserbacteria_unclassified(99)	Candidatus Kaiserbacteria_unclassified(99)	Candidatus Kaiserbacteria_unclassified(99)	0	0	0	0	0	0	0	0	0	0	0	0	0	0	0	0	0	0	0	0	0	0	0	0	0	0	0	0	0	0	0	0	0	0	0	0	0	0	0	0	0	0
N358286_26	Bacteria(100)	Proteobacteria(100)	Gammaproteobacteria(100)	Burkholderiales(100)	Burkholderiales_unclassified(100)	Burkholderiales_unclassified(100)	Burkholderiales_unclassified(100)	0	0	0	0	0	0	0	0	0	0	0	0	0	0	0	0	0	0	0	14	0	0	0	0	0	0	0	0	5	0	0	0	0	0	0	0	0	0	0	0	0	0
N358303_26	Eukaryota(100)	SAR(100)	Stramenopiles(100)	Bicosoecida(100)	Paramonas(100)	Paramonas_unclassified(100)	Paramonas_unclassified(100)	0	0	0	0	0	0	0	0	3	7	0	0	0	0	0	0	0	0	0	0	0	0	0	0	0	0	0	0	0	4	4	0	0	0	0	0	0	0	0	0	0	0
N359021_26	Bacteria(100)	Proteobacteria(97)	Gammaproteobacteria(97)	Burkholderiales(97)	Comamonadaceae(90)	Comamonadaceae_unclassified(90)	Comamonadaceae_unclassified(90)	0	0	0	0	0	0	0	0	0	0	0	0	0	3	0	14	0	0	0	0	0	4	0	3	0	0	0	0	0	0	0	0	7	0	0	0	0	0	0	0	0	0
N360676_26	Bacteria(100)	Proteobacteria(100)	Gammaproteobacteria(100)	Burkholderiales(100)	Burkholderiaceae(91)	Polynucleobacter(91)	Polynucleobacter_unclassified(91)	0	0	0	0	0	0	0	0	0	0	0	0	0	0	0	0	0	0	0	0	0	0	0	0	0	0	0	0	0	0	0	0	0	0	0	4	0	0	0	0	0	0
N361915_26	Bacteria(100)	Patescibacteria(100)	Microgenomatia(100)	Candidatus Collierbacteria(100)	Candidatus Collierbacteria_unclassified(100)	Candidatus Collierbacteria_unclassified(100)	Candidatus Collierbacteria_unclassified(100)	0	0	26	0	0	0	0	0	0	0	0	0	0	0	0	0	0	0	0	0	0	0	0	0	0	0	0	0	0	0	0	0	0	0	0	0	0	0	0	0	0	0
N362535_26	Bacteria(100)	Proteobacteria(100)	Gammaproteobacteria(100)	Burkholderiales(100)	Comamonadaceae(100)	Comamonadaceae_unclassified(100)	Comamonadaceae_unclassified(100)	0	0	0	0	0	0	0	0	0	0	0	0	12	3	0	0	0	0	0	2	0	0	0	0	0	0	0	2	0	0	0	0	0	3	0	0	0	0	0	0	0	0
N36321_26	Bacteria(100)	Proteobacteria(100)	Gammaproteobacteria(100)	Burkholderiales(100)	Burkholderiales_unclassified(100)	Burkholderiales_unclassified(100)	Burkholderiales_unclassified(100)	0	0	0	0	0	0	0	0	3	0	0	0	0	0	0	0	0	0	0	0	0	0	0	0	0	0	0	0	0	4	0	0	0	0	0	0	0	0	4	0	0	0
N366371_26	Bacteria(100)	Proteobacteria(100)	Gammaproteobacteria(100)	Burkholderiales(100)	Burkholderiaceae(90)	Polynucleobacter(90)	Polynucleobacter_unclassified(90)	0	0	0	0	0	0	0	0	0	0	0	0	0	0	0	0	0	0	0	0	0	0	0	0	0	0	0	0	0	0	0	0	0	0	0	0	0	0	0	0	0	0
N366669_26	Bacteria(100)	Proteobacteria(100)	Gammaproteobacteria(100)	Burkholderiales(100)	Burkholderiales_unclassified(100)	Burkholderiales_unclassified(100)	Burkholderiales_unclassified(100)	0	0	0	0	0	0	0	0	0	0	0	0	0	0	10	7	0	0	0	0	0	0	0	0	0	0	0	0	0	0	0	0	0	0	0	0	2	0	0	0	0	0
N366941_26	Bacteria(100)	Proteobacteria(100)	Gammaproteobacteria(100)	Legionellales(100)	Legionellaceae(100)	Legionella(100)	Legionella_unclassified(100)	0	0	0	3	0	0	0	0	0	0	0	0	0	0	0	0	0	0	0	2	2	0	0	0	0	0	0	0	0	0	0	0	0	0	0	0	5	0	0	0	0	0
N367827_26	Bacteria(100)	Proteobacteria(100)	Gammaproteobacteria(100)	Burkholderiales(97)	Comamonadaceae(91)	Comamonadaceae_unclassified(91)	Comamonadaceae_unclassified(91)	0	0	0	0	0	0	0	0	0	0	2	0	0	0	0	0	0	0	0	0	0	0	0	0	0	0	0	0	0	0	0	0	0	0	0	0	0	0	0	0	0	4
N369821_26	Bacteria(100)	Proteobacteria(97)	Gammaproteobacteria(97)	Burkholderiales(87)	Burkholderiales_unclassified(87)	Burkholderiales_unclassified(87)	Burkholderiales_unclassified(87)	0	0	0	0	0	0	0	0	0	0	0	0	0	0	0	0	0	0	0	0	0	0	0	0	0	0	0	0	0	0	0	0	0	0	0	0	0	0	0	0	0	0
N369973_26	Bacteria(100)	Proteobacteria(100)	Gammaproteobacteria(100)	Burkholderiales(91)	Burkholderiales_unclassified(91)	Burkholderiales_unclassified(91)	Burkholderiales_unclassified(91)	0	10	0	0	0	0	0	0	0	0	0	0	0	0	0	0	0	0	0	0	0	0	0	16	0	0	0	0	0	0	0	0	0	0	0	0	0	0	0	0	0	0
N370926_26	Bacteria(100)	Proteobacteria(100)	Gammaproteobacteria(100)	Burkholderiales(100)	Burkholderiales_unclassified(100)	Burkholderiales_unclassified(100)	Burkholderiales_unclassified(100)	0	0	0	0	0	0	0	0	0	0	0	0	0	0	0	0	0	0	0	0	0	0	0	0	0	0	0	0	0	0	0	0	0	7	7	0	0	0	0	0	0	0
N370988_26	Bacteria(100)	Proteobacteria(100)	Alphaproteobacteria(97)	Rickettsiales(97)	Mitochondria(97)	Mitochondria_unclassified(97)	Mitochondria_unclassified(97)	0	0	0	0	0	0	0	0	0	0	8	0	0	0	0	0	0	0	0	0	0	0	0	0	0	0	0	0	0	0	0	15	0	0	0	3	0	0	0	0	0	0
N371755_26	Bacteria(100)	Proteobacteria(100)	Gammaproteobacteria(100)	Burkholderiales(100)	Rhodocyclaceae(95)	Rhodocyclaceae_unclassified(95)	Rhodocyclaceae_unclassified(95)	0	0	0	0	0	0	0	0	0	0	0	0	0	0	0	0	0	0	0	0	0	0	0	0	0	0	0	0	0	0	0	0	0	0	0	0	0	0	0	0	0	0
N374069_26	Bacteria(100)	Proteobacteria(95)	Gammaproteobacteria(95)	Burkholderiales(95)	Comamonadaceae(84)	Comamonadaceae_unclassified(84)	Comamonadaceae_unclassified(84)	0	0	0	0	0	0	0	0	0	0	0	0	0	0	0	0	0	2	20	0	0	0	0	0	0	0	6	0	0	0	0	0	0	0	0	0	0	0	0	0	0	0
N374548_26	Bacteria(100)	Patescibacteria(100)	Parcubacteria(100)	Candidatus Staskawiczbacteria(100)	Candidatus Staskawiczbacteria_unclassified(100)	Candidatus Staskawiczbacteria_unclassified(100)	Candidatus Staskawiczbacteria_unclassified(100)	0	0	0	0	0	0	0	0	0	0	0	0	0	0	0	0	0	0	0	0	0	0	0	0	0	0	0	0	0	0	0	0	0	0	0	0	0	0	0	0	0	0
N3746_26	Bacteria(90)	Bacteria_unclassified(90)	Bacteria_unclassified(90)	Bacteria_unclassified(90)	Bacteria_unclassified(90)	Bacteria_unclassified(90)	Bacteria_unclassified(90)	0	0	0	0	0	0	0	0	0	0	0	0	0	0	0	0	0	0	0	0	0	0	0	0	0	0	0	0	0	0	0	0	0	0	0	0	0	0	0	0	0	0
N376608_26	Bacteria(100)	Verrucomicrobiota(99)	Verrucomicrobiae(99)	Verrucomicrobiales(99)	Verrucomicrobiaceae(99)	Brevifollis(95)	Brevifollis_unclassified(95)	0	0	0	0	0	0	4	0	0	0	0	0	0	3	5	2	0	0	0	0	0	0	4	0	0	0	0	0	0	2	2	0	0	0	4	0	0	0	0	0	0	0
N378095_26	Bacteria(99)	Bacteroidota(98)	Bacteroidia(98)	Flavobacteriales(88)	Flavobacteriaceae(87)	Flavobacteriaceae_unclassified(87)	Flavobacteriaceae_unclassified(87)	0	0	0	0	0	0	0	0	0	0	0	0	0	0	0	0	0	0	0	0	0	0	0	0	0	0	0	0	0	0	0	0	0	0	0	0	0	0	0	0	0	0
N37956_26	Bacteria(100)	Planctomycetota(100)	Planctomycetes(100)	Pirellulales(100)	Pirellulaceae(100)	Pir4 lineage(98)	Pir4 lineage_unclassified(98)	11	0	15	0	0	0	0	0	0	0	0	0	0	0	0	0	0	0	0	0	0	0	0	0	0	0	0	0	0	0	0	0	0	0	0	0	0	0	0	0	0	0
N383965_26	Bacteria(100)	Proteobacteria(100)	Gammaproteobacteria(100)	Burkholderiales(100)	Burkholderiales_unclassified(100)	Burkholderiales_unclassified(100)	Burkholderiales_unclassified(100)	0	0	0	0	0	0	0	0	0	0	0	0	0	0	0	0	0	0	0	0	0	0	0	0	0	0	0	0	0	0	0	0	0	0	0	0	0	0	0	0	0	0
N38652_26	Bacteria(100)	Patescibacteria(100)	Saccharimonadia(100)	Saccharimonadales(100)	Saccharimonadaceae(100)	TM7a(100)	TM7a_unclassified(100)	0	0	2	0	0	0	0	0	0	0	0	0	0	0	0	0	0	0	0	0	0	0	0	0	0	0	0	0	0	0	0	0	0	0	0	0	0	0	0	0	0	0
N387253_26	Bacteria(100)	Proteobacteria(96)	Gammaproteobacteria(96)	Pseudomonadales(95)	Pseudomonadaceae(94)	Pseudomonadaceae_unclassified(94)	Pseudomonadaceae_unclassified(94)	0	0	0	0	0	0	0	0	0	0	0	0	0	0	0	0	0	0	0	0	0	0	0	0	0	0	0	0	0	0	0	0	0	0	0	0	0	0	0	0	0	0
N388187_26	Bacteria(100)	Myxococcota(100)	Polyangia(100)	Polyangiales(100)	Polyangiaceae(100)	Pajaroellobacter(100)	Pajaroellobacter_unclassified(100)	0	26	0	0	0	0	0	0	0	0	0	0	0	0	0	0	0	0	0	0	0	0	0	0	0	0	0	0	0	0	0	0	0	0	0	0	0	0	0	0	0	0
N388864_26	unknown	unknown_unclassified(0)	unknown_unclassified(0)	unknown_unclassified(0)	unknown_unclassified(0)	unknown_unclassified(0)	unknown_unclassified(0)	0	0	0	0	0	0	0	0	0	0	0	0	7	0	0	0	0	0	0	19	0	0	0	0	0	0	0	0	0	0	0	0	0	0	0	0	0	0	0	0	0	0
N395013_26	Bacteria(99)	Proteobacteria(99)	Gammaproteobacteria(97)	Gammaproteobacteria_unclassified(97)	Gammaproteobacteria_unclassified(97)	Gammaproteobacteria_unclassified(97)	Gammaproteobacteria_unclassified(97)	0	0	26	0	0	0	0	0	0	0	0	0	0	0	0	0	0	0	0	0	0	0	0	0	0	0	0	0	0	0	0	0	0	0	0	0	0	0	0	0	0	0
N395109_26	Bacteria(89)	Bacteria_unclassified(89)	Bacteria_unclassified(89)	Bacteria_unclassified(89)	Bacteria_unclassified(89)	Bacteria_unclassified(89)	Bacteria_unclassified(89)	0	0	0	0	0	0	0	0	0	0	0	0	0	0	0	0	0	0	0	0	0	0	23	0	0	0	0	0	0	0	0	0	0	0	0	0	0	0	0	0	0	0
N397303_26	Bacteria(100)	Proteobacteria(100)	Gammaproteobacteria(100)	Burkholderiales(100)	Comamonadaceae(100)	Comamonadaceae_unclassified(100)	Comamonadaceae_unclassified(100)	0	0	0	0	0	0	4	2	4	0	0	0	0	3	0	0	0	0	0	0	0	0	0	0	0	0	0	0	0	3	0	0	3	0	0	0	4	0	0	0	0	0
N397368_26	Bacteria(100)	Proteobacteria(100)	Alphaproteobacteria(100)	Sphingomonadales(100)	Sphingomonadaceae(100)	Sphingomonadaceae_unclassified(100)	Sphingomonadaceae_unclassified(100)	0	20	0	0	2	0	0	0	0	0	0	0	0	0	0	0	0	0	0	0	0	0	0	0	0	0	0	0	0	0	0	0	0	0	0	4	0	0	0	0	0	0
N400417_26	Bacteria(100)	Bdellovibrionota(100)	Oligoflexia(100)	Oligoflexales(100)	Oligoflexaceae(100)	uncultured(100)	uncultured_unclassified(100)	0	0	0	0	0	0	3	0	0	0	0	0	0	0	0	0	0	0	0	0	0	0	0	15	0	0	0	0	0	0	0	0	0	0	0	0	0	0	0	0	0	0
N401474_26	Bacteria(97)	Proteobacteria(96)	Gammaproteobacteria(91)	Gammaproteobacteria_unclassified(91)	Gammaproteobacteria_unclassified(91)	Gammaproteobacteria_unclassified(91)	Gammaproteobacteria_unclassified(91)	26	0	0	0	0	0	0	0	0	0	0	0	0	0	0	0	0	0	0	0	0	0	0	0	0	0	0	0	0	0	0	0	0	0	0	0	0	0	0	0	0	0
N403010_26	Bacteria(100)	Proteobacteria(96)	Alphaproteobacteria(96)	Caulobacterales(82)	Hyphomonadaceae(82)	Hyphomonadaceae_unclassified(82)	Hyphomonadaceae_unclassified(82)	0	0	0	0	0	0	0	0	0	0	0	0	0	0	0	0	0	0	0	0	0	0	0	0	0	0	0	0	0	0	0	0	0	0	0	0	0	0	0	0	0	0
N403767_26	Bacteria(97)	Proteobacteria(91)	Alphaproteobacteria(91)	Alphaproteobacteria_unclassified(91)	Alphaproteobacteria_unclassified(91)	Alphaproteobacteria_unclassified(91)	Alphaproteobacteria_unclassified(91)	0	0	13	0	0	0	0	0	0	0	0	0	0	0	5	3	0	0	0	0	0	0	0	0	0	0	0	0	0	0	0	0	0	0	0	0	0	0	0	0	0	0
N409584_26	Bacteria(100)	Patescibacteria(100)	Parcubacteria(100)	Candidatus Staskawiczbacteria(100)	Candidatus Staskawiczbacteria_unclassified(100)	Candidatus Staskawiczbacteria_unclassified(100)	Candidatus Staskawiczbacteria_unclassified(100)	0	0	10	2	0	0	0	0	0	0	0	0	0	0	0	0	0	0	0	0	0	0	0	0	0	0	0	0	0	0	0	0	0	0	0	0	0	0	0	0	0	0
N411889_26	Bacteria(100)	Proteobacteria(100)	Gammaproteobacteria(100)	Burkholderiales(100)	Burkholderiales_unclassified(100)	Burkholderiales_unclassified(100)	Burkholderiales_unclassified(100)	0	0	0	0	0	0	0	0	0	0	0	0	0	0	0	0	0	0	0	0	0	0	0	0	0	0	0	0	0	0	0	0	0	0	0	0	0	0	0	0	0	0
N413785_26	Bacteria(100)	Verrucomicrobiota(100)	Omnitrophia(100)	Omnitrophales(100)	Omnitrophaceae(100)	Candidatus Omnitrophus(100)	Candidatus Omnitrophus_unclassified(100)	0	3	0	0	0	0	0	0	0	0	0	0	0	0	0	0	0	0	0	0	0	0	0	0	0	0	0	0	0	0	0	0	0	0	0	4	0	0	0	0	0	0
N414209_26	Bacteria(97)	Patescibacteria(97)	ABY1(97)	Candidatus Magasanikbacteria(86)	Candidatus Magasanikbacteria_unclassified(86)	Candidatus Magasanikbacteria_unclassified(86)	Candidatus Magasanikbacteria_unclassified(86)	0	0	0	0	0	0	0	0	0	0	0	0	0	0	0	0	0	0	0	0	0	0	0	0	0	0	0	0	0	0	0	0	0	0	0	0	0	0	0	0	0	0
N41890_26	Bacteria(100)	Bacteroidota(100)	Bacteroidia(100)	Flavobacteriales(100)	Crocinitomicaceae(100)	Crocinitomix(100)	Crocinitomix_unclassified(100)	0	5	0	0	0	0	0	0	0	0	0	0	0	0	0	0	0	0	0	0	0	0	0	0	0	0	0	0	0	0	0	0	0	0	0	3	5	0	5	0	0	0
N419633_26	unknown	unknown_unclassified(0)	unknown_unclassified(0)	unknown_unclassified(0)	unknown_unclassified(0)	unknown_unclassified(0)	unknown_unclassified(0)	0	0	8	0	0	0	2	0	0	0	0	0	0	0	0	0	0	0	0	0	0	0	0	0	0	0	0	0	0	0	0	0	0	0	0	4	0	0	0	0	0	0
N420166_26	Bacteria(100)	Proteobacteria(100)	Alphaproteobacteria(100)	Paracaedibacterales(100)	Paracaedibacteraceae(100)	Candidatus Finniella(100)	Candidatus Finniella_unclassified(100)	0	0	0	0	0	0	0	0	0	0	0	0	0	0	0	0	0	0	0	0	0	0	0	0	0	0	0	0	0	0	0	0	0	0	0	6	0	0	0	0	0	0
N423377_26	Bacteria(100)	Bacteroidota(95)	Bacteroidia(95)	Flavobacteriales(95)	Flavobacteriaceae(95)	Flavobacterium(85)	Flavobacterium_unclassified(85)	0	0	0	0	0	0	0	0	0	0	0	0	0	0	0	0	0	0	0	0	0	0	0	0	0	0	0	0	0	0	0	0	0	0	0	0	0	0	0	0	0	0
N42351_26	Bacteria(99)	Myxococcota(96)	Polyangia(96)	Polyangiales(96)	Phaselicystidaceae(84)	Phaselicystis(84)	Phaselicystis_unclassified(84)	0	8	0	0	0	0	0	0	0	0	0	0	0	0	0	0	0	0	0	0	0	0	0	0	0	0	0	0	0	0	0	0	0	0	0	7	0	0	0	0	0	0
N423837_26	Bacteria(100)	Chloroflexi(100)	SHA-26(100)	SHA-26_unclassified(100)	SHA-26_unclassified(100)	SHA-26_unclassified(100)	SHA-26_unclassified(100)	0	0	26	0	0	0	0	0	0	0	0	0	0	0	0	0	0	0	0	0	0	0	0	0	0	0	0	0	0	0	0	0	0	0	0	0	0	0	0	0	0	0
N424586_26	Bacteria(96)	Bacteria_unclassified(96)	Bacteria_unclassified(96)	Bacteria_unclassified(96)	Bacteria_unclassified(96)	Bacteria_unclassified(96)	Bacteria_unclassified(96)	0	0	0	0	0	0	0	0	0	0	0	0	0	0	0	0	0	0	0	0	0	0	0	0	0	0	0	0	0	0	0	0	0	0	0	0	0	0	0	0	0	0
N425296_26	unknown	unknown_unclassified(0)	unknown_unclassified(0)	unknown_unclassified(0)	unknown_unclassified(0)	unknown_unclassified(0)	unknown_unclassified(0)	0	0	0	0	0	0	0	0	0	0	0	0	0	0	0	8	0	0	0	0	0	0	0	5	13	0	0	0	0	0	0	0	0	0	0	0	0	0	0	0	0	0
N425685_26	unknown	unknown_unclassified(0)	unknown_unclassified(0)	unknown_unclassified(0)	unknown_unclassified(0)	unknown_unclassified(0)	unknown_unclassified(0)	0	15	0	0	0	0	0	0	0	0	0	0	0	0	0	0	0	0	0	0	0	0	0	4	0	0	0	0	0	0	0	0	0	0	0	0	0	0	0	0	0	0
N426169_26	Bacteria(100)	Myxococcota(100)	Polyangia(100)	Polyangiales(99)	Polyangiaceae(99)	Pajaroellobacter(95)	Pajaroellobacter_unclassified(95)	12	14	0	0	0	0	0	0	0	0	0	0	0	0	0	0	0	0	0	0	0	0	0	0	0	0	0	0	0	0	0	0	0	0	0	0	0	0	0	0	0	0
N427239_26	Bacteria(100)	Bacteroidota(100)	Bacteroidia(100)	Bacteroidales(97)	Tannerellaceae(92)	Tannerellaceae_unclassified(92)	Tannerellaceae_unclassified(92)	24	2	0	0	0	0	0	0	0	0	0	0	0	0	0	0	0	0	0	0	0	0	0	0	0	0	0	0	0	0	0	0	0	0	0	0	0	0	0	0	0	0
N429116_26	Bacteria(100)	Proteobacteria(100)	Gammaproteobacteria(100)	Burkholderiales(100)	Burkholderiales_unclassified(100)	Burkholderiales_unclassified(100)	Burkholderiales_unclassified(100)	0	0	0	0	0	0	0	0	0	0	0	0	0	0	0	0	0	0	0	0	0	0	0	0	0	0	0	0	0	0	0	0	0	0	0	0	0	0	0	0	0	0
N429557_26	Bacteria(100)	Actinobacteriota(100)	Actinobacteria(100)	Frankiales(93)	Sporichthyaceae(93)	hgcI clade(83)	hgcI clade_unclassified(83)	0	0	2	3	0	0	2	0	0	0	0	0	0	0	2	0	0	0	0	0	0	0	2	0	0	0	0	2	0	12	0	0	0	0	0	0	0	0	0	0	0	0
N43121_26	Bacteria(100)	Proteobacteria(100)	Gammaproteobacteria(100)	Burkholderiales(81)	Comamonadaceae(81)	Comamonadaceae_unclassified(81)	Comamonadaceae_unclassified(81)	5	0	2	0	0	0	0	0	0	0	0	0	0	0	0	0	0	0	0	0	0	0	0	3	4	0	0	0	0	7	0	0	0	0	0	0	0	2	0	0	0	0
N431262_26	Bacteria(100)	Proteobacteria(81)	Gammaproteobacteria(81)	Pseudomonadales(81)	Pseudomonadaceae(81)	Pseudomonadaceae_unclassified(81)	Pseudomonadaceae_unclassified(81)	0	0	0	0	0	0	0	0	0	0	0	0	0	0	0	0	0	0	0	0	0	0	0	0	0	0	0	0	0	0	0	0	0	0	0	0	0	0	0	0	0	0
N431827_26	Bacteria(100)	Proteobacteria(100)	Gammaproteobacteria(100)	Burkholderiales(100)	Burkholderiales_unclassified(100)	Burkholderiales_unclassified(100)	Burkholderiales_unclassified(100)	0	0	0	2	2	0	0	0	0	0	0	0	0	0	0	0	0	0	0	0	0	0	0	0	0	0	0	0	0	0	0	0	0	0	0	0	0	0	0	0	0	0
N432456_26	Bacteria(100)	Bacteroidota(100)	Bacteroidia(100)	Bacteroidia_unclassified(100)	Bacteroidia_unclassified(100)	Bacteroidia_unclassified(100)	Bacteroidia_unclassified(100)	0	0	0	0	0	0	0	0	0	0	0	0	0	0	0	0	0	0	0	0	0	0	0	0	0	0	0	0	0	0	0	0	0	0	0	0	0	0	0	0	0	0
N433070_26	Bacteria(100)	Patescibacteria(100)	Microgenomatia(100)	Candidatus Woesebacteria(100)	Candidatus Woesebacteria_unclassified(100)	Candidatus Woesebacteria_unclassified(100)	Candidatus Woesebacteria_unclassified(100)	0	0	0	0	0	0	0	0	0	0	0	0	0	0	0	0	0	0	0	0	0	0	0	0	0	0	0	0	0	0	0	0	0	0	0	0	0	0	0	0	0	0
N434142_26	unknown	unknown_unclassified(0)	unknown_unclassified(0)	unknown_unclassified(0)	unknown_unclassified(0)	unknown_unclassified(0)	unknown_unclassified(0)	0	12	0	0	0	0	0	0	9	0	0	0	0	0	0	0	0	0	0	2	0	0	0	0	0	0	0	0	0	0	0	0	0	0	0	0	0	0	0	0	0	0
N434339_26	Bacteria(97)	Patescibacteria(95)	Parcubacteria(94)	Parcubacteria_unclassified(94)	Parcubacteria_unclassified(94)	Parcubacteria_unclassified(94)	Parcubacteria_unclassified(94)	0	0	0	0	0	0	0	0	0	0	0	0	0	0	0	0	0	0	0	0	0	0	0	0	0	0	0	0	0	0	0	0	0	0	0	0	0	0	0	0	0	0
N436552_26	Bacteria(100)	Elusimicrobiota(100)	Elusimicrobia(100)	Lineage IV(100)	Lineage IV_unclassified(100)	Lineage IV_unclassified(100)	Lineage IV_unclassified(100)	0	0	0	0	0	0	0	0	0	0	0	0	0	0	0	0	0	0	0	0	0	0	0	0	0	0	0	0	0	0	0	0	0	0	0	0	0	0	0	0	0	0
N438593_26	Bacteria(100)	Bdellovibrionota(100)	Bdellovibrionia(100)	Bdellovibrionales(100)	Bdellovibrionaceae(100)	Bdellovibrio(100)	Bdellovibrio_unclassified(100)	0	0	0	0	0	0	0	0	0	0	0	0	0	0	0	0	0	0	0	0	0	0	0	0	0	0	0	0	0	0	0	0	0	0	0	8	0	0	0	0	0	0
N440072_26	Bacteria(100)	Proteobacteria(100)	Gammaproteobacteria(100)	Burkholderiales(100)	Comamonadaceae(99)	Comamonadaceae_unclassified(99)	Comamonadaceae_unclassified(99)	0	0	0	0	0	0	0	0	0	0	0	0	0	0	0	0	0	0	0	0	0	0	0	0	0	0	0	0	0	0	0	0	0	0	0	0	0	0	0	0	0	0
N440702_26	unknown	unknown_unclassified(0)	unknown_unclassified(0)	unknown_unclassified(0)	unknown_unclassified(0)	unknown_unclassified(0)	unknown_unclassified(0)	0	12	0	0	0	0	0	0	0	0	0	0	0	0	0	0	0	0	0	0	0	0	0	0	0	0	0	0	0	0	0	0	0	0	0	0	0	0	0	0	0	0
N358955_19	Bacteria(100)	Proteobacteria(100)	Gammaproteobacteria(100)	Burkholderiales(100)	Comamonadaceae(100)	Comamonadaceae_unclassified(100)	Comamonadaceae_unclassified(100)	3	0	0	0	0	0	0	0	0	0	0	0	0	0	0	0	0	0	0	0	0	2	0	0	0	0	0	0	0	0	0	0	0	0	0	0	0	0	0	0	0	0
N35922_19	Bacteria(100)	Desulfobacterota(99)	Desulfovibrionia(99)	Desulfovibrionales(99)	Desulfovibrionaceae(99)	Desulfovibrio(99)	Desulfovibrio_unclassified(99)	0	2	0	0	0	0	0	0	0	0	0	0	0	0	0	0	0	0	0	0	0	0	0	0	0	0	0	0	0	0	4	0	0	0	0	0	0	0	0	0	0	0
N360504_19	Bacteria(99)	Patescibacteria(99)	Parcubacteria(99)	Candidatus Kaiserbacteria(94)	Candidatus Kaiserbacteria_unclassified(94)	Candidatus Kaiserbacteria_unclassified(94)	Candidatus Kaiserbacteria_unclassified(94)	0	0	0	0	0	0	0	0	0	0	0	0	0	0	3	0	3	0	0	0	0	0	0	0	0	0	0	0	0	8	5	0	0	0	0	0	0	0	0	0	0	0
N360540_19	Bacteria(91)	Verrucomicrobiota(89)	Omnitrophia(89)	Omnitrophales(89)	Omnitrophaceae(86)	Candidatus Omnitrophus(86)	Candidatus Omnitrophus_unclassified(86)	0	7	0	0	0	0	0	0	0	0	0	0	0	0	0	0	0	0	0	0	0	0	0	0	0	0	0	0	0	0	0	0	0	0	0	12	0	0	0	0	0	0
N361367_19	Bacteria(100)	Planctomycetota(100)	Planctomycetes(100)	Isosphaerales(100)	Isosphaeraceae(100)	Isosphaeraceae_unclassified(100)	Isosphaeraceae_unclassified(100)	0	0	0	0	0	0	0	0	0	0	0	8	0	0	0	0	0	0	0	0	0	0	0	0	0	0	0	0	0	0	0	0	0	0	0	0	0	0	0	0	0	0
N363517_19	Bacteria(95)	Patescibacteria(86)	Berkelbacteria(86)	Berkelbacteria_unclassified(86)	Berkelbacteria_unclassified(86)	Berkelbacteria_unclassified(86)	Berkelbacteria_unclassified(86)	0	0	0	0	0	0	0	0	0	0	0	0	0	0	0	0	0	0	0	0	0	0	0	0	0	0	0	0	0	0	0	0	0	0	0	0	0	0	0	0	0	0
N364779_19	Bacteria(100)	Planctomycetota(100)	Planctomycetes(100)	Gemmatales(100)	Gemmataceae(100)	uncultured(100)	uncultured_unclassified(100)	0	0	0	10	0	0	0	0	0	0	0	0	0	0	0	0	0	0	0	0	2	0	0	0	0	0	0	0	0	0	0	0	0	0	0	0	0	0	0	0	0	0
N365124_19	Bacteria(100)	Proteobacteria(98)	Alphaproteobacteria(97)	Alphaproteobacteria_unclassified(97)	Alphaproteobacteria_unclassified(97)	Alphaproteobacteria_unclassified(97)	Alphaproteobacteria_unclassified(97)	0	0	0	0	0	0	0	0	0	0	0	0	2	3	2	0	0	0	0	2	3	2	0	0	0	0	0	0	0	5	0	0	0	0	0	0	0	0	0	0	0	0
N368056_19	Bacteria(100)	Patescibacteria(100)	Parcubacteria(100)	Candidatus Staskawiczbacteria(100)	Candidatus Staskawiczbacteria_unclassified(100)	Candidatus Staskawiczbacteria_unclassified(100)	Candidatus Staskawiczbacteria_unclassified(100)	0	0	0	0	0	0	0	0	0	0	0	0	0	0	0	0	0	0	0	0	0	0	0	0	0	0	0	0	0	0	0	0	0	0	0	0	0	0	0	0	0	0
N368177_19	Bacteria(100)	Patescibacteria(100)	Microgenomatia(99)	Candidatus Woesebacteria(99)	Candidatus Woesebacteria_unclassified(99)	Candidatus Woesebacteria_unclassified(99)	Candidatus Woesebacteria_unclassified(99)	0	0	22	0	0	0	0	0	0	0	0	0	0	0	0	0	0	0	0	0	0	0	0	0	0	0	0	0	0	0	0	0	0	0	0	0	0	0	0	0	0	0
N368470_19	Bacteria(100)	Proteobacteria(100)	Alphaproteobacteria(100)	Paracaedibacterales(100)	Paracaedibacteraceae(100)	Candidatus Finniella(100)	Candidatus Finniella_unclassified(100)	0	3	0	0	0	0	0	0	0	0	0	0	0	0	7	0	0	0	0	0	0	0	0	0	0	0	0	0	4	5	0	0	0	0	0	0	0	0	0	0	0	0
N371182_19	Bacteria(97)	Bacteria_unclassified(97)	Bacteria_unclassified(97)	Bacteria_unclassified(97)	Bacteria_unclassified(97)	Bacteria_unclassified(97)	Bacteria_unclassified(97)	0	0	0	0	0	0	0	0	0	0	0	0	0	0	0	0	0	0	0	0	0	2	0	3	0	0	0	0	0	0	0	0	0	0	0	0	0	0	0	0	0	0
N371195_19	Bacteria(100)	Patescibacteria(100)	Microgenomatia(100)	Candidatus Shapirobacteria(100)	Candidatus Shapirobacteria_unclassified(100)	Candidatus Shapirobacteria_unclassified(100)	Candidatus Shapirobacteria_unclassified(100)	0	0	0	0	0	0	0	0	0	0	0	0	0	0	0	0	0	0	0	0	0	0	0	0	0	0	0	0	0	0	0	0	0	0	0	0	0	0	0	0	0	0
N372057_19	Bacteria(100)	Proteobacteria(100)	Gammaproteobacteria(100)	Gammaproteobacteria_unclassified(100)	Gammaproteobacteria_unclassified(100)	Gammaproteobacteria_unclassified(100)	Gammaproteobacteria_unclassified(100)	0	0	0	0	0	0	0	0	0	0	0	0	0	0	0	0	0	0	0	2	0	0	0	0	0	0	0	0	0	0	0	0	0	0	0	0	0	0	0	0	0	0
N37339_19	Bacteria(99)	Patescibacteria(99)	Parcubacteria(99)	Parcubacteria_unclassified(99)	Parcubacteria_unclassified(99)	Parcubacteria_unclassified(99)	Parcubacteria_unclassified(99)	0	0	0	0	0	0	0	0	0	0	0	0	0	0	0	0	0	0	0	0	0	0	0	0	0	0	0	0	0	0	0	0	0	0	0	0	0	0	0	0	0	0
N37390_19	Bacteria(97)	Proteobacteria(93)	Alphaproteobacteria(88)	Rickettsiales(80)	Rickettsiales_unclassified(80)	Rickettsiales_unclassified(80)	Rickettsiales_unclassified(80)	19	0	0	0	0	0	0	0	0	0	0	0	0	0	0	0	0	0	0	0	0	0	0	0	0	0	0	0	0	0	0	0	0	0	0	0	0	0	0	0	0	0
N375152_19	Bacteria(100)	Dependentiae(100)	Babeliae(100)	Babeliales(100)	UBA12409(100)	UBA12409_unclassified(100)	UBA12409_unclassified(100)	0	0	0	0	0	0	0	0	0	0	0	0	3	0	3	0	0	0	0	0	0	0	0	0	0	0	0	0	0	4	0	0	0	0	0	0	0	0	0	0	0	0
N376178_19	Bacteria(100)	Proteobacteria(100)	Alphaproteobacteria(100)	Sphingomonadales(100)	Sphingomonadaceae(100)	Sphingomonas(100)	Sphingomonas_unclassified(100)	0	0	19	0	0	0	0	0	0	0	0	0	0	0	0	0	0	0	0	0	0	0	0	0	0	0	0	0	0	0	0	0	0	0	0	0	0	0	0	0	0	0
N376280_19	Bacteria(100)	Patescibacteria(100)	Parcubacteria(100)	Parcubacteria_unclassified(100)	Parcubacteria_unclassified(100)	Parcubacteria_unclassified(100)	Parcubacteria_unclassified(100)	0	0	0	0	0	0	0	0	0	0	0	0	0	0	0	0	0	0	0	0	0	0	0	2	0	0	0	0	0	0	0	0	0	0	0	0	0	0	0	0	0	0
N376378_19	Bacteria(100)	Bacteroidota(100)	Bacteroidia(100)	Sphingobacteriales(100)	Z4MB62(93)	Z4MB62_unclassified(93)	Z4MB62_unclassified(93)	0	12	0	0	0	0	0	0	0	0	0	0	0	0	0	0	0	0	0	3	0	0	0	0	0	0	0	0	0	0	0	0	0	0	0	0	4	0	0	0	0	0
N376932_19	Bacteria(100)	Proteobacteria(100)	Gammaproteobacteria(100)	Burkholderiales(100)	Burkholderiales_unclassified(100)	Burkholderiales_unclassified(100)	Burkholderiales_unclassified(100)	0	0	0	0	2	0	0	0	0	0	0	4	5	0	0	0	0	0	0	0	5	3	0	0	0	0	0	0	0	0	0	0	0	0	0	0	0	0	0	0	0	0
N377491_19	Bacteria(100)	Proteobacteria(100)	Gammaproteobacteria(100)	Burkholderiales(100)	Comamonadaceae(100)	Comamonadaceae_unclassified(100)	Comamonadaceae_unclassified(100)	0	0	0	0	0	0	0	0	0	0	0	0	0	0	0	0	0	0	0	0	0	0	0	0	0	0	0	0	0	0	0	0	0	0	0	0	0	0	0	0	0	0
N378266_19	unknown	unknown_unclassified(0)	unknown_unclassified(0)	unknown_unclassified(0)	unknown_unclassified(0)	unknown_unclassified(0)	unknown_unclassified(0)	9	0	0	0	0	0	0	0	0	0	0	0	0	0	0	0	0	0	0	0	0	0	0	0	0	0	0	0	0	0	0	0	0	0	0	0	0	0	0	0	0	0
N379030_19	Bacteria(100)	Actinobacteriota(100)	MB-A2-108(100)	MB-A2-108_unclassified(100)	MB-A2-108_unclassified(100)	MB-A2-108_unclassified(100)	MB-A2-108_unclassified(100)	0	6	0	10	0	0	0	0	0	0	0	0	0	0	0	0	0	0	0	0	0	0	0	0	0	0	0	0	0	0	0	0	0	0	0	0	0	0	0	0	0	0
N379042_19	Bacteria(87)	Bacteria_unclassified(87)	Bacteria_unclassified(87)	Bacteria_unclassified(87)	Bacteria_unclassified(87)	Bacteria_unclassified(87)	Bacteria_unclassified(87)	0	0	0	2	0	0	0	0	0	0	0	0	0	0	0	0	0	0	0	0	0	0	0	0	0	0	0	0	0	0	0	0	0	0	0	0	0	0	0	0	0	0
N37923_19	Bacteria(100)	Proteobacteria(100)	Alphaproteobacteria(100)	Rickettsiales(100)	Rickettsiaceae(100)	Rickettsiaceae_unclassified(100)	Rickettsiaceae_unclassified(100)	0	0	0	0	0	0	0	0	0	0	0	0	0	0	0	0	0	0	0	0	5	2	0	0	0	0	0	0	0	0	0	0	0	0	0	0	0	0	0	0	0	0
N379348_19	Bacteria(100)	Dependentiae(100)	Babeliae(100)	Babeliales(100)	Babeliales_unclassified(100)	Babeliales_unclassified(100)	Babeliales_unclassified(100)	0	0	11	5	0	0	3	0	0	0	0	0	0	0	0	0	0	0	0	0	0	0	0	0	0	0	0	0	0	0	0	0	0	0	0	0	0	0	0	0	0	0
N38044_19	Bacteria(80)	Bacteria_unclassified(80)	Bacteria_unclassified(80)	Bacteria_unclassified(80)	Bacteria_unclassified(80)	Bacteria_unclassified(80)	Bacteria_unclassified(80)	0	0	0	0	0	0	0	0	0	0	0	0	4	0	0	0	0	0	0	0	0	0	0	0	0	0	0	5	0	17	0	0	0	0	0	0	0	0	0	0	0	0
N381814_19	Bacteria(100)	Proteobacteria(98)	Proteobacteria_unclassified(98)	Proteobacteria_unclassified(98)	Proteobacteria_unclassified(98)	Proteobacteria_unclassified(98)	Proteobacteria_unclassified(98)	0	0	0	0	0	0	0	12	0	0	0	0	0	0	0	0	0	0	0	0	0	0	0	0	0	0	0	0	0	0	5	0	0	0	0	0	0	0	0	0	0	0
N382910_19	Bacteria(94)	Verrucomicrobiota(87)	Chlamydiae(87)	Chlamydiales(87)	Chlamydiales_unclassified(87)	Chlamydiales_unclassified(87)	Chlamydiales_unclassified(87)	0	0	0	0	0	0	0	0	0	0	0	0	0	0	0	0	0	0	0	0	0	0	0	0	0	0	0	0	0	0	0	0	0	0	0	0	0	0	0	0	0	0
N384739_19	Bacteria(100)	Verrucomicrobiota(100)	Chlamydiae(100)	Chlamydiales(100)	Chlamydiales_unclassified(100)	Chlamydiales_unclassified(100)	Chlamydiales_unclassified(100)	0	0	0	0	0	0	0	0	0	0	0	0	0	0	3	0	0	0	0	0	0	0	0	0	0	0	0	0	0	0	0	0	0	0	0	0	0	0	0	0	0	0
N387984_19	Bacteria(100)	Bacteroidota(100)	Bacteroidia(100)	Bacteroidia_unclassified(100)	Bacteroidia_unclassified(100)	Bacteroidia_unclassified(100)	Bacteroidia_unclassified(100)	0	0	0	0	0	0	0	0	0	0	0	0	0	0	0	0	0	0	0	0	0	0	0	0	0	0	0	0	0	0	0	0	0	0	0	0	0	0	0	0	0	0
N390271_19	Bacteria(100)	Verrucomicrobiota(100)	Omnitrophia(100)	Omnitrophales(100)	Omnitrophaceae(100)	Candidatus Omnitrophus(100)	Candidatus Omnitrophus_unclassified(100)	0	0	0	0	0	0	0	0	0	0	0	0	0	0	0	0	0	0	0	0	0	0	0	0	0	0	0	0	0	0	0	0	0	0	0	0	0	0	0	0	0	0
N391732_19	Bacteria(100)	Bacteroidota(100)	Bacteroidia(100)	Bacteroidales(87)	Bacteroidales_unclassified(87)	Bacteroidales_unclassified(87)	Bacteroidales_unclassified(87)	0	0	0	0	0	0	0	0	0	0	0	0	0	0	0	0	0	0	0	0	0	0	14	0	0	0	0	0	0	0	0	0	0	0	0	0	0	0	0	0	0	0
N392205_19	Bacteria(100)	Bacteroidota(100)	Kapabacteria(100)	Kapabacteriales(100)	Kapabacteriales_unclassified(100)	Kapabacteriales_unclassified(100)	Kapabacteriales_unclassified(100)	0	19	0	0	0	0	0	0	0	0	0	0	0	0	0	0	0	0	0	0	0	0	0	0	0	0	0	0	0	0	0	0	0	0	0	0	0	0	0	0	0	0
N392562_19	Bacteria(100)	Patescibacteria(99)	Parcubacteria(99)	Candidatus Kaiserbacteria(91)	Candidatus Kaiserbacteria_unclassified(91)	Candidatus Kaiserbacteria_unclassified(91)	Candidatus Kaiserbacteria_unclassified(91)	0	0	0	0	0	0	0	0	0	0	0	0	0	0	0	0	0	0	0	0	0	0	0	0	0	0	0	0	0	0	0	0	0	0	0	0	0	0	0	0	0	0
N392699_19	Bacteria(100)	Patescibacteria(100)	ABY1(100)	Candidatus Falkowbacteria(100)	Candidatus Falkowbacteria_unclassified(100)	Candidatus Falkowbacteria_unclassified(100)	Candidatus Falkowbacteria_unclassified(100)	0	0	0	0	0	0	2	0	0	0	0	0	0	0	0	0	0	0	0	2	0	0	0	0	0	0	0	0	0	0	0	0	0	0	0	0	0	0	0	0	0	0
N393995_19	Bacteria(90)	Cyanobacteria(85)	Cyanobacteriia(85)	Cyanobacteriia_unclassified(85)	Cyanobacteriia_unclassified(85)	Cyanobacteriia_unclassified(85)	Cyanobacteriia_unclassified(85)	0	0	0	0	0	0	3	0	0	0	0	0	0	0	0	0	0	0	0	0	0	0	0	0	16	0	0	0	0	0	0	0	0	0	0	0	0	0	0	0	0	0
N394393_19	Bacteria(100)	Cyanobacteria(100)	Cyanobacteriia(100)	Cyanobacteriales(100)	Chroococcidiopsaceae(100)	uncultured(100)	uncultured_unclassified(100)	9	0	0	0	0	0	0	0	10	0	0	0	0	0	0	0	0	0	0	0	0	0	0	0	0	0	0	0	0	0	0	0	0	0	0	0	0	0	0	0	0	0
N395720_19	Bacteria(100)	Verrucomicrobiota(100)	Verrucomicrobiae(100)	Pedosphaerales(100)	Pedosphaeraceae(100)	Ellin516(90)	Ellin516_unclassified(90)	0	17	0	0	0	0	0	0	0	0	0	0	0	0	0	0	0	0	0	0	0	0	0	0	0	0	0	0	0	0	0	0	0	0	0	0	2	0	0	0	0	0
N396283_19	Bacteria(100)	Myxococcota(100)	Polyangia(100)	Polyangiales(100)	Polyangiaceae(100)	Pajaroellobacter(98)	Pajaroellobacter_unclassified(98)	10	0	0	0	0	0	0	0	0	0	0	0	0	0	0	0	0	0	0	4	0	0	0	0	0	0	0	0	0	0	0	0	0	0	0	0	0	0	0	0	0	0
N396532_19	Bacteria(100)	Proteobacteria(100)	Gammaproteobacteria(100)	Burkholderiales(100)	Comamonadaceae(100)	Comamonadaceae_unclassified(100)	Comamonadaceae_unclassified(100)	0	0	0	0	0	0	0	0	0	0	0	0	0	0	0	0	0	0	0	0	0	0	0	0	0	0	0	2	0	0	0	0	0	0	0	0	0	0	0	0	0	0
N397028_19	unknown	unknown_unclassified(0)	unknown_unclassified(0)	unknown_unclassified(0)	unknown_unclassified(0)	unknown_unclassified(0)	unknown_unclassified(0)	0	0	0	0	0	0	0	0	0	0	0	0	0	0	0	0	0	0	0	0	0	0	0	0	0	0	0	0	19	0	0	0	0	0	0	0	0	0	0	0	0	0
N398548_19	Bacteria(100)	Patescibacteria(99)	Parcubacteria(99)	Parcubacteria_unclassified(99)	Parcubacteria_unclassified(99)	Parcubacteria_unclassified(99)	Parcubacteria_unclassified(99)	0	0	0	3	0	0	3	7	0	0	0	0	0	0	2	0	0	0	0	0	0	0	0	0	0	0	0	4	0	0	0	0	0	0	0	0	0	0	0	0	0	0
N398818_19	unknown	unknown_unclassified(0)	unknown_unclassified(0)	unknown_unclassified(0)	unknown_unclassified(0)	unknown_unclassified(0)	unknown_unclassified(0)	0	0	0	0	0	0	0	0	3	0	0	0	0	0	3	0	0	0	0	0	0	0	0	0	0	0	0	0	0	0	0	0	0	0	0	3	0	0	0	0	0	0
N399571_19	Bacteria(100)	Verrucomicrobiota(100)	Omnitrophia(100)	Omnitrophales(100)	Omnitrophaceae(100)	Candidatus Omnitrophus(100)	Candidatus Omnitrophus_unclassified(100)	0	0	0	0	0	0	0	0	0	0	0	0	0	0	0	0	0	0	0	0	0	0	0	0	0	0	0	0	0	0	0	0	0	0	0	0	0	0	0	0	0	0
N402764_19	Bacteria(100)	Cyanobacteria(100)	Cyanobacteriia(100)	Chloroplast(100)	Chloroplast_unclassified(100)	Chloroplast_unclassified(100)	Chloroplast_unclassified(100)	0	0	0	0	0	0	0	0	4	0	0	0	0	0	0	0	0	0	0	0	0	0	0	0	8	0	0	0	0	4	0	0	0	3	0	0	0	0	0	0	0	0
N403269_19	Bacteria(100)	Verrucomicrobiota(100)	Chlamydiae(100)	Chlamydiales(100)	cvE6(100)	cvE6_unclassified(100)	cvE6_unclassified(100)	0	0	0	0	0	0	0	0	0	0	0	0	0	0	0	0	0	0	0	0	0	0	0	0	0	0	0	0	0	0	0	0	0	0	0	0	0	0	0	0	0	0
N403789_19	Bacteria(100)	Proteobacteria(100)	Gammaproteobacteria(100)	Burkholderiales(100)	Burkholderiales_unclassified(100)	Burkholderiales_unclassified(100)	Burkholderiales_unclassified(100)	0	0	0	0	0	0	0	0	0	0	0	0	0	0	0	0	0	0	0	0	0	0	0	0	0	0	0	0	0	0	0	0	0	0	0	0	0	0	0	0	0	0
N404009_19	Bacteria(100)	Patescibacteria(100)	Parcubacteria(100)	Parcubacteria_unclassified(100)	Parcubacteria_unclassified(100)	Parcubacteria_unclassified(100)	Parcubacteria_unclassified(100)	0	0	0	0	0	0	5	0	0	0	0	0	0	0	0	0	0	0	0	0	0	0	0	0	0	0	0	0	0	0	0	0	0	0	0	0	0	0	0	0	0	0
N404306_19	Bacteria(100)	Actinobacteriota(96)	Actinobacteria(96)	Actinobacteria_unclassified(96)	Actinobacteria_unclassified(96)	Actinobacteria_unclassified(96)	Actinobacteria_unclassified(96)	0	0	0	0	0	0	0	0	0	0	3	0	0	0	0	0	0	0	0	3	0	0	0	0	0	0	0	0	0	0	0	0	0	0	5	0	0	0	0	0	0	0
N404579_19	Bacteria(100)	Patescibacteria(100)	Parcubacteria(100)	Candidatus Adlerbacteria(100)	Candidatus Adlerbacteria_unclassified(100)	Candidatus Adlerbacteria_unclassified(100)	Candidatus Adlerbacteria_unclassified(100)	0	4	0	0	0	0	0	0	0	0	0	0	0	0	2	2	0	0	0	0	0	0	4	0	0	0	0	0	0	4	3	0	0	0	0	0	0	0	0	0	0	0
N405250_19	Bacteria(100)	Bacteroidota(100)	Bacteroidia(100)	Bacteroidales(100)	Muribaculaceae(94)	Muribaculaceae_unclassified(94)	Muribaculaceae_unclassified(94)	0	0	19	0	0	0	0	0	0	0	0	0	0	0	0	0	0	0	0	0	0	0	0	0	0	0	0	0	0	0	0	0	0	0	0	0	0	0	0	0	0	0
N405972_19	Bacteria(100)	Elusimicrobiota(98)	Elusimicrobia(98)	Lineage IV(96)	Lineage IV_unclassified(96)	Lineage IV_unclassified(96)	Lineage IV_unclassified(96)	0	0	0	0	0	0	0	0	0	0	0	0	0	0	4	0	0	0	0	0	0	0	0	0	0	0	0	0	0	0	0	0	0	0	0	0	0	0	0	0	0	0
N406163_19	Bacteria(100)	Dependentiae(100)	Babeliae(100)	Babeliales(100)	Vermiphilaceae(100)	Vermiphilaceae_unclassified(100)	Vermiphilaceae_unclassified(100)	0	0	19	0	0	0	0	0	0	0	0	0	0	0	0	0	0	0	0	0	0	0	0	0	0	0	0	0	0	0	0	0	0	0	0	0	0	0	0	0	0	0
N407535_19	Bacteria(87)	Proteobacteria(80)	Proteobacteria_unclassified(80)	Proteobacteria_unclassified(80)	Proteobacteria_unclassified(80)	Proteobacteria_unclassified(80)	Proteobacteria_unclassified(80)	0	0	0	0	0	0	0	0	0	0	0	0	0	0	0	0	0	0	0	0	0	0	0	0	0	0	0	0	0	0	0	0	0	0	0	0	0	0	0	0	0	0
N407558_19	Bacteria(100)	Proteobacteria(100)	Gammaproteobacteria(100)	Burkholderiales(100)	Comamonadaceae(100)	Comamonadaceae_unclassified(100)	Comamonadaceae_unclassified(100)	0	0	0	0	0	0	0	0	0	0	0	0	0	0	0	0	0	0	0	0	0	0	0	0	0	0	0	0	0	0	0	0	0	0	0	0	0	0	0	0	0	0
N409001_19	Bacteria(100)	LCP-89(100)	LCP-89_unclassified(100)	LCP-89_unclassified(100)	LCP-89_unclassified(100)	LCP-89_unclassified(100)	LCP-89_unclassified(100)	0	0	0	0	0	0	0	0	0	0	0	0	0	0	0	0	0	0	0	0	0	0	0	0	0	0	0	0	0	0	0	0	0	0	0	9	0	0	0	0	0	0
N409244_19	Bacteria(100)	Proteobacteria(100)	Gammaproteobacteria(100)	Burkholderiales(100)	Comamonadaceae(100)	Comamonadaceae_unclassified(100)	Comamonadaceae_unclassified(100)	0	0	0	0	0	0	0	0	0	0	0	0	0	0	0	0	0	0	0	0	0	0	0	0	0	0	0	0	0	0	0	0	4	0	0	0	0	0	3	0	0	0
N25631_11	unknown	unknown_unclassified(0)	unknown_unclassified(0)	unknown_unclassified(0)	unknown_unclassified(0)	unknown_unclassified(0)	unknown_unclassified(0)	11	0	0	0	0	0	0	0	0	0	0	0	0	0	0	0	0	0	0	0	0	0	0	0	0	0	0	0	0	0	0	0	0	0	0	0	0	0	0	0	0	0
N256694_11	Bacteria(100)	Verrucomicrobiota(100)	Omnitrophia(100)	Omnitrophales(100)	Omnitrophaceae(100)	Candidatus Omnitrophus(100)	Candidatus Omnitrophus_unclassified(100)	0	0	0	0	0	0	0	0	0	0	0	0	0	0	0	0	0	0	0	0	0	0	0	0	0	0	0	0	0	0	0	0	0	0	0	0	0	0	0	0	0	0
N257327_11	Archaea(95)	Nanoarchaeota(95)	Nanoarchaeia(95)	Woesearchaeales(95)	Woesearchaeales_unclassified(95)	Woesearchaeales_unclassified(95)	Woesearchaeales_unclassified(95)	0	0	0	0	0	0	0	0	0	0	0	0	0	0	0	0	0	0	0	0	0	0	0	0	0	0	0	0	0	0	0	0	0	0	0	0	0	0	3	0	0	0
N25765_11	Bacteria(100)	Proteobacteria(94)	Gammaproteobacteria(94)	Gammaproteobacteria_unclassified(94)	Gammaproteobacteria_unclassified(94)	Gammaproteobacteria_unclassified(94)	Gammaproteobacteria_unclassified(94)	0	0	0	0	0	0	0	0	0	1	0	0	0	0	0	0	0	0	0	0	0	0	0	0	2	0	0	0	0	0	0	0	0	0	0	0	0	0	0	0	0	0
N257884_11	Bacteria(100)	Gemmatimonadota(100)	Gemmatimonadetes(100)	Gemmatimonadales(100)	Gemmatimonadaceae(100)	uncultured(100)	uncultured_unclassified(100)	0	0	0	0	0	0	0	0	0	0	0	0	0	0	0	0	0	0	0	0	0	0	0	0	0	0	0	0	0	0	0	0	0	0	0	0	0	0	0	0	0	0
N258260_11	Bacteria(96)	Verrucomicrobiota(95)	Omnitrophia(95)	Omnitrophales(95)	Omnitrophaceae(95)	Candidatus Omnitrophus(95)	Candidatus Omnitrophus_unclassified(95)	0	0	0	0	0	0	0	0	0	0	0	0	0	0	0	0	0	0	0	0	0	0	0	0	0	0	0	0	0	0	0	0	0	0	0	0	0	0	0	0	0	0
N258627_11	Archaea(91)	Nanoarchaeota(89)	Nanoarchaeia(89)	Woesearchaeales(89)	Woesearchaeales_unclassified(89)	Woesearchaeales_unclassified(89)	Woesearchaeales_unclassified(89)	0	0	0	0	0	0	0	0	0	0	0	0	0	0	0	0	0	0	0	0	0	0	0	0	0	0	0	0	0	0	0	0	0	0	0	0	0	0	0	0	0	0
N259496_11	Archaea(100)	Nanoarchaeota(100)	Nanoarchaeia(100)	Woesearchaeales(100)	GW2011_GWC1_47_15(97)	GW2011_GWC1_47_15_unclassified(97)	GW2011_GWC1_47_15_unclassified(97)	0	0	11	0	0	0	0	0	0	0	0	0	0	0	0	0	0	0	0	0	0	0	0	0	0	0	0	0	0	0	0	0	0	0	0	0	0	0	0	0	0	0
N260846_11	Bacteria(100)	Proteobacteria(100)	Gammaproteobacteria(100)	Burkholderiales(97)	Comamonadaceae(97)	Comamonadaceae_unclassified(97)	Comamonadaceae_unclassified(97)	0	0	0	0	0	0	0	0	0	0	0	0	0	0	0	0	0	0	0	0	0	0	0	0	0	0	0	0	0	0	0	0	0	0	0	0	0	0	0	0	0	0
N262719_11	Bacteria(93)	Patescibacteria(90)	Microgenomatia(88)	Candidatus Chisholmbacteria(83)	Candidatus Chisholmbacteria_unclassified(83)	Candidatus Chisholmbacteria_unclassified(83)	Candidatus Chisholmbacteria_unclassified(83)	0	0	0	0	0	0	0	0	0	0	0	0	0	0	0	0	0	0	0	0	0	0	0	0	0	0	0	0	0	0	0	0	0	0	0	0	0	0	0	0	0	0
N262865_11	Bacteria(100)	Proteobacteria(100)	Gammaproteobacteria(100)	Burkholderiales(100)	Burkholderiales_unclassified(100)	Burkholderiales_unclassified(100)	Burkholderiales_unclassified(100)	0	0	0	0	0	0	0	0	0	0	0	0	0	0	0	0	0	0	0	0	0	0	0	0	0	0	0	0	0	0	0	0	0	0	0	0	0	0	0	0	0	0
N263458_11	Bacteria(100)	Synergistota(97)	Synergistia(97)	Synergistales(97)	Synergistaceae(97)	Thermovirga(95)	Thermovirga_unclassified(95)	0	0	11	0	0	0	0	0	0	0	0	0	0	0	0	0	0	0	0	0	0	0	0	0	0	0	0	0	0	0	0	0	0	0	0	0	0	0	0	0	0	0
N263897_11	Archaea(100)	Nanoarchaeota(100)	Nanoarchaeia(100)	Woesearchaeales(100)	GW2011_GWC1_47_15(100)	GW2011_GWC1_47_15_unclassified(100)	GW2011_GWC1_47_15_unclassified(100)	0	0	0	0	0	0	0	0	0	0	0	0	0	0	0	0	0	0	0	0	0	0	0	0	0	0	0	0	0	0	0	0	0	0	0	0	0	0	0	0	0	0
N263951_11	unknown	unknown_unclassified(0)	unknown_unclassified(0)	unknown_unclassified(0)	unknown_unclassified(0)	unknown_unclassified(0)	unknown_unclassified(0)	0	0	0	0	0	0	0	0	0	0	0	0	0	0	0	0	0	0	0	0	0	0	0	0	0	0	0	0	0	0	0	0	0	0	0	0	0	0	0	0	0	0
N264355_11	Bacteria(100)	Patescibacteria(92)	Gracilibacteria(91)	Candidatus Peregrinibacteria(91)	Candidatus Peregrinibacteria_unclassified(91)	Candidatus Peregrinibacteria_unclassified(91)	Candidatus Peregrinibacteria_unclassified(91)	0	6	0	0	0	0	0	0	0	0	0	0	0	0	0	0	0	0	0	0	0	0	0	0	0	0	0	0	0	0	0	0	0	0	0	0	0	0	0	0	0	0
N264416_11	Bacteria(100)	Proteobacteria(100)	Gammaproteobacteria(100)	Burkholderiales(100)	Comamonadaceae(100)	Comamonadaceae_unclassified(100)	Comamonadaceae_unclassified(100)	0	0	0	0	0	0	0	0	0	0	0	0	0	0	0	0	0	0	0	0	0	0	0	0	0	0	0	0	0	0	0	0	0	0	0	0	0	0	0	0	0	5
N264664_11	Bacteria(97)	Bacteria_unclassified(97)	Bacteria_unclassified(97)	Bacteria_unclassified(97)	Bacteria_unclassified(97)	Bacteria_unclassified(97)	Bacteria_unclassified(97)	0	0	0	0	0	0	0	0	0	0	0	0	0	0	0	0	0	0	0	0	0	0	0	0	0	0	0	0	0	0	0	0	0	0	0	0	6	0	0	0	0	0
N264805_11	Bacteria(100)	Proteobacteria(99)	Alphaproteobacteria(99)	Alphaproteobacteria_unclassified(99)	Alphaproteobacteria_unclassified(99)	Alphaproteobacteria_unclassified(99)	Alphaproteobacteria_unclassified(99)	0	0	0	0	0	0	0	0	0	0	0	0	0	0	0	0	0	0	0	0	0	0	0	0	0	0	0	0	0	0	0	0	0	0	0	0	0	0	0	0	0	0
N266019_11	unknown	unknown_unclassified(0)	unknown_unclassified(0)	unknown_unclassified(0)	unknown_unclassified(0)	unknown_unclassified(0)	unknown_unclassified(0)	0	0	0	0	0	0	0	0	0	0	0	2	0	0	0	0	0	0	0	0	0	0	0	0	5	0	0	0	0	4	0	0	0	0	0	0	0	0	0	0	0	0
N267195_11	Bacteria(100)	Bacteroidota(100)	Bacteroidia(100)	Sphingobacteriales(91)	Sphingobacteriales_unclassified(91)	Sphingobacteriales_unclassified(91)	Sphingobacteriales_unclassified(91)	0	0	0	0	0	0	2	0	0	0	0	0	0	0	0	0	0	0	0	0	0	0	0	0	0	0	0	0	0	0	0	0	0	0	0	0	0	0	0	0	0	0
N267451_11	Bacteria(100)	Proteobacteria(100)	Gammaproteobacteria(100)	Burkholderiales(100)	SC-I-84(81)	SC-I-84_unclassified(81)	SC-I-84_unclassified(81)	10	2	3	0	0	0	0	0	0	0	0	0	0	0	0	0	0	0	0	0	0	0	0	0	0	0	0	0	0	0	0	0	0	0	0	0	0	0	0	0	0	0
N267807_11	Bacteria(100)	Proteobacteria(100)	Gammaproteobacteria(100)	Burkholderiales(100)	Burkholderiales_unclassified(100)	Burkholderiales_unclassified(100)	Burkholderiales_unclassified(100)	0	0	0	0	0	0	0	0	0	0	0	0	0	0	0	0	0	0	0	0	0	0	0	0	0	0	0	0	0	0	0	0	0	0	0	0	0	0	0	0	0	0
N267864_11	Archaea(90)	Nanoarchaeota(89)	Nanoarchaeia(89)	Woesearchaeales(89)	Woesearchaeales_unclassified(89)	Woesearchaeales_unclassified(89)	Woesearchaeales_unclassified(89)	0	0	0	0	0	0	0	0	0	0	0	0	0	0	0	0	0	0	0	0	0	0	0	0	0	0	0	0	0	0	0	0	0	0	0	0	0	0	0	0	0	0
N268846_11	Bacteria(99)	Dependentiae(99)	Babeliae(99)	Babeliales(99)	Babeliales_unclassified(99)	Babeliales_unclassified(99)	Babeliales_unclassified(99)	0	0	0	0	0	0	0	0	0	0	0	0	0	0	0	2	0	0	0	0	0	0	0	0	0	0	0	0	0	0	0	0	0	0	0	0	3	0	0	0	0	0
N268857_11	Bacteria(100)	Verrucomicrobiota(100)	Chlamydiae(100)	Chlamydiales(100)	cvE6(88)	cvE6_unclassified(88)	cvE6_unclassified(88)	0	0	0	0	0	0	0	0	0	0	0	0	0	0	0	0	0	0	0	0	0	0	0	0	0	0	0	0	0	0	0	0	0	0	0	0	0	0	0	0	0	0
N269564_11	Archaea(96)	Nanoarchaeota(96)	Nanoarchaeia(96)	Woesearchaeales(96)	Woesearchaeales_unclassified(96)	Woesearchaeales_unclassified(96)	Woesearchaeales_unclassified(96)	0	0	0	0	0	0	0	0	0	0	0	0	0	0	0	0	0	0	0	0	0	0	0	0	0	0	0	0	0	0	0	0	0	0	0	0	0	0	0	0	0	0
N270043_11	Bacteria(100)	Verrucomicrobiota(100)	Verrucomicrobiae(100)	Pedosphaerales(100)	Pedosphaeraceae(100)	SH3-11(100)	SH3-11_unclassified(100)	0	0	0	0	0	0	0	0	0	0	0	5	0	0	0	0	0	0	0	0	0	0	0	0	0	0	0	0	0	0	0	0	0	0	0	0	2	0	0	0	0	0
N272340_11	Bacteria(96)	Firmicutes(82)	Firmicutes_unclassified(82)	Firmicutes_unclassified(82)	Firmicutes_unclassified(82)	Firmicutes_unclassified(82)	Firmicutes_unclassified(82)	0	4	0	0	0	0	0	0	0	0	0	0	0	0	0	0	0	0	0	0	0	0	0	0	0	0	0	0	0	0	0	0	0	0	0	0	0	0	0	0	0	0
N272516_11	Bacteria(100)	Proteobacteria(100)	Gammaproteobacteria(100)	Burkholderiales(100)	Oxalobacteraceae(82)	Oxalobacteraceae_unclassified(82)	Oxalobacteraceae_unclassified(82)	0	0	0	0	0	0	0	0	0	0	0	0	0	0	0	0	0	0	0	0	0	0	0	0	0	0	0	0	0	0	0	0	0	0	0	0	0	0	0	0	0	0
N272568_11	Bacteria(88)	Patescibacteria(82)	Parcubacteria(81)	Parcubacteria_unclassified(81)	Parcubacteria_unclassified(81)	Parcubacteria_unclassified(81)	Parcubacteria_unclassified(81)	0	0	0	0	0	0	0	0	0	0	0	0	0	0	0	0	0	0	0	0	0	0	0	0	0	0	0	0	0	0	0	0	0	0	0	0	0	0	0	0	0	0
N274308_11	Bacteria(100)	Proteobacteria(91)	Gammaproteobacteria(89)	Gammaproteobacteria_unclassified(89)	Gammaproteobacteria_unclassified(89)	Gammaproteobacteria_unclassified(89)	Gammaproteobacteria_unclassified(89)	11	0	0	0	0	0	0	0	0	0	0	0	0	0	0	0	0	0	0	0	0	0	0	0	0	0	0	0	0	0	0	0	0	0	0	0	0	0	0	0	0	0
N274793_11	Bacteria(100)	Proteobacteria(100)	Gammaproteobacteria(100)	Burkholderiales(100)	Burkholderiales_unclassified(100)	Burkholderiales_unclassified(100)	Burkholderiales_unclassified(100)	0	0	0	0	0	0	0	0	0	0	0	0	0	0	0	0	0	0	0	0	0	0	0	0	0	0	0	0	0	0	0	0	0	0	0	0	0	0	0	0	0	0
N274909_11	Bacteria(100)	Proteobacteria(100)	Gammaproteobacteria(100)	Burkholderiales(100)	Burkholderiales_unclassified(100)	Burkholderiales_unclassified(100)	Burkholderiales_unclassified(100)	0	0	0	0	0	0	0	0	0	0	0	0	0	0	0	0	0	0	0	0	0	0	2	0	0	0	0	0	3	0	0	0	0	0	0	3	3	0	0	0	0	0
N27555_11	Bacteria(100)	Bacteria_unclassified(100)	Bacteria_unclassified(100)	Bacteria_unclassified(100)	Bacteria_unclassified(100)	Bacteria_unclassified(100)	Bacteria_unclassified(100)	0	0	0	0	0	0	0	0	0	0	0	0	0	0	0	0	0	0	0	0	0	0	0	0	0	0	0	0	0	0	0	0	0	0	0	0	0	0	0	0	0	0
N275721_11	Bacteria(100)	Proteobacteria(100)	Gammaproteobacteria(100)	Burkholderiales(100)	Rhodocyclaceae(90)	Rhodocyclaceae_unclassified(90)	Rhodocyclaceae_unclassified(90)	0	0	0	0	0	0	0	0	0	0	0	0	0	0	0	0	0	0	0	0	0	0	0	0	0	0	0	0	0	0	0	0	0	0	0	0	0	0	0	0	0	0
N276028_11	Bacteria(96)	Patescibacteria(95)	Parcubacteria(95)	Parcubacteria_unclassified(95)	Parcubacteria_unclassified(95)	Parcubacteria_unclassified(95)	Parcubacteria_unclassified(95)	0	0	0	0	0	0	0	0	0	0	0	0	0	0	0	0	0	0	0	0	0	0	0	0	0	0	0	0	0	0	0	0	0	0	0	0	0	0	0	0	0	0
N276232_11	Bacteria(89)	Bacteria_unclassified(89)	Bacteria_unclassified(89)	Bacteria_unclassified(89)	Bacteria_unclassified(89)	Bacteria_unclassified(89)	Bacteria_unclassified(89)	0	0	0	0	0	0	0	0	0	0	0	0	0	0	0	0	0	0	0	0	0	0	0	0	0	0	0	0	0	0	0	0	0	0	0	0	0	0	0	0	0	0
N277919_11	Bacteria(100)	Patescibacteria(100)	Gracilibacteria(100)	Candidatus Peribacteria(100)	Candidatus Peribacteria_unclassified(100)	Candidatus Peribacteria_unclassified(100)	Candidatus Peribacteria_unclassified(100)	0	0	0	0	0	0	0	0	0	0	0	0	0	0	0	0	0	0	0	0	0	0	0	0	0	0	0	0	0	0	0	0	0	0	2	0	0	0	0	0	0	0
N280416_11	Bacteria(80)	Proteobacteria(80)	Alphaproteobacteria(80)	Alphaproteobacteria_unclassified(80)	Alphaproteobacteria_unclassified(80)	Alphaproteobacteria_unclassified(80)	Alphaproteobacteria_unclassified(80)	0	0	0	0	0	0	0	0	0	0	0	0	0	4	0	0	0	0	0	0	0	0	0	3	0	0	0	0	0	0	0	0	0	0	0	0	0	0	0	0	0	0
N280532_11	Bacteria(100)	Patescibacteria(100)	Microgenomatia(100)	Candidatus Pacebacteria(100)	Candidatus Pacebacteria_unclassified(100)	Candidatus Pacebacteria_unclassified(100)	Candidatus Pacebacteria_unclassified(100)	0	0	9	0	0	0	0	0	0	0	0	0	0	0	0	0	0	0	0	0	0	0	0	0	0	0	0	0	0	0	0	0	0	0	0	0	0	0	0	0	0	0
N280758_11	Bacteria(99)	Proteobacteria(98)	Gammaproteobacteria(98)	Burkholderiales(98)	Comamonadaceae(89)	Comamonadaceae_unclassified(89)	Comamonadaceae_unclassified(89)	0	0	0	0	0	0	0	0	0	0	0	0	0	0	0	0	0	0	0	0	0	0	0	0	0	0	0	0	0	0	0	0	0	0	0	0	0	0	0	0	0	0
N281879_11	Bacteria(100)	Verrucomicrobiota(100)	Chlamydiae(100)	Chlamydiales(100)	cvE6(100)	cvE6_unclassified(100)	cvE6_unclassified(100)	0	0	0	0	0	0	0	0	0	0	0	0	0	0	0	0	0	0	0	0	0	0	0	0	0	0	0	0	0	5	0	0	0	0	0	0	0	0	0	0	0	0
N28187_11	Archaea(91)	Nanoarchaeota(91)	Nanoarchaeia(91)	Woesearchaeales(91)	Woesearchaeales_unclassified(91)	Woesearchaeales_unclassified(91)	Woesearchaeales_unclassified(91)	0	8	0	0	0	0	0	0	0	0	0	0	0	0	0	0	0	0	0	0	0	0	0	0	0	0	0	0	0	0	0	0	0	0	0	0	0	0	0	0	0	0
N281977_11	Eukaryota(100)	SAR(100)	Stramenopiles(100)	Bicosoecida(100)	Bicosoecida_unclassified(100)	Bicosoecida_unclassified(100)	Bicosoecida_unclassified(100)	0	0	0	0	0	0	0	0	0	7	0	0	0	0	0	0	0	0	0	0	0	0	0	0	0	0	0	0	0	0	4	0	0	0	0	0	0	0	0	0	0	0
N282116_11	Archaea(100)	Nanoarchaeota(100)	Nanoarchaeia(100)	Woesearchaeales(100)	SCGC AAA011-D5(100)	SCGC AAA011-D5_unclassified(100)	SCGC AAA011-D5_unclassified(100)	0	0	0	0	0	0	0	0	0	0	0	0	0	0	0	0	0	0	0	0	0	0	0	0	0	0	0	0	0	0	0	0	0	0	0	0	0	0	0	0	0	0
N282257_11	Bacteria(100)	Myxococcota(100)	Myxococcia(100)	Myxococcales(100)	Myxococcaceae(100)	P3OB-42(100)	P3OB-42_unclassified(100)	0	0	11	0	0	0	0	0	0	0	0	0	0	0	0	0	0	0	0	0	0	0	0	0	0	0	0	0	0	0	0	0	0	0	0	0	0	0	0	0	0	0
N283709_11	Bacteria(100)	Acidobacteriota(100)	Acidobacteriae(100)	Acidobacteriales(100)	uncultured(100)	uncultured_unclassified(100)	uncultured_unclassified(100)	0	0	0	0	0	0	0	0	0	0	0	0	0	0	0	0	0	0	0	0	0	0	0	0	0	0	0	0	0	0	0	0	0	0	0	0	0	0	0	0	0	0
N28385_11	Bacteria(100)	Bdellovibrionota(100)	Bdellovibrionia(100)	Bdellovibrionales(100)	Bdellovibrionaceae(100)	Bdellovibrio(100)	Bdellovibrio_unclassified(100)	0	0	0	0	0	0	0	0	0	0	0	0	0	0	0	0	0	0	0	0	0	0	0	0	0	0	0	0	0	0	0	0	0	0	0	0	0	0	0	0	0	0
N28407_11	Bacteria(100)	Proteobacteria(100)	Gammaproteobacteria(100)	Burkholderiales(100)	Burkholderiales_unclassified(100)	Burkholderiales_unclassified(100)	Burkholderiales_unclassified(100)	0	0	0	0	0	0	0	0	0	0	0	0	0	0	0	0	0	0	0	0	0	0	0	0	0	0	0	0	0	0	0	0	0	4	0	0	0	0	0	0	0	0
N285304_11	unknown	unknown_unclassified(0)	unknown_unclassified(0)	unknown_unclassified(0)	unknown_unclassified(0)	unknown_unclassified(0)	unknown_unclassified(0)	0	0	11	0	0	0	0	0	0	0	0	0	0	0	0	0	0	0	0	0	0	0	0	0	0	0	0	0	0	0	0	0	0	0	0	0	0	0	0	0	0	0
N285493_11	Bacteria(100)	Proteobacteria(100)	Gammaproteobacteria(100)	Burkholderiales(100)	Comamonadaceae(81)	Comamonadaceae_unclassified(81)	Comamonadaceae_unclassified(81)	0	0	0	0	0	0	0	0	0	0	0	0	0	0	0	0	0	0	0	0	0	0	0	2	0	0	0	0	0	4	0	0	0	0	0	3	0	0	0	0	0	0
N286255_11	Bacteria(100)	Proteobacteria(100)	Gammaproteobacteria(100)	Burkholderiales(100)	Burkholderiales_unclassified(100)	Burkholderiales_unclassified(100)	Burkholderiales_unclassified(100)	0	0	0	0	0	0	0	0	0	0	0	0	0	0	0	0	0	0	0	0	0	0	0	0	0	0	0	3	0	0	0	0	0	0	0	0	0	0	0	0	0	0
N28703_11	Bacteria(87)	Bacteria_unclassified(87)	Bacteria_unclassified(87)	Bacteria_unclassified(87)	Bacteria_unclassified(87)	Bacteria_unclassified(87)	Bacteria_unclassified(87)	0	0	11	0	0	0	0	0	0	0	0	0	0	0	0	0	0	0	0	0	0	0	0	0	0	0	0	0	0	0	0	0	0	0	0	0	0	0	0	0	0	0
N209398_7	Bacteria(85)	Bacteria_unclassified(85)	Bacteria_unclassified(85)	Bacteria_unclassified(85)	Bacteria_unclassified(85)	Bacteria_unclassified(85)	Bacteria_unclassified(85)	0	0	0	0	0	0	0	0	0	0	0	0	0	0	0	0	0	0	0	0	0	0	0	7	0	0	0	0	0	0	0	0	0	0	0	0	0	0	0	0	0	0
N209615_7	Bacteria(100)	Proteobacteria(100)	Gammaproteobacteria(100)	Burkholderiales(100)	Comamonadaceae(100)	Comamonadaceae_unclassified(100)	Comamonadaceae_unclassified(100)	0	0	0	0	0	0	0	0	0	0	0	0	0	0	0	0	0	0	0	0	0	0	0	0	0	0	0	0	0	0	0	0	0	0	0	0	0	0	0	0	0	0
N209694_7	Bacteria(84)	Bacteroidota(83)	Bacteroidota_unclassified(83)	Bacteroidota_unclassified(83)	Bacteroidota_unclassified(83)	Bacteroidota_unclassified(83)	Bacteroidota_unclassified(83)	0	0	0	0	0	0	0	0	0	0	0	0	0	0	0	0	0	0	0	0	0	0	0	0	0	0	0	0	0	0	0	0	0	0	0	0	7	0	0	0	0	0
N209826_7	unknown	unknown_unclassified(0)	unknown_unclassified(0)	unknown_unclassified(0)	unknown_unclassified(0)	unknown_unclassified(0)	unknown_unclassified(0)	0	7	0	0	0	0	0	0	0	0	0	0	0	0	0	0	0	0	0	0	0	0	0	0	0	0	0	0	0	0	0	0	0	0	0	0	0	0	0	0	0	0
N209854_7	Bacteria(100)	Proteobacteria(100)	Gammaproteobacteria(100)	Burkholderiales(100)	Comamonadaceae(98)	Comamonadaceae_unclassified(98)	Comamonadaceae_unclassified(98)	0	0	0	0	0	0	0	0	0	0	0	0	0	0	0	0	0	0	0	0	0	0	0	0	0	0	0	0	0	0	0	0	0	0	0	2	0	0	0	0	0	0
N209919_7	Bacteria(100)	Bdellovibrionota(100)	Bdellovibrionia(100)	Bacteriovoracales(100)	Bacteriovoracaceae(100)	Peredibacter(100)	Peredibacter_unclassified(100)	0	0	0	0	0	0	0	0	0	0	0	0	0	0	0	0	0	0	0	0	0	0	0	0	0	0	0	0	0	0	0	0	0	0	0	0	0	0	0	0	0	0
N209949_7	unknown	unknown_unclassified(0)	unknown_unclassified(0)	unknown_unclassified(0)	unknown_unclassified(0)	unknown_unclassified(0)	unknown_unclassified(0)	0	7	0	0	0	0	0	0	0	0	0	0	0	0	0	0	0	0	0	0	0	0	0	0	0	0	0	0	0	0	0	0	0	0	0	0	0	0	0	0	0	0
N210764_7	unknown	unknown_unclassified(0)	unknown_unclassified(0)	unknown_unclassified(0)	unknown_unclassified(0)	unknown_unclassified(0)	unknown_unclassified(0)	0	0	0	0	0	0	0	0	0	0	0	0	0	0	0	0	0	0	0	0	0	0	0	0	0	0	0	0	0	0	0	0	0	0	0	0	5	0	0	0	0	0
N210862_7	Bacteria(88)	Bacteria_unclassified(88)	Bacteria_unclassified(88)	Bacteria_unclassified(88)	Bacteria_unclassified(88)	Bacteria_unclassified(88)	Bacteria_unclassified(88)	0	0	0	0	0	0	0	0	0	0	0	0	0	0	0	0	0	0	0	0	0	0	0	0	0	0	0	0	0	0	0	0	0	0	0	0	0	0	0	0	0	0
N21138_7	unknown	unknown_unclassified(0)	unknown_unclassified(0)	unknown_unclassified(0)	unknown_unclassified(0)	unknown_unclassified(0)	unknown_unclassified(0)	0	0	0	0	0	0	0	0	0	0	0	0	0	0	0	0	0	0	0	0	0	0	0	0	0	0	0	0	0	0	0	0	0	0	0	0	0	0	0	0	0	0
N211559_7	unknown	unknown_unclassified(0)	unknown_unclassified(0)	unknown_unclassified(0)	unknown_unclassified(0)	unknown_unclassified(0)	unknown_unclassified(0)	0	0	0	0	0	0	0	0	0	0	0	0	0	0	0	0	0	0	0	0	0	0	0	0	0	0	0	0	0	0	0	0	5	0	2	0	0	0	0	0	0	0
N211574_7	Bacteria(100)	Proteobacteria(100)	Gammaproteobacteria(100)	Diplorickettsiales(100)	Diplorickettsiaceae(100)	Aquicella(100)	Aquicella_unclassified(100)	0	0	0	0	0	0	0	0	0	0	0	0	0	0	0	0	4	0	0	0	0	0	0	0	0	0	0	0	0	3	0	0	0	0	0	0	0	0	0	0	0	0
N212068_7	Bacteria(100)	Patescibacteria(100)	Parcubacteria(100)	Candidatus Nealsonbacteria(84)	Candidatus Nealsonbacteria_unclassified(84)	Candidatus Nealsonbacteria_unclassified(84)	Candidatus Nealsonbacteria_unclassified(84)	0	0	0	0	0	0	0	0	0	0	0	0	0	0	0	0	0	0	0	0	0	0	0	0	0	0	0	0	0	0	0	0	0	0	0	0	0	0	0	0	0	0
N212284_7	Bacteria(100)	Proteobacteria(81)	Gammaproteobacteria(81)	Gammaproteobacteria_unclassified(81)	Gammaproteobacteria_unclassified(81)	Gammaproteobacteria_unclassified(81)	Gammaproteobacteria_unclassified(81)	0	0	0	0	0	0	0	0	0	0	0	0	0	0	0	0	0	0	0	0	0	0	0	0	0	0	0	0	0	0	0	0	0	0	0	0	0	0	0	0	0	0
N212664_7	Bacteria(100)	Cyanobacteria(94)	Cyanobacteriia(94)	Chloroplast(92)	Chloroplast_unclassified(92)	Chloroplast_unclassified(92)	Chloroplast_unclassified(92)	0	0	0	0	0	0	0	2	3	0	0	0	0	0	0	0	0	0	2	0	0	0	0	0	0	0	0	0	0	0	0	0	0	0	0	0	0	0	0	0	0	0
N213150_7	Bacteria(96)	Patescibacteria(96)	Parcubacteria(96)	Parcubacteria_unclassified(96)	Parcubacteria_unclassified(96)	Parcubacteria_unclassified(96)	Parcubacteria_unclassified(96)	0	0	0	0	0	0	0	0	0	0	0	0	0	0	0	0	0	0	0	0	0	0	0	0	0	0	0	0	0	0	0	0	0	0	0	0	0	0	0	0	0	0
N213193_7	Bacteria(100)	Proteobacteria(94)	Alphaproteobacteria(94)	Sphingomonadales(85)	Sphingomonadaceae(85)	Sphingomonadaceae_unclassified(85)	Sphingomonadaceae_unclassified(85)	0	0	0	0	0	0	0	0	0	0	0	0	0	0	0	0	0	0	0	0	0	0	0	0	0	0	0	0	0	0	0	0	0	0	0	0	0	0	0	0	0	0
N213707_7	Bacteria(100)	Proteobacteria(100)	Gammaproteobacteria(100)	Burkholderiales(100)	Burkholderiales_unclassified(100)	Burkholderiales_unclassified(100)	Burkholderiales_unclassified(100)	0	0	0	0	0	0	0	0	0	0	0	0	0	0	0	0	0	0	0	2	0	0	0	0	0	0	0	3	0	0	0	0	0	0	0	0	0	0	0	0	0	0
N214514_7	Archaea(100)	Nanoarchaeota(100)	Nanoarchaeia(100)	Woesearchaeales(100)	Woesearchaeales_unclassified(100)	Woesearchaeales_unclassified(100)	Woesearchaeales_unclassified(100)	0	0	0	0	0	0	0	0	0	0	0	0	0	0	5	0	2	0	0	0	0	0	0	0	0	0	0	0	0	0	0	0	0	0	0	0	0	0	0	0	0	0
N215621_7	Bacteria(96)	Proteobacteria(90)	Gammaproteobacteria(89)	Gammaproteobacteria_unclassified(89)	Gammaproteobacteria_unclassified(89)	Gammaproteobacteria_unclassified(89)	Gammaproteobacteria_unclassified(89)	0	0	0	0	0	0	0	0	0	0	3	0	0	0	0	0	0	0	0	0	0	0	0	0	0	0	2	0	0	0	0	0	0	0	0	0	0	0	0	0	0	0
N216468_7	Archaea(84)	Nanoarchaeota(80)	Nanoarchaeia(80)	Woesearchaeales(80)	Woesearchaeales_unclassified(80)	Woesearchaeales_unclassified(80)	Woesearchaeales_unclassified(80)	0	0	0	0	0	0	0	0	0	2	0	5	0	0	0	0	0	0	0	0	0	0	0	0	0	0	0	0	0	0	0	0	0	0	0	0	0	0	0	0	0	0
N216739_7	Bacteria(99)	Bacteroidota(99)	Bacteroidia(99)	Flavobacteriales(90)	Flavobacteriales_unclassified(90)	Flavobacteriales_unclassified(90)	Flavobacteriales_unclassified(90)	0	4	0	0	0	0	0	0	0	0	0	0	0	0	0	0	0	0	0	0	0	0	0	0	0	0	0	0	3	0	0	0	0	0	0	0	0	0	0	0	0	0
N216926_7	Bacteria(97)	Patescibacteria(95)	Parcubacteria(94)	Candidatus Campbellbacteria(81)	Candidatus Campbellbacteria_unclassified(81)	Candidatus Campbellbacteria_unclassified(81)	Candidatus Campbellbacteria_unclassified(81)	0	0	0	0	0	0	0	0	0	0	0	0	0	0	0	0	0	0	0	0	0	0	0	0	0	0	0	0	0	7	0	0	0	0	0	0	0	0	0	0	0	0
N218719_7	Bacteria(100)	Proteobacteria(100)	Gammaproteobacteria(100)	Burkholderiales(100)	Comamonadaceae(100)	Comamonadaceae_unclassified(100)	Comamonadaceae_unclassified(100)	0	0	0	0	0	0	0	0	0	0	0	0	0	0	0	0	0	0	0	0	0	0	0	0	0	0	0	0	0	0	0	0	0	0	0	0	0	0	0	0	0	0
N220209_7	Bacteria(100)	Bdellovibrionota(100)	Oligoflexia(100)	Oligoflexales(100)	Oligoflexaceae(100)	uncultured(100)	uncultured_unclassified(100)	0	7	0	0	0	0	0	0	0	0	0	0	0	0	0	0	0	0	0	0	0	0	0	0	0	0	0	0	0	0	0	0	0	0	0	0	0	0	0	0	0	0
N220910_7	Bacteria(94)	Bacteria_unclassified(94)	Bacteria_unclassified(94)	Bacteria_unclassified(94)	Bacteria_unclassified(94)	Bacteria_unclassified(94)	Bacteria_unclassified(94)	0	0	0	0	0	0	0	0	0	0	0	0	0	0	0	0	0	0	0	0	0	0	0	0	0	0	0	0	0	0	0	0	0	0	0	0	0	0	0	0	0	0
N221418_7	Bacteria(91)	Patescibacteria(86)	Microgenomatia(86)	Microgenomatia_unclassified(86)	Microgenomatia_unclassified(86)	Microgenomatia_unclassified(86)	Microgenomatia_unclassified(86)	0	0	0	0	0	0	0	0	0	0	0	0	0	2	0	0	0	0	0	0	0	0	0	0	0	0	0	0	0	0	0	0	0	0	0	0	0	0	0	0	0	0
N221467_7	Bacteria(100)	Proteobacteria(100)	Gammaproteobacteria(100)	Burkholderiales(100)	Burkholderiales_unclassified(100)	Burkholderiales_unclassified(100)	Burkholderiales_unclassified(100)	0	0	0	5	0	0	0	0	0	0	0	0	0	0	0	0	0	0	0	0	0	0	0	0	0	0	0	0	0	0	0	0	0	0	0	0	0	0	0	0	0	0
N222255_7	Archaea(82)	Nanoarchaeota(82)	Nanoarchaeia(82)	Woesearchaeales(82)	Woesearchaeales_unclassified(82)	Woesearchaeales_unclassified(82)	Woesearchaeales_unclassified(82)	0	0	0	0	0	0	0	0	0	0	0	0	0	0	0	0	0	0	0	0	0	0	0	0	0	0	0	0	0	0	0	0	0	0	0	0	0	0	0	0	0	0
N222400_7	Bacteria(98)	Proteobacteria(96)	Alphaproteobacteria(96)	Alphaproteobacteria_unclassified(96)	Alphaproteobacteria_unclassified(96)	Alphaproteobacteria_unclassified(96)	Alphaproteobacteria_unclassified(96)	0	0	0	0	0	0	2	0	0	0	0	0	0	0	5	0	0	0	0	0	0	0	0	0	0	0	0	0	0	0	0	0	0	0	0	0	0	0	0	0	0	0
N222523_7	Archaea(100)	Nanoarchaeota(99)	Nanoarchaeia(99)	Woesearchaeales(99)	Woesearchaeales_unclassified(99)	Woesearchaeales_unclassified(99)	Woesearchaeales_unclassified(99)	0	0	0	0	0	0	0	0	0	0	0	0	0	0	0	0	0	0	0	0	0	0	0	0	0	0	0	0	0	0	0	0	0	0	0	0	0	0	0	0	0	0
N222755_7	Bacteria(100)	Proteobacteria(100)	Gammaproteobacteria(100)	Pseudomonadales(88)	Cellvibrionaceae(86)	Cellvibrio(86)	Cellvibrio_unclassified(86)	0	0	0	0	0	0	0	0	0	0	0	0	0	0	0	0	0	0	0	0	0	0	0	0	0	0	0	0	0	0	0	0	0	0	3	0	0	0	0	0	0	0
N223142_7	Bacteria(89)	Patescibacteria(89)	Parcubacteria(84)	Candidatus Doudnabacteria(81)	Candidatus Doudnabacteria_unclassified(81)	Candidatus Doudnabacteria_unclassified(81)	Candidatus Doudnabacteria_unclassified(81)	0	0	0	0	0	0	0	0	0	0	0	0	0	0	0	0	0	0	0	0	0	0	0	0	0	0	0	0	0	0	0	0	0	0	0	0	0	0	4	0	0	0
N223791_7	Bacteria(99)	Bacteroidota(99)	Bacteroidia(99)	Sphingobacteriales(89)	NS11-12 marine group(89)	NS11-12 marine group_unclassified(89)	NS11-12 marine group_unclassified(89)	0	0	0	0	0	0	0	0	0	0	0	0	3	0	0	0	0	0	0	0	0	0	0	0	0	0	0	0	0	0	0	0	0	0	2	0	0	0	2	0	0	0
N226172_14	Bacteria(100)	Proteobacteria(100)	Gammaproteobacteria(100)	Burkholderiales(100)	Burkholderiales_unclassified(100)	Burkholderiales_unclassified(100)	Burkholderiales_unclassified(100)	0	0	0	0	0	0	0	0	0	0	0	0	0	0	0	0	0	0	0	0	0	0	0	0	0	0	0	0	0	0	0	0	0	0	0	0	0	0	0	0	0	0
N226501_14	Bacteria(100)	Firmicutes(100)	Clostridia(100)	Oscillospirales(100)	Ruminococcaceae(100)	Ruminococcaceae_unclassified(100)	Ruminococcaceae_unclassified(100)	14	0	0	0	0	0	0	0	0	0	0	0	0	0	0	0	0	0	0	0	0	0	0	0	0	0	0	0	0	0	0	0	0	0	0	0	0	0	0	0	0	0
N227611_14	Bacteria(100)	Proteobacteria(100)	Gammaproteobacteria(100)	Burkholderiales(100)	Methylophilaceae(95)	Methylotenera(87)	Methylotenera_unclassified(87)	0	0	0	0	0	0	0	0	0	0	0	0	0	0	0	0	0	0	0	0	0	0	0	0	0	0	0	0	0	0	0	0	0	0	0	0	0	0	6	0	0	0
N227852_14	Bacteria(100)	Verrucomicrobiota(100)	Verrucomicrobiae(100)	S-BQ2-57 soil group(100)	S-BQ2-57 soil group_unclassified(100)	S-BQ2-57 soil group_unclassified(100)	S-BQ2-57 soil group_unclassified(100)	0	6	0	0	0	0	0	0	0	0	0	0	0	0	0	0	0	0	0	0	0	0	0	0	0	0	0	0	0	0	0	0	0	0	0	8	0	0	0	0	0	0
N228184_14	Bacteria(100)	Proteobacteria(100)	Gammaproteobacteria(100)	Burkholderiales(100)	Comamonadaceae(100)	Comamonadaceae_unclassified(100)	Comamonadaceae_unclassified(100)	0	0	0	0	0	0	0	0	0	0	0	0	0	0	0	0	0	0	0	0	0	0	0	0	0	0	0	0	0	0	0	0	0	0	0	0	0	0	0	0	0	0
N228220_14	Bacteria(100)	Nitrospirota(100)	Thermodesulfovibrionia(100)	uncultured(100)	uncultured_unclassified(100)	uncultured_unclassified(100)	uncultured_unclassified(100)	0	10	0	0	0	0	0	0	0	0	0	0	0	0	0	0	0	0	0	0	0	0	0	0	0	0	0	0	0	0	0	0	0	0	0	0	0	0	0	0	0	0
N228293_14	Bacteria(100)	Verrucomicrobiota(100)	Chlamydiae(100)	Chlamydiales(100)	cvE6(100)	cvE6_unclassified(100)	cvE6_unclassified(100)	0	7	0	0	0	0	0	0	0	0	0	0	0	0	0	0	0	0	0	0	0	0	0	0	0	0	0	0	0	0	0	0	0	0	0	0	0	0	0	0	0	0
N22918_14	Bacteria(100)	Proteobacteria(100)	Gammaproteobacteria(100)	Burkholderiales(100)	Burkholderiales_unclassified(100)	Burkholderiales_unclassified(100)	Burkholderiales_unclassified(100)	0	0	0	0	0	0	0	0	0	0	0	0	0	0	0	0	0	0	0	0	0	0	0	0	0	0	0	0	0	0	0	0	0	0	0	0	0	0	0	0	0	0
N230123_14	Bacteria(100)	Dependentiae(100)	Babeliae(100)	Babeliales(100)	Vermiphilaceae(100)	Vermiphilaceae_unclassified(100)	Vermiphilaceae_unclassified(100)	0	4	0	0	0	0	0	0	0	0	0	0	0	0	0	0	0	0	0	0	0	0	0	0	0	0	0	0	0	0	0	0	0	0	0	0	0	0	0	0	0	0
N230847_14	Bacteria(100)	Proteobacteria(100)	Gammaproteobacteria(100)	Burkholderiales(100)	Methylophilaceae(86)	Methylophilaceae_unclassified(86)	Methylophilaceae_unclassified(86)	0	0	0	0	0	0	0	0	0	0	0	0	0	0	0	0	0	0	0	0	0	0	0	0	0	0	0	0	0	0	0	0	0	0	0	3	0	0	0	0	0	0
N231568_14	Bacteria(95)	Bacteria_unclassified(95)	Bacteria_unclassified(95)	Bacteria_unclassified(95)	Bacteria_unclassified(95)	Bacteria_unclassified(95)	Bacteria_unclassified(95)	0	0	0	0	0	0	0	0	0	0	0	0	0	0	0	0	0	0	0	0	0	0	0	0	0	0	0	0	0	0	0	0	0	0	0	0	0	0	0	0	0	0
N231792_14	unknown	unknown_unclassified(0)	unknown_unclassified(0)	unknown_unclassified(0)	unknown_unclassified(0)	unknown_unclassified(0)	unknown_unclassified(0)	0	0	0	0	0	0	0	0	0	0	0	0	0	0	0	0	0	0	0	3	0	0	0	0	0	0	0	0	0	0	0	0	0	0	0	0	0	0	0	0	0	0
N232501_14	Bacteria(96)	Bacteria_unclassified(96)	Bacteria_unclassified(96)	Bacteria_unclassified(96)	Bacteria_unclassified(96)	Bacteria_unclassified(96)	Bacteria_unclassified(96)	0	10	0	0	0	0	0	0	0	0	0	0	0	0	0	0	0	0	0	0	0	0	0	0	0	0	0	0	0	0	0	0	0	0	0	0	0	0	0	0	0	0
N232626_14	Bacteria(100)	Verrucomicrobiota(100)	Omnitrophia(100)	Omnitrophales(100)	Omnitrophaceae(100)	Candidatus Omnitrophus(100)	Candidatus Omnitrophus_unclassified(100)	0	0	0	0	0	0	0	0	0	0	0	0	0	0	0	0	0	0	0	0	0	0	0	0	0	0	0	5	0	0	0	0	0	0	0	6	0	0	0	0	0	0
N233538_14	Bacteria(100)	Patescibacteria(100)	Parcubacteria(100)	Candidatus Moranbacteria(100)	Candidatus Moranbacteria_unclassified(100)	Candidatus Moranbacteria_unclassified(100)	Candidatus Moranbacteria_unclassified(100)	0	0	9	0	0	0	5	0	0	0	0	0	0	0	0	0	0	0	0	0	0	0	0	0	0	0	0	0	0	0	0	0	0	0	0	0	0	0	0	0	0	0
N233595_14	Bacteria(84)	Bacteria_unclassified(84)	Bacteria_unclassified(84)	Bacteria_unclassified(84)	Bacteria_unclassified(84)	Bacteria_unclassified(84)	Bacteria_unclassified(84)	8	0	0	6	0	0	0	0	0	0	0	0	0	0	0	0	0	0	0	0	0	0	0	0	0	0	0	0	0	0	0	0	0	0	0	0	0	0	0	0	0	0
N234346_14	Bacteria(100)	Chloroflexi(100)	Anaerolineae(100)	RBG-13-54-9(100)	RBG-13-54-9_unclassified(100)	RBG-13-54-9_unclassified(100)	RBG-13-54-9_unclassified(100)	0	6	0	0	0	0	0	0	0	0	0	0	0	0	0	0	0	0	0	0	0	0	0	8	0	0	0	0	0	0	0	0	0	0	0	0	0	0	0	0	0	0
N234906_14	Bacteria(100)	Planctomycetota(100)	Planctomycetes(100)	Pirellulales(100)	Pirellulaceae(100)	Pirellulaceae_unclassified(100)	Pirellulaceae_unclassified(100)	0	10	0	0	0	0	0	0	0	0	0	0	0	0	0	0	0	0	0	0	0	0	0	0	0	0	0	0	0	0	0	0	0	0	0	0	0	0	0	0	0	0
N235200_14	Archaea(97)	Nanoarchaeota(97)	Nanoarchaeia(97)	Woesearchaeales(97)	Woesearchaeales_unclassified(97)	Woesearchaeales_unclassified(97)	Woesearchaeales_unclassified(97)	0	0	0	0	0	0	0	0	0	0	0	0	0	0	0	0	0	0	0	0	0	0	0	0	0	0	0	0	0	0	0	0	0	0	0	0	0	0	0	0	0	0
N235621_14	Bacteria(97)	Bacteria_unclassified(97)	Bacteria_unclassified(97)	Bacteria_unclassified(97)	Bacteria_unclassified(97)	Bacteria_unclassified(97)	Bacteria_unclassified(97)	0	0	0	0	0	0	0	0	0	0	0	0	0	0	0	3	0	0	0	0	0	0	2	0	0	0	0	0	0	0	0	0	0	0	0	0	0	0	0	0	0	0
N235788_14	Bacteria(99)	Patescibacteria(99)	Parcubacteria(99)	Candidatus Staskawiczbacteria(99)	Candidatus Staskawiczbacteria_unclassified(99)	Candidatus Staskawiczbacteria_unclassified(99)	Candidatus Staskawiczbacteria_unclassified(99)	0	0	0	0	0	0	0	0	0	0	0	0	0	0	0	0	2	0	0	0	0	0	0	0	0	0	0	0	0	0	0	0	0	0	0	0	0	0	0	0	0	0
N237813_14	Bacteria(100)	Bacteria_unclassified(100)	Bacteria_unclassified(100)	Bacteria_unclassified(100)	Bacteria_unclassified(100)	Bacteria_unclassified(100)	Bacteria_unclassified(100)	0	0	0	0	3	0	0	0	0	0	0	0	0	0	0	0	0	0	0	0	0	0	0	0	0	0	0	0	0	0	0	0	0	0	0	0	0	0	0	0	0	0
N238093_14	Bacteria(100)	Myxococcota(100)	Polyangia(100)	Polyangiales(100)	Polyangiaceae(97)	Pajaroellobacter(91)	Pajaroellobacter_unclassified(91)	0	10	0	0	0	0	0	0	0	0	0	0	0	0	0	0	0	0	0	0	0	0	0	0	0	0	0	0	0	0	0	0	0	0	0	0	0	0	0	0	0	0
N238142_14	Bacteria(98)	Proteobacteria(96)	Alphaproteobacteria(94)	Alphaproteobacteria_unclassified(94)	Alphaproteobacteria_unclassified(94)	Alphaproteobacteria_unclassified(94)	Alphaproteobacteria_unclassified(94)	0	0	0	0	0	0	0	0	0	0	0	0	0	0	0	0	0	0	0	0	0	0	0	0	0	0	0	0	0	0	0	0	0	0	0	0	0	0	0	0	0	0
N238186_14	Bacteria(100)	Proteobacteria(100)	Gammaproteobacteria(100)	Coxiellales(94)	Coxiellaceae(94)	Coxiella(94)	Coxiella_unclassified(94)	0	0	14	0	0	0	0	0	0	0	0	0	0	0	0	0	0	0	0	0	0	0	0	0	0	0	0	0	0	0	0	0	0	0	0	0	0	0	0	0	0	0
N238923_14	Bacteria(100)	Planctomycetota(100)	Planctomycetes(100)	Pirellulales(100)	Pirellulaceae(100)	Pirellulaceae_unclassified(100)	Pirellulaceae_unclassified(100)	0	4	0	0	0	0	0	0	0	0	0	0	0	0	0	0	0	0	0	0	0	0	0	0	0	0	0	0	0	0	0	0	0	0	0	0	3	0	0	0	0	0
N239159_14	Bacteria(99)	Patescibacteria(97)	Parcubacteria(88)	Parcubacteria_unclassified(88)	Parcubacteria_unclassified(88)	Parcubacteria_unclassified(88)	Parcubacteria_unclassified(88)	0	0	4	0	0	0	0	0	0	0	0	0	0	0	0	0	0	0	0	0	0	0	0	0	0	0	0	0	0	0	0	0	0	0	0	0	0	0	0	0	0	0
N239435_14	Bacteria(100)	Proteobacteria(100)	Gammaproteobacteria(100)	Legionellales(100)	Legionellaceae(100)	Legionella(100)	Legionella_unclassified(100)	0	0	0	0	0	0	0	0	0	0	0	0	0	0	0	0	0	0	0	0	0	0	0	9	0	0	0	3	2	0	0	0	0	0	0	0	0	0	0	0	0	0
N239975_14	Bacteria(100)	Bacteroidota(100)	Bacteroidia(100)	Bacteroidia_unclassified(100)	Bacteroidia_unclassified(100)	Bacteroidia_unclassified(100)	Bacteroidia_unclassified(100)	0	0	0	0	4	0	0	0	0	0	0	0	0	0	0	0	0	0	0	16	0	0	0	0	0	0	0	0	2	0	0	0	0	0	0	0	0	0	0	0	0	0
N240466_14	Archaea(99)	Nanoarchaeota(99)	Nanoarchaeia(99)	Woesearchaeales(99)	SCGC AAA011-D5(98)	SCGC AAA011-D5_unclassified(98)	SCGC AAA011-D5_unclassified(98)	0	0	0	0	0	0	0	0	0	0	0	0	0	0	2	0	0	0	0	0	0	0	0	0	0	0	0	0	0	0	0	0	0	0	0	0	0	0	0	0	0	0
N240642_14	Bacteria(100)	Verrucomicrobiota(100)	Chlamydiae(100)	Chlamydiales(100)	Parachlamydiaceae(95)	Parachlamydiaceae_unclassified(95)	Parachlamydiaceae_unclassified(95)	0	0	0	0	0	0	0	0	0	0	0	0	5	0	4	0	0	0	0	0	0	0	0	0	0	0	0	0	0	2	0	0	0	0	0	0	0	0	0	0	0	0
N24104_14	Bacteria(100)	Proteobacteria(100)	Alphaproteobacteria(99)	Paracaedibacterales(99)	Paracaedibacteraceae(99)	uncultured(99)	uncultured_unclassified(99)	0	0	0	0	0	0	3	0	0	0	0	0	0	0	0	0	0	0	0	0	2	0	0	0	0	0	0	0	0	4	0	0	0	0	0	0	0	0	0	0	0	0
N242003_14	Bacteria(99)	Proteobacteria(99)	Gammaproteobacteria(99)	Burkholderiales(96)	Comamonadaceae(92)	Comamonadaceae_unclassified(92)	Comamonadaceae_unclassified(92)	0	0	0	0	3	0	0	5	2	0	0	0	0	0	0	0	0	0	0	0	0	0	0	0	0	0	0	0	0	0	0	0	2	0	0	0	0	0	0	0	0	0
N244428_14	Bacteria(98)	Proteobacteria(94)	Gammaproteobacteria(87)	Gammaproteobacteria_unclassified(87)	Gammaproteobacteria_unclassified(87)	Gammaproteobacteria_unclassified(87)	Gammaproteobacteria_unclassified(87)	0	0	14	0	0	0	0	0	0	0	0	0	0	0	0	0	0	0	0	0	0	0	0	0	0	0	0	0	0	0	0	0	0	0	0	0	0	0	0	0	0	0
N244691_14	Bacteria(82)	Proteobacteria(81)	Alphaproteobacteria(80)	Rickettsiales(80)	Rickettsiales_unclassified(80)	Rickettsiales_unclassified(80)	Rickettsiales_unclassified(80)	0	0	0	0	0	0	0	0	0	0	0	0	0	0	0	0	0	0	0	0	0	0	0	0	0	0	0	0	0	9	5	0	0	0	0	0	0	0	0	0	0	0
N245591_14	Bacteria(100)	Verrucomicrobiota(99)	Kiritimatiellae(99)	WCHB1-41(99)	WCHB1-41_unclassified(99)	WCHB1-41_unclassified(99)	WCHB1-41_unclassified(99)	0	0	14	0	0	0	0	0	0	0	0	0	0	0	0	0	0	0	0	0	0	0	0	0	0	0	0	0	0	0	0	0	0	0	0	0	0	0	0	0	0	0
N246796_14	unknown	unknown_unclassified(0)	unknown_unclassified(0)	unknown_unclassified(0)	unknown_unclassified(0)	unknown_unclassified(0)	unknown_unclassified(0)	0	3	0	0	0	0	0	0	0	0	0	0	0	0	0	0	0	0	0	0	3	0	0	0	0	0	0	0	0	0	0	0	0	0	0	0	0	0	0	0	0	0
N247146_14	Bacteria(100)	Patescibacteria(100)	Parcubacteria(100)	Candidatus Nomurabacteria(100)	Candidatus Nomurabacteria_unclassified(100)	Candidatus Nomurabacteria_unclassified(100)	Candidatus Nomurabacteria_unclassified(100)	0	0	5	0	0	0	0	0	0	0	0	0	0	0	2	0	0	0	0	0	0	0	0	0	0	0	0	0	0	0	0	0	0	0	0	0	0	0	0	0	0	0
N247597_14	unknown	unknown_unclassified(0)	unknown_unclassified(0)	unknown_unclassified(0)	unknown_unclassified(0)	unknown_unclassified(0)	unknown_unclassified(0)	0	0	0	0	0	0	0	0	0	0	0	0	0	0	0	0	0	0	0	0	0	0	0	0	0	0	0	0	0	9	0	0	0	0	0	0	0	0	0	0	0	0
N247669_14	Bacteria(82)	Bacteria_unclassified(82)	Bacteria_unclassified(82)	Bacteria_unclassified(82)	Bacteria_unclassified(82)	Bacteria_unclassified(82)	Bacteria_unclassified(82)	14	0	0	0	0	0	0	0	0	0	0	0	0	0	0	0	0	0	0	0	0	0	0	0	0	0	0	0	0	0	0	0	0	0	0	0	0	0	0	0	0	0
N248042_14	unknown	unknown_unclassified(0)	unknown_unclassified(0)	unknown_unclassified(0)	unknown_unclassified(0)	unknown_unclassified(0)	unknown_unclassified(0)	0	5	9	0	0	0	0	0	0	0	0	0	0	0	0	0	0	0	0	0	0	0	0	0	0	0	0	0	0	0	0	0	0	0	0	0	0	0	0	0	0	0
N249184_14	Bacteria(100)	Bdellovibrionota(100)	Bdellovibrionia(100)	Bacteriovoracales(100)	Bacteriovoracaceae(100)	uncultured(100)	uncultured_unclassified(100)	0	10	0	0	0	0	0	0	0	0	0	0	0	0	0	0	0	0	0	0	0	0	0	0	0	0	0	0	0	0	0	0	0	0	0	0	0	0	0	0	0	0
N249907_14	Bacteria(100)	Bacteroidota(100)	Bacteroidia(100)	Flavobacteriales(100)	Flavobacteriaceae(100)	Flavobacterium(99)	Flavobacterium_unclassified(99)	0	2	0	0	0	0	0	0	0	0	0	0	0	0	0	0	0	0	0	0	0	0	0	0	0	0	0	0	0	0	0	0	0	0	0	0	0	0	0	0	0	0
N251307_14	unknown	unknown_unclassified(0)	unknown_unclassified(0)	unknown_unclassified(0)	unknown_unclassified(0)	unknown_unclassified(0)	unknown_unclassified(0)	0	0	0	0	0	0	0	0	0	0	0	0	0	0	0	0	0	0	0	0	0	0	0	0	0	0	0	0	0	0	0	0	0	0	0	0	0	0	0	0	0	0
N251937_14	unknown	unknown_unclassified(0)	unknown_unclassified(0)	unknown_unclassified(0)	unknown_unclassified(0)	unknown_unclassified(0)	unknown_unclassified(0)	0	0	11	0	0	0	0	0	0	0	0	0	0	0	0	0	0	0	0	0	0	0	0	0	0	0	0	0	0	0	0	0	0	0	0	0	0	0	0	0	0	0
N251977_14	Bacteria(100)	Proteobacteria(100)	Alphaproteobacteria(100)	Holosporales(100)	Holosporaceae(100)	uncultured(100)	uncultured_unclassified(100)	0	0	14	0	0	0	0	0	0	0	0	0	0	0	0	0	0	0	0	0	0	0	0	0	0	0	0	0	0	0	0	0	0	0	0	0	0	0	0	0	0	0
N252226_14	Bacteria(98)	Proteobacteria(98)	Alphaproteobacteria(98)	Rickettsiales(98)	Mitochondria(98)	Mitochondria_unclassified(98)	Mitochondria_unclassified(98)	0	0	0	0	0	0	0	0	0	0	0	0	0	0	0	0	0	0	0	4	0	0	0	0	0	0	0	0	0	0	0	0	0	0	0	0	5	0	0	0	0	0
N253278_14	Bacteria(98)	Patescibacteria(97)	Microgenomatia(96)	Candidatus Curtissbacteria(95)	Candidatus Curtissbacteria_unclassified(95)	Candidatus Curtissbacteria_unclassified(95)	Candidatus Curtissbacteria_unclassified(95)	0	0	0	0	0	0	0	0	0	0	0	0	0	0	0	0	0	0	0	0	0	0	0	0	0	0	0	0	0	0	0	0	0	0	0	0	0	0	0	0	0	0
N254154_14	Bacteria(100)	Proteobacteria(98)	Gammaproteobacteria(98)	Burkholderiales(97)	Comamonadaceae(97)	Comamonadaceae_unclassified(97)	Comamonadaceae_unclassified(97)	0	0	0	0	0	0	0	0	2	0	0	0	0	0	0	0	2	0	0	0	0	0	0	0	2	2	0	0	0	0	0	0	0	0	0	0	0	0	0	0	0	0
N254540_14	Bacteria(81)	Bacteria_unclassified(81)	Bacteria_unclassified(81)	Bacteria_unclassified(81)	Bacteria_unclassified(81)	Bacteria_unclassified(81)	Bacteria_unclassified(81)	0	14	0	0	0	0	0	0	0	0	0	0	0	0	0	0	0	0	0	0	0	0	0	0	0	0	0	0	0	0	0	0	0	0	0	0	0	0	0	0	0	0
N255298_14	Bacteria(99)	Proteobacteria(97)	Alphaproteobacteria(86)	Alphaproteobacteria_unclassified(86)	Alphaproteobacteria_unclassified(86)	Alphaproteobacteria_unclassified(86)	Alphaproteobacteria_unclassified(86)	0	0	0	0	0	0	0	0	0	0	0	0	0	0	0	0	0	0	0	0	0	0	0	0	0	0	0	0	0	0	0	0	0	0	0	0	0	0	0	0	0	0
N255877_14	Bacteria(100)	Proteobacteria(99)	Gammaproteobacteria(99)	Gammaproteobacteria_unclassified(99)	Gammaproteobacteria_unclassified(99)	Gammaproteobacteria_unclassified(99)	Gammaproteobacteria_unclassified(99)	0	0	14	0	0	0	0	0	0	0	0	0	0	0	0	0	0	0	0	0	0	0	0	0	0	0	0	0	0	0	0	0	0	0	0	0	0	0	0	0	0	0
N256200_14	Bacteria(100)	Actinobacteriota(100)	Thermoleophilia(100)	Gaiellales(100)	Gaiellales_unclassified(100)	Gaiellales_unclassified(100)	Gaiellales_unclassified(100)	0	0	0	0	0	0	0	0	0	0	0	0	0	0	0	0	0	0	0	2	0	0	0	0	0	0	0	0	0	0	0	0	0	0	0	0	0	0	0	0	0	0
N256357_14	Bacteria(100)	Proteobacteria(100)	Gammaproteobacteria(100)	Burkholderiales(100)	Burkholderiales_unclassified(100)	Burkholderiales_unclassified(100)	Burkholderiales_unclassified(100)	0	0	0	0	0	0	0	0	0	0	0	2	0	0	0	0	0	0	0	0	0	0	0	0	0	0	0	0	0	0	0	0	0	0	0	0	0	0	0	0	0	0
N256362_14	Bacteria(100)	Proteobacteria(100)	Gammaproteobacteria(90)	Burkholderiales(87)	Burkholderiales_unclassified(87)	Burkholderiales_unclassified(87)	Burkholderiales_unclassified(87)	0	0	0	3	0	0	0	0	0	0	0	4	5	0	0	0	0	0	0	0	0	0	0	0	0	0	0	0	0	0	0	0	0	0	0	0	0	0	0	0	0	0
N25641_14	Bacteria(100)	FCPU426(97)	FCPU426_unclassified(97)	FCPU426_unclassified(97)	FCPU426_unclassified(97)	FCPU426_unclassified(97)	FCPU426_unclassified(97)	0	14	0	0	0	0	0	0	0	0	0	0	0	0	0	0	0	0	0	0	0	0	0	0	0	0	0	0	0	0	0	0	0	0	0	0	0	0	0	0	0	0
N259030_14	Bacteria(99)	Bdellovibrionota(97)	Oligoflexia(97)	0319-6G20(97)	0319-6G20_unclassified(97)	0319-6G20_unclassified(97)	0319-6G20_unclassified(97)	0	0	0	5	0	0	0	0	0	0	0	0	2	0	0	0	0	0	0	3	0	0	0	0	0	0	0	2	2	0	0	0	0	0	0	0	0	0	0	0	0	0
N259220_14	Bacteria(100)	Verrucomicrobiota(97)	Lentisphaeria(97)	Lentisphaeria_unclassified(97)	Lentisphaeria_unclassified(97)	Lentisphaeria_unclassified(97)	Lentisphaeria_unclassified(97)	0	5	0	0	0	0	0	0	0	0	0	0	0	0	0	0	0	0	0	0	0	0	0	0	0	0	0	0	0	0	0	0	0	0	0	0	0	0	0	0	0	0
N240254_3	Bacteria(99)	Bdellovibrionota(96)	Oligoflexia(96)	0319-6G20(96)	0319-6G20_unclassified(96)	0319-6G20_unclassified(96)	0319-6G20_unclassified(96)	0	0	0	0	0	0	0	0	0	0	0	0	0	0	0	0	0	0	0	0	0	0	0	0	0	0	0	0	0	0	0	0	0	0	0	0	0	0	0	0	0	0
N240734_3	Bacteria(100)	Proteobacteria(99)	Alphaproteobacteria(87)	Alphaproteobacteria_unclassified(87)	Alphaproteobacteria_unclassified(87)	Alphaproteobacteria_unclassified(87)	Alphaproteobacteria_unclassified(87)	0	0	0	0	0	0	0	0	0	0	0	0	0	0	0	0	0	0	0	0	0	0	0	0	0	0	0	0	0	0	0	0	0	0	0	0	0	0	0	0	0	0
N240764_3	Bacteria(100)	Chloroflexi(100)	KD4-96(100)	KD4-96_unclassified(100)	KD4-96_unclassified(100)	KD4-96_unclassified(100)	KD4-96_unclassified(100)	0	0	0	0	0	0	0	0	0	0	0	0	0	0	0	0	0	0	0	0	0	0	0	0	0	0	0	0	0	0	0	0	0	0	0	0	0	0	0	0	0	0
N240844_3	Bacteria(100)	Proteobacteria(99)	Gammaproteobacteria(99)	Burkholderiales(93)	Burkholderiales_unclassified(93)	Burkholderiales_unclassified(93)	Burkholderiales_unclassified(93)	0	0	0	0	0	0	0	0	0	0	0	0	0	0	0	0	0	0	0	0	0	0	0	0	0	0	0	0	0	0	0	0	0	0	0	0	0	0	0	0	0	0
N2408_3	Bacteria(100)	Proteobacteria(100)	Gammaproteobacteria(100)	Burkholderiales(100)	Burkholderiales_unclassified(100)	Burkholderiales_unclassified(100)	Burkholderiales_unclassified(100)	0	0	0	0	0	0	0	0	0	0	0	0	0	0	0	0	0	0	0	0	0	0	0	0	0	0	0	0	0	0	0	0	0	0	0	0	0	0	0	0	0	0
N240950_3	Bacteria(99)	Proteobacteria(99)	Proteobacteria_unclassified(99)	Proteobacteria_unclassified(99)	Proteobacteria_unclassified(99)	Proteobacteria_unclassified(99)	Proteobacteria_unclassified(99)	0	0	0	0	0	0	0	0	0	0	0	0	0	0	0	0	0	0	0	0	0	0	0	0	0	0	0	0	0	3	0	0	0	0	0	0	0	0	0	0	0	0
N241270_3	Bacteria(100)	Patescibacteria(100)	Parcubacteria(100)	Candidatus Adlerbacteria(100)	Candidatus Adlerbacteria_unclassified(100)	Candidatus Adlerbacteria_unclassified(100)	Candidatus Adlerbacteria_unclassified(100)	0	0	0	0	0	0	0	0	0	0	0	0	0	0	0	0	0	0	0	0	0	0	0	0	0	0	0	0	0	0	0	0	0	0	0	0	0	0	0	0	0	0
N241333_3	Bacteria(100)	Proteobacteria(100)	Gammaproteobacteria(100)	Burkholderiales(100)	Comamonadaceae(93)	Comamonadaceae_unclassified(93)	Comamonadaceae_unclassified(93)	0	0	0	0	0	0	0	0	0	0	0	0	0	0	0	0	0	0	0	0	0	0	0	0	0	0	0	0	0	0	0	3	0	0	0	0	0	0	0	0	0	0
N241345_3	Bacteria(100)	Sva0485(99)	Sva0485_unclassified(99)	Sva0485_unclassified(99)	Sva0485_unclassified(99)	Sva0485_unclassified(99)	Sva0485_unclassified(99)	0	0	0	0	0	0	0	0	0	0	0	0	0	0	0	0	0	0	0	0	0	0	0	0	0	0	0	0	0	0	0	0	0	0	0	0	0	0	0	0	0	0
N241594_3	Bacteria(100)	Gemmatimonadota(100)	Gemmatimonadetes(100)	Gemmatimonadales(100)	Gemmatimonadaceae(100)	uncultured(99)	uncultured_unclassified(99)	0	0	0	0	0	0	0	0	0	0	0	0	0	0	0	0	0	0	0	0	3	0	0	0	0	0	0	0	0	0	0	0	0	0	0	0	0	0	0	0	0	0
N241631_3	Archaea(98)	Nanoarchaeota(98)	Nanoarchaeia(98)	Woesearchaeales(98)	Woesearchaeales_unclassified(98)	Woesearchaeales_unclassified(98)	Woesearchaeales_unclassified(98)	0	0	0	0	0	0	0	0	0	0	0	0	0	0	0	0	0	0	0	0	0	0	0	0	0	0	0	0	0	0	0	0	0	0	0	0	0	0	0	0	0	0
N241838_3	Bacteria(100)	Bacteroidota(100)	Bacteroidia(100)	Chitinophagales(100)	Chitinophagaceae(100)	Sediminibacterium(82)	Sediminibacterium_unclassified(82)	0	0	0	0	0	0	0	0	0	0	0	0	0	0	0	0	0	0	0	0	0	0	0	0	0	0	0	0	0	0	0	0	0	0	3	0	0	0	0	0	0	0
N24199_3	Bacteria(100)	Proteobacteria(99)	Gammaproteobacteria(99)	Gammaproteobacteria Incertae Sedis(88)	Unknown Family(88)	Candidatus Berkiella(88)	Candidatus Berkiella_unclassified(88)	0	3	0	0	0	0	0	0	0	0	0	0	0	0	0	0	0	0	0	0	0	0	0	0	0	0	0	0	0	0	0	0	0	0	0	0	0	0	0	0	0	0
N242073_3	Bacteria(100)	Proteobacteria(100)	Gammaproteobacteria(100)	Burkholderiales(99)	Burkholderiales_unclassified(99)	Burkholderiales_unclassified(99)	Burkholderiales_unclassified(99)	0	0	0	0	0	0	0	0	0	0	0	0	0	0	0	0	0	0	0	0	0	0	0	0	0	0	0	0	0	0	0	0	0	0	0	0	0	0	0	0	0	0
N242398_3	Bacteria(100)	Proteobacteria(100)	Gammaproteobacteria(100)	Halothiobacillales(100)	Halothiobacillaceae(100)	Thiovirga(100)	Thiovirga_unclassified(100)	0	3	0	0	0	0	0	0	0	0	0	0	0	0	0	0	0	0	0	0	0	0	0	0	0	0	0	0	0	0	0	0	0	0	0	0	0	0	0	0	0	0
N242483_3	Bacteria(100)	Actinobacteriota(100)	Acidimicrobiia(100)	Acidimicrobiia_unclassified(100)	Acidimicrobiia_unclassified(100)	Acidimicrobiia_unclassified(100)	Acidimicrobiia_unclassified(100)	0	0	0	0	0	0	0	0	0	0	0	0	0	0	0	0	0	0	0	0	0	0	0	0	0	0	0	3	0	0	0	0	0	0	0	0	0	0	0	0	0	0
N242571_3	Bacteria(100)	Dependentiae(100)	Babeliae(100)	Babeliales(100)	Babeliales_unclassified(100)	Babeliales_unclassified(100)	Babeliales_unclassified(100)	0	0	0	0	0	0	0	0	0	0	0	0	3	0	0	0	0	0	0	0	0	0	0	0	0	0	0	0	0	0	0	0	0	0	0	0	0	0	0	0	0	0
N243122_3	Bacteria(100)	Proteobacteria(99)	Alphaproteobacteria(94)	Alphaproteobacteria_unclassified(94)	Alphaproteobacteria_unclassified(94)	Alphaproteobacteria_unclassified(94)	Alphaproteobacteria_unclassified(94)	3	0	0	0	0	0	0	0	0	0	0	0	0	0	0	0	0	0	0	0	0	0	0	0	0	0	0	0	0	0	0	0	0	0	0	0	0	0	0	0	0	0
N243208_3	Bacteria(100)	Proteobacteria(99)	Alphaproteobacteria(90)	Alphaproteobacteria_unclassified(90)	Alphaproteobacteria_unclassified(90)	Alphaproteobacteria_unclassified(90)	Alphaproteobacteria_unclassified(90)	0	3	0	0	0	0	0	0	0	0	0	0	0	0	0	0	0	0	0	0	0	0	0	0	0	0	0	0	0	0	0	0	0	0	0	0	0	0	0	0	0	0
N244049_3	Bacteria(100)	Proteobacteria(100)	Gammaproteobacteria(100)	Burkholderiales(100)	Comamonadaceae(81)	Comamonadaceae_unclassified(81)	Comamonadaceae_unclassified(81)	0	0	0	0	0	0	0	0	0	0	0	0	0	0	0	0	0	0	0	0	0	3	0	0	0	0	0	0	0	0	0	0	0	0	0	0	0	0	0	0	0	0
N24404_3	Bacteria(100)	Proteobacteria(100)	Gammaproteobacteria(100)	Burkholderiales(95)	Comamonadaceae(85)	Comamonadaceae_unclassified(85)	Comamonadaceae_unclassified(85)	0	0	0	0	0	0	0	0	0	0	0	0	0	0	0	0	0	0	0	0	0	0	0	0	0	0	0	0	0	0	0	0	0	0	0	0	0	0	0	0	0	0
N244141_3	Bacteria(100)	Proteobacteria(100)	Gammaproteobacteria(100)	Burkholderiales(100)	Comamonadaceae(89)	Comamonadaceae_unclassified(89)	Comamonadaceae_unclassified(89)	0	0	0	0	0	0	0	0	0	0	0	0	0	0	0	0	0	0	0	0	0	0	0	0	0	0	0	0	0	0	0	0	0	0	0	0	0	0	0	0	0	0
N244329_3	Bacteria(100)	Bdellovibrionota(100)	Bdellovibrionia(100)	Bacteriovoracales(100)	Bacteriovoracaceae(100)	Bacteriovorax(88)	Bacteriovorax_unclassified(88)	0	0	0	0	0	0	0	0	3	0	0	0	0	0	0	0	0	0	0	0	0	0	0	0	0	0	0	0	0	0	0	0	0	0	0	0	0	0	0	0	0	0
N427324_3	Bacteria(96)	Proteobacteria(86)	Gammaproteobacteria(84)	Gammaproteobacteria_unclassified(84)	Gammaproteobacteria_unclassified(84)	Gammaproteobacteria_unclassified(84)	Gammaproteobacteria_unclassified(84)	0	0	0	0	0	0	0	0	0	0	0	0	0	0	3	0	0	0	0	0	0	0	0	0	0	0	0	0	0	0	0	0	0	0	0	0	0	0	0	0	0	0
N427325_3	Bacteria(100)	Chloroflexi(100)	Dehalococcoidia(100)	GIF9(100)	GIF9_unclassified(100)	GIF9_unclassified(100)	GIF9_unclassified(100)	0	0	0	0	0	0	0	0	0	0	0	0	0	0	0	0	0	0	0	0	0	0	0	0	0	0	0	0	0	0	0	0	0	0	0	0	0	0	0	0	0	0
N427941_3	Bacteria(100)	Proteobacteria(100)	Gammaproteobacteria(100)	Burkholderiales(100)	Burkholderiales_unclassified(100)	Burkholderiales_unclassified(100)	Burkholderiales_unclassified(100)	0	0	0	0	0	0	0	0	0	0	0	0	0	0	0	0	0	0	0	0	0	0	0	0	0	0	0	0	0	0	0	0	0	0	0	0	0	0	0	0	0	0
N428819_3	Bacteria(97)	Patescibacteria(96)	Parcubacteria(96)	Candidatus Colwellbacteria(93)	Candidatus Colwellbacteria_unclassified(93)	Candidatus Colwellbacteria_unclassified(93)	Candidatus Colwellbacteria_unclassified(93)	0	0	0	0	0	0	3	0	0	0	0	0	0	0	0	0	0	0	0	0	0	0	0	0	0	0	0	0	0	0	0	0	0	0	0	0	0	0	0	0	0	0
N429027_3	Bacteria(100)	Proteobacteria(100)	Alphaproteobacteria(90)	Rhodobacterales(81)	Rhodobacteraceae(81)	Rhodobacteraceae_unclassified(81)	Rhodobacteraceae_unclassified(81)	0	0	0	0	0	0	0	0	0	0	0	0	0	0	0	0	0	0	0	0	0	0	0	0	0	0	0	0	0	0	0	0	0	0	0	0	0	0	0	0	0	0
N429127_3	Bacteria(100)	Proteobacteria(100)	Gammaproteobacteria(100)	Burkholderiales(100)	Burkholderiales_unclassified(100)	Burkholderiales_unclassified(100)	Burkholderiales_unclassified(100)	0	0	0	0	0	0	0	0	0	0	0	0	0	0	0	0	0	0	0	0	0	0	0	0	0	0	0	0	0	0	0	0	0	0	0	0	0	0	0	0	0	0
N429354_3	Bacteria(100)	Patescibacteria(100)	Microgenomatia(100)	Candidatus Amesbacteria(100)	Candidatus Amesbacteria_unclassified(100)	Candidatus Amesbacteria_unclassified(100)	Candidatus Amesbacteria_unclassified(100)	0	0	0	0	0	0	0	0	0	0	0	0	0	0	0	0	0	0	0	0	0	0	0	0	0	0	0	0	0	0	0	0	0	0	0	0	0	0	0	0	0	0
N42936_3	Bacteria(100)	Bacteroidota(100)	Bacteroidia(100)	Chitinophagales(100)	Chitinophagaceae(100)	Sediminibacterium(87)	Sediminibacterium_unclassified(87)	0	0	0	0	0	0	0	0	0	0	0	0	0	0	0	0	0	0	0	0	0	0	0	0	0	0	0	0	0	0	0	0	0	0	0	0	0	0	0	0	0	0
N429617_3	Bacteria(100)	Bdellovibrionota(85)	Bdellovibrionia(85)	Bdellovibrionales(85)	Bdellovibrionaceae(85)	Bdellovibrio(85)	Bdellovibrio_unclassified(85)	0	0	0	0	0	0	0	0	0	0	0	0	0	0	0	0	0	0	0	0	0	0	0	0	0	0	0	0	0	0	0	0	0	0	0	0	0	0	0	0	0	0
N429808_3	Bacteria(100)	Bacteroidota(100)	Bacteroidia(100)	Cytophagales(100)	Spirosomaceae(100)	Pseudarcicella(100)	Pseudarcicella_unclassified(100)	0	0	0	0	0	0	0	0	0	0	0	0	0	0	0	0	0	0	0	0	0	0	0	0	0	0	0	0	0	0	0	0	0	0	0	0	0	0	0	0	0	0
N43035_3	Bacteria(100)	Dependentiae(100)	Babeliae(100)	Babeliales(100)	UBA12409(98)	UBA12409_unclassified(98)	UBA12409_unclassified(98)	0	0	0	0	0	0	0	0	0	0	0	0	0	0	0	0	0	0	0	0	0	3	0	0	0	0	0	0	0	0	0	0	0	0	0	0	0	0	0	0	0	0
N431210_3	Archaea(100)	Nanoarchaeota(100)	Nanoarchaeia(100)	Woesearchaeales(100)	Woesearchaeales_unclassified(100)	Woesearchaeales_unclassified(100)	Woesearchaeales_unclassified(100)	0	0	0	0	0	0	0	0	0	0	0	0	0	0	0	0	0	0	0	0	0	0	0	0	0	0	0	0	0	0	0	0	0	0	0	0	0	0	0	0	0	0
N431437_3	Bacteria(85)	Bacteria_unclassified(85)	Bacteria_unclassified(85)	Bacteria_unclassified(85)	Bacteria_unclassified(85)	Bacteria_unclassified(85)	Bacteria_unclassified(85)	0	0	0	3	0	0	0	0	0	0	0	0	0	0	0	0	0	0	0	0	0	0	0	0	0	0	0	0	0	0	0	0	0	0	0	0	0	0	0	0	0	0
N43161_3	Bacteria(99)	Verrucomicrobiota(97)	Omnitrophia(97)	Omnitrophales(97)	Omnitrophaceae(97)	Candidatus Omnitrophus(97)	Candidatus Omnitrophus_unclassified(97)	0	0	0	0	0	0	0	0	0	0	0	0	0	0	0	0	0	0	0	3	0	0	0	0	0	0	0	0	0	0	0	0	0	0	0	0	0	0	0	0	0	0
N43214_3	Bacteria(100)	Verrucomicrobiota(99)	Verrucomicrobiae(99)	Verrucomicrobiales(99)	Rubritaleaceae(98)	Luteolibacter(97)	Luteolibacter_unclassified(97)	0	0	0	0	0	0	0	0	0	0	0	0	0	3	0	0	0	0	0	0	0	0	0	0	0	0	0	0	0	0	0	0	0	0	0	0	0	0	0	0	0	0
N432156_3	Bacteria(100)	Proteobacteria(88)	Gammaproteobacteria(88)	Gammaproteobacteria_unclassified(88)	Gammaproteobacteria_unclassified(88)	Gammaproteobacteria_unclassified(88)	Gammaproteobacteria_unclassified(88)	0	0	3	0	0	0	0	0	0	0	0	0	0	0	0	0	0	0	0	0	0	0	0	0	0	0	0	0	0	0	0	0	0	0	0	0	0	0	0	0	0	0
N432539_3	unknown	unknown_unclassified(0)	unknown_unclassified(0)	unknown_unclassified(0)	unknown_unclassified(0)	unknown_unclassified(0)	unknown_unclassified(0)	0	0	0	0	0	0	0	0	0	0	0	0	0	0	0	0	0	0	0	0	0	0	0	0	0	0	0	0	0	0	0	0	0	0	0	3	0	0	0	0	0	0
N432563_3	Bacteria(100)	Bacteroidota(97)	Bacteroidia(97)	Bacteroidia_unclassified(97)	Bacteroidia_unclassified(97)	Bacteroidia_unclassified(97)	Bacteroidia_unclassified(97)	0	0	0	0	0	0	0	0	0	0	0	0	0	0	0	0	0	0	0	0	0	0	0	0	0	0	3	0	0	0	0	0	0	0	0	0	0	0	0	0	0	0
N432743_3	Bacteria(100)	Proteobacteria(100)	Gammaproteobacteria(100)	Burkholderiales(96)	Comamonadaceae(96)	Comamonadaceae_unclassified(96)	Comamonadaceae_unclassified(96)	0	0	0	0	0	0	0	0	0	0	0	0	0	0	0	0	0	0	0	0	0	0	0	0	0	0	0	0	0	0	0	0	0	0	0	0	0	0	0	0	0	0
N20494_4	Bacteria(100)	Proteobacteria(94)	Gammaproteobacteria(94)	Gammaproteobacteria_unclassified(94)	Gammaproteobacteria_unclassified(94)	Gammaproteobacteria_unclassified(94)	Gammaproteobacteria_unclassified(94)	0	0	0	0	0	0	0	0	0	0	0	0	0	0	0	0	0	0	0	0	0	0	0	0	0	0	0	0	0	0	0	0	0	0	0	0	0	0	0	0	0	0
N205072_4	Bacteria(100)	Patescibacteria(100)	Parcubacteria(100)	Candidatus Moranbacteria(100)	Candidatus Moranbacteria_unclassified(100)	Candidatus Moranbacteria_unclassified(100)	Candidatus Moranbacteria_unclassified(100)	0	0	0	0	0	0	0	0	0	0	0	0	0	0	0	0	0	0	0	0	0	0	0	0	0	0	0	0	0	0	0	0	0	0	0	0	0	0	0	0	0	0
N205384_4	Bacteria(100)	Bacteroidota(100)	Bacteroidia(100)	Flavobacteriales(100)	Flavobacteriaceae(100)	Flavobacterium(100)	Flavobacterium_unclassified(100)	0	0	0	0	0	0	0	0	0	0	0	0	0	0	0	0	0	0	0	0	0	0	0	0	0	0	0	0	0	0	0	0	0	0	0	0	0	0	0	0	0	0
N205863_4	Bacteria(100)	Proteobacteria(100)	Gammaproteobacteria(100)	Burkholderiales(100)	Burkholderiales_unclassified(100)	Burkholderiales_unclassified(100)	Burkholderiales_unclassified(100)	0	2	2	0	0	0	0	0	0	0	0	0	0	0	0	0	0	0	0	0	0	0	0	0	0	0	0	0	0	0	0	0	0	0	0	0	0	0	0	0	0	0
N206147_4	Bacteria(100)	Proteobacteria(100)	Gammaproteobacteria(100)	Burkholderiales(100)	Burkholderiaceae(80)	Polynucleobacter(80)	Polynucleobacter_unclassified(80)	0	0	0	0	0	0	0	0	0	0	0	0	0	0	0	0	0	0	0	0	0	0	0	0	0	0	0	0	0	0	0	0	0	0	0	0	0	0	0	0	0	0
N206215_4	Bacteria(100)	Proteobacteria(100)	Gammaproteobacteria(100)	Burkholderiales(100)	Burkholderiales_unclassified(100)	Burkholderiales_unclassified(100)	Burkholderiales_unclassified(100)	0	0	0	0	0	0	0	0	0	0	0	0	0	0	0	0	0	0	0	0	0	0	0	0	0	0	0	0	0	0	0	0	0	0	0	0	0	0	0	0	0	0
N206319_4	Archaea(89)	Nanoarchaeota(89)	Nanoarchaeia(89)	Woesearchaeales(89)	Woesearchaeales_unclassified(89)	Woesearchaeales_unclassified(89)	Woesearchaeales_unclassified(89)	0	0	0	0	0	0	0	0	0	0	0	0	0	0	0	0	0	0	0	0	0	0	0	0	0	0	0	0	0	0	0	0	0	0	0	0	0	0	0	0	0	0
N206336_4	Bacteria(100)	Proteobacteria(90)	Gammaproteobacteria(89)	Burkholderiales(85)	Burkholderiales_unclassified(85)	Burkholderiales_unclassified(85)	Burkholderiales_unclassified(85)	0	0	0	0	0	0	2	2	0	0	0	0	0	0	0	0	0	0	0	0	0	0	0	0	0	0	0	0	0	0	0	0	0	0	0	0	0	0	0	0	0	0
N206428_4	Bacteria(100)	Proteobacteria(100)	Gammaproteobacteria(100)	Gammaproteobacteria Incertae Sedis(97)	Unknown Family(97)	Candidatus Ovatusbacter(96)	Candidatus Ovatusbacter_unclassified(96)	0	0	0	0	0	0	0	0	0	0	0	0	0	0	0	0	0	0	0	0	0	0	0	0	4	0	0	0	0	0	0	0	0	0	0	0	0	0	0	0	0	0
N206797_4	Bacteria(100)	Proteobacteria(99)	Gammaproteobacteria(90)	Burkholderiales(88)	Burkholderiales_unclassified(88)	Burkholderiales_unclassified(88)	Burkholderiales_unclassified(88)	0	0	0	0	0	0	0	0	0	0	0	0	2	0	0	0	0	0	0	2	0	0	0	0	0	0	0	0	0	0	0	0	0	0	0	0	0	0	0	0	0	0
N207002_4	Bacteria(92)	Patescibacteria(92)	Parcubacteria(92)	Parcubacteria_unclassified(92)	Parcubacteria_unclassified(92)	Parcubacteria_unclassified(92)	Parcubacteria_unclassified(92)	0	0	0	0	0	0	0	0	0	0	0	0	0	0	0	0	0	0	0	0	0	0	0	0	0	0	0	0	0	0	0	0	0	0	0	0	0	0	0	0	0	0
N207035_4	Bacteria(100)	Proteobacteria(100)	Gammaproteobacteria(100)	Acidiferrobacterales(95)	Acidiferrobacteraceae(95)	uncultured(95)	uncultured_unclassified(95)	0	0	0	0	0	0	0	0	0	0	0	0	0	0	2	0	0	0	0	0	0	0	0	0	0	0	0	0	0	0	0	0	0	0	0	0	0	0	0	0	0	0
N207039_4	Bacteria(97)	Patescibacteria(94)	ABY1(93)	ABY1_unclassified(93)	ABY1_unclassified(93)	ABY1_unclassified(93)	ABY1_unclassified(93)	0	0	0	0	0	0	0	0	0	0	0	0	0	0	0	0	0	0	0	0	0	0	0	0	0	0	0	0	0	0	0	0	0	0	0	0	0	0	0	0	0	0
N207307_4	Bacteria(100)	Patescibacteria(100)	Gracilibacteria(100)	Absconditabacteriales (SR1)(100)	Absconditabacteriales (SR1)_unclassified(100)	Absconditabacteriales (SR1)_unclassified(100)	Absconditabacteriales (SR1)_unclassified(100)	0	0	0	0	0	0	0	0	0	0	0	0	0	0	0	0	0	0	0	0	0	0	0	0	0	0	0	0	0	0	0	0	0	0	0	0	0	0	0	0	0	0
N208293_4	Bacteria(100)	Bacteroidota(100)	Bacteroidia(100)	Cytophagales(99)	Spirosomaceae(99)	Pseudarcicella(99)	Pseudarcicella_unclassified(99)	0	0	0	0	0	0	0	0	0	0	0	0	0	0	0	0	0	0	0	0	0	0	0	0	0	0	0	0	0	0	0	0	0	0	0	0	0	0	0	0	0	0
N208641_4	Bacteria(97)	Bacteria_unclassified(97)	Bacteria_unclassified(97)	Bacteria_unclassified(97)	Bacteria_unclassified(97)	Bacteria_unclassified(97)	Bacteria_unclassified(97)	0	0	0	0	0	0	0	0	0	0	0	0	0	0	0	0	0	0	0	0	0	0	0	0	0	0	0	0	0	0	0	0	0	0	0	0	0	0	0	0	0	0
N208897_4	Bacteria(100)	WS2(99)	WS2_unclassified(99)	WS2_unclassified(99)	WS2_unclassified(99)	WS2_unclassified(99)	WS2_unclassified(99)	0	4	0	0	0	0	0	0	0	0	0	0	0	0	0	0	0	0	0	0	0	0	0	0	0	0	0	0	0	0	0	0	0	0	0	0	0	0	0	0	0	0
N209249_4	Bacteria(100)	Proteobacteria(97)	Gammaproteobacteria(97)	Gammaproteobacteria_unclassified(97)	Gammaproteobacteria_unclassified(97)	Gammaproteobacteria_unclassified(97)	Gammaproteobacteria_unclassified(97)	0	0	0	0	2	0	0	0	0	0	0	0	0	0	0	0	0	0	0	2	0	0	0	0	0	0	0	0	0	0	0	0	0	0	0	0	0	0	0	0	0	0
N209308_4	Bacteria(100)	Bacteroidota(100)	Bacteroidia(100)	Flavobacteriales(100)	Flavobacteriaceae(100)	Flavobacterium(100)	Flavobacterium_unclassified(100)	0	0	0	0	0	0	0	0	0	0	0	0	0	0	0	0	0	0	0	0	0	0	0	0	0	0	0	0	0	0	0	0	0	0	0	0	0	0	0	0	0	0
N209349_4	Bacteria(100)	Proteobacteria(91)	Gammaproteobacteria(91)	Gammaproteobacteria_unclassified(91)	Gammaproteobacteria_unclassified(91)	Gammaproteobacteria_unclassified(91)	Gammaproteobacteria_unclassified(91)	0	0	0	0	0	0	0	0	0	0	0	0	0	0	0	0	0	0	0	0	0	0	0	0	0	0	0	0	0	0	0	0	0	0	0	0	0	0	0	0	0	0
N209664_4	Bacteria(100)	Proteobacteria(100)	Gammaproteobacteria(100)	Burkholderiales(100)	Comamonadaceae(85)	Comamonadaceae_unclassified(85)	Comamonadaceae_unclassified(85)	0	0	0	0	0	0	0	0	0	0	0	0	0	0	0	0	0	0	0	0	0	0	0	0	0	0	0	0	0	0	0	0	2	0	2	0	0	0	0	0	0	0
N209674_4	Bacteria(100)	Proteobacteria(100)	Gammaproteobacteria(99)	Burkholderiales(99)	Comamonadaceae(99)	Comamonadaceae_unclassified(99)	Comamonadaceae_unclassified(99)	0	0	0	0	0	0	0	0	0	0	0	0	0	0	0	0	0	0	0	0	0	0	0	0	0	0	0	0	4	0	0	0	0	0	0	0	0	0	0	0	0	0
N209691_4	Bacteria(100)	Proteobacteria(100)	Gammaproteobacteria(100)	Burkholderiales(100)	Comamonadaceae(100)	Comamonadaceae_unclassified(100)	Comamonadaceae_unclassified(100)	0	0	0	0	0	0	0	0	0	0	0	0	0	0	0	0	0	0	0	0	0	0	0	0	0	0	0	0	0	0	0	0	0	0	0	0	0	0	0	0	0	0
N210105_4	Bacteria(100)	Verrucomicrobiota(100)	Chlamydiae(100)	Chlamydiales(100)	Simkaniaceae(99)	uncultured(99)	uncultured_unclassified(99)	0	0	0	0	0	0	0	0	0	0	0	0	0	0	0	0	0	0	0	0	0	0	0	0	0	0	0	0	0	0	0	0	0	0	0	0	0	0	0	0	0	0
N210251_4	Bacteria(100)	Bacteroidota(96)	Kryptonia(86)	Kryptoniales(86)	BSV26(86)	BSV26_unclassified(86)	BSV26_unclassified(86)	0	0	0	0	0	0	0	0	0	0	0	0	0	0	0	0	0	0	0	0	0	0	0	4	0	0	0	0	0	0	0	0	0	0	0	0	0	0	0	0	0	0
N210434_4	Bacteria(92)	Bacteria_unclassified(92)	Bacteria_unclassified(92)	Bacteria_unclassified(92)	Bacteria_unclassified(92)	Bacteria_unclassified(92)	Bacteria_unclassified(92)	0	0	0	0	0	0	0	0	0	0	0	0	0	0	0	0	0	0	0	0	0	4	0	0	0	0	0	0	0	0	0	0	0	0	0	0	0	0	0	0	0	0
N210987_4	Bacteria(100)	Proteobacteria(100)	Gammaproteobacteria(100)	Diplorickettsiales(100)	Diplorickettsiaceae(100)	uncultured(100)	uncultured_unclassified(100)	0	0	0	0	0	0	0	0	0	0	0	0	0	0	0	0	0	0	0	0	0	0	0	0	0	0	0	0	0	0	0	0	0	0	0	0	0	0	0	0	0	0
N211008_4	Bacteria(100)	Bacteroidota(94)	Bacteroidia(93)	Flavobacteriales(92)	Flavobacteriales_unclassified(92)	Flavobacteriales_unclassified(92)	Flavobacteriales_unclassified(92)	0	0	0	0	0	0	0	0	0	0	0	0	0	0	0	0	0	0	0	0	0	0	0	0	0	0	0	0	0	0	0	0	0	0	0	0	0	0	0	0	0	0
N211043_4	Bacteria(100)	Verrucomicrobiota(100)	Omnitrophia(100)	Omnitrophales(100)	koll11(89)	koll11_unclassified(89)	koll11_unclassified(89)	0	0	0	0	0	0	0	0	0	0	0	0	0	0	0	0	0	0	0	0	0	0	0	0	0	0	0	0	0	0	0	0	0	0	0	0	0	0	0	0	0	0
N21125_4	Bacteria(100)	Proteobacteria(100)	Gammaproteobacteria(96)	Burkholderiales(87)	Burkholderiales_unclassified(87)	Burkholderiales_unclassified(87)	Burkholderiales_unclassified(87)	0	0	0	0	0	0	0	0	0	0	0	0	0	0	0	0	0	0	0	4	0	0	0	0	0	0	0	0	0	0	0	0	0	0	0	0	0	0	0	0	0	0
N211362_4	Bacteria(100)	Patescibacteria(100)	Parcubacteria(100)	Candidatus Staskawiczbacteria(100)	Candidatus Staskawiczbacteria_unclassified(100)	Candidatus Staskawiczbacteria_unclassified(100)	Candidatus Staskawiczbacteria_unclassified(100)	0	0	0	0	0	0	0	0	0	0	0	0	0	0	0	0	0	0	0	0	0	0	0	0	0	0	0	0	0	0	0	0	0	0	0	0	0	0	0	0	0	0
N211536_4	Bacteria(100)	Proteobacteria(100)	Gammaproteobacteria(100)	Salinisphaerales(100)	Solimonadaceae(100)	Hydrocarboniphaga(100)	Hydrocarboniphaga_unclassified(100)	0	0	0	0	0	0	0	0	0	0	0	0	0	0	0	0	0	0	0	0	2	0	0	0	0	0	0	2	0	0	0	0	0	0	0	0	0	0	0	0	0	0
N11650_101208	Bacteria(100)	Proteobacteria(100)	Gammaproteobacteria(100)	Burkholderiales(100)	Rhodocyclaceae(98)	C39(98)	C39_unclassified(98)	1951	5062	40043	212	76	0	110	64	57	9	6	119	59	66	72	70	22	8	4	158	74	55	47	54	39	2	7	124	96	77	14	23	10	16	5	1329	289	288	239	0	0	258
N445225_100326	Bacteria(100)	Bacteroidota(100)	Bacteroidia(100)	Flavobacteriales(100)	Flavobacteriaceae(100)	Flavobacterium(100)	Flavobacterium_unclassified(100)	1451	10507	5913	1078	342	0	331	240	196	238	1959	707	385	410	314	218	50	37	36	1191	402	463	412	352	126	53	544	597	422	438	189	97	51	46	147	2011	706	559	512	222	23	528
N83329_100073	Bacteria(100)	Bacteroidota(100)	Bacteroidia(100)	Sphingobacteriales(97)	Sphingobacteriaceae(97)	Sphingobacteriaceae_unclassified(97)	Sphingobacteriaceae_unclassified(97)	0	100	0	0	0	0	0	0	0	0	0	0	0	0	0	0	0	0	0	0	0	0	0	0	0	0	0	0	0	263	0	0	0	0	0	542	209	200	684	131	107	0
N224050_99564	Bacteria(100)	Proteobacteria(100)	Alphaproteobacteria(100)	Azospirillales(97)	Azospirillaceae(97)	Azospirillum(96)	Azospirillum_unclassified(96)	0	0	0	0	0	0	0	0	0	0	0	0	0	0	0	0	0	0	0	0	0	0	0	0	0	0	0	0	0	0	0	0	0	0	0	0	0	0	0	0	0	0
N310330_97480	Bacteria(100)	Proteobacteria(100)	Gammaproteobacteria(100)	Burkholderiales(100)	Comamonadaceae(100)	Comamonadaceae_unclassified(100)	Comamonadaceae_unclassified(100)	0	0	0	72	0	0	0	0	0	0	0	42	0	0	0	0	0	0	0	89	0	0	0	0	0	0	0	100	3	0	0	0	0	0	0	0	0	0	0	0	0	0
N352787_95118	Bacteria(100)	Myxococcota(100)	Polyangia(100)	Polyangiales(100)	Sandaracinaceae(100)	uncultured(100)	uncultured_unclassified(100)	271	1179	198	7666	1030	5591	1741	1662	264	0	0	2997	782	263	0	0	0	0	0	3378	877	731	1102	270	0	0	0	4603	3226	2111	1004	408	0	0	0	2653	1222	2255	1368	792	344	0
N51511_94301	Bacteria(100)	Actinobacteriota(100)	Actinobacteria(100)	Micrococcales(100)	Microbacteriaceae(100)	Microbacteriaceae_unclassified(100)	Microbacteriaceae_unclassified(100)	84	58	21596	29	8	0	32	17	16	5	0	25	24	26	23	13	8	3	0	40	28	15	22	15	0	0	0	30	17	28	10	0	0	2	0	184	53	95	7	0	0	60
N145289_93334	Bacteria(100)	Bacteroidota(100)	Bacteroidia(100)	Sphingobacteriales(100)	Sphingobacteriaceae(100)	Arcticibacter(100)	Arcticibacter_unclassified(100)	0	24	0	372	0	0	333	694	0	0	0	299	0	0	0	0	0	0	0	1013	0	0	777	0	0	0	0	269	1184	3225	0	0	0	0	0	985	408	666	391	418	32	0
N222556_93094	Bacteria(100)	Bacteroidota(100)	Bacteroidia(100)	Chitinophagales(100)	Chitinophagaceae(100)	Sediminibacterium(100)	Sediminibacterium_unclassified(100)	129	883	259	2427	558	372	664	514	356	452	630	1356	807	911	948	636	321	176	262	2261	843	1196	1601	2827	1492	101	295	1651	877	1928	1739	2116	1662	2011	441	3041	991	661	913	483	697	353
N101868_90721	Bacteria(100)	Proteobacteria(100)	Alphaproteobacteria(100)	Sphingomonadales(100)	Sphingomonadaceae(100)	Novosphingobium(97)	Novosphingobium_unclassified(97)	611	40	639	138	203	0	507	1958	2082	11110	992	26	108	202	687	1812	4116	10024	6892	66	112	198	2307	6713	14331	11254	4534	30	100	484	329	983	871	1656	397	57	53	135	122	253	46	14
N78089_90123	Bacteria(100)	Actinobacteriota(100)	Actinobacteria(100)	Micrococcales(100)	Microbacteriaceae(100)	Microbacteriaceae_unclassified(100)	Microbacteriaceae_unclassified(100)	22	0	47	10909	0	0	0	0	0	0	0	2465	0	0	0	0	0	0	0	6977	0	0	0	0	0	0	0	1659	0	0	0	0	0	0	0	1366	0	128	314	515	309	0
N351408_88482	Bacteria(97)	Cyanobacteria(97)	Cyanobacteriia(97)	Chloroplast(97)	Chloroplast_unclassified(97)	Chloroplast_unclassified(97)	Chloroplast_unclassified(97)	0	10	0	53	5	0	36	24	8	399	31	38	18	164	4848	12442	8685	3679	511	41	18	276	10945	8551	8572	9556	266	15	24	23	7	0	0	0	4	17	9	67	56	61	29	0
N306300_87390	Bacteria(100)	Campylobacterota(100)	Campylobacteria(100)	Campylobacterales(100)	Sulfurimonadaceae(100)	Sulfuricurvum(100)	Sulfuricurvum_unclassified(100)	111	5205	479	608	182	0	276	213	221	2	8	266	130	205	201	93	100	0	0	505	237	206	143	293	253	0	0	251	203	198	93	118	19	11	9	4032	0	0	0	0	0	0
N90203_85392	Bacteria(100)	Verrucomicrobiota(100)	Verrucomicrobiae(100)	uncultured(100)	uncultured_unclassified(100)	uncultured_unclassified(100)	uncultured_unclassified(100)	0	0	0	42	11	0	13	0	0	0	0	21	22	4	6	0	0	0	0	36	16	9	0	0	0	0	0	24	5	6	11	13	11	0	8	5707	2216	3848	4099	1387	1168	0
N124490_84702	Bacteria(93)	Proteobacteria(86)	Gammaproteobacteria(86)	Gammaproteobacteria_unclassified(86)	Gammaproteobacteria_unclassified(86)	Gammaproteobacteria_unclassified(86)	Gammaproteobacteria_unclassified(86)	0	0	19	0	0	0	0	0	0	0	0	0	0	0	0	0	0	0	0	0	0	0	0	0	0	0	0	0	0	0	0	0	0	0	0	0	0	0	0	0	0	0
N385318_82599	Bacteria(100)	Proteobacteria(100)	Alphaproteobacteria(100)	Rhodobacterales(100)	Rhodobacteraceae(100)	Tabrizicola(99)	Tabrizicola_unclassified(99)	702	0	45	1529	1205	6974	5530	4555	6864	645	299	1132	2730	4580	4381	1037	304	0	6	1137	1892	2701	2106	1807	1112	21	22	2189	7094	12640	4379	1898	1098	148	82	0	0	0	0	0	0	0
N451435_82231	Bacteria(100)	Proteobacteria(100)	Gammaproteobacteria(100)	Diplorickettsiales(100)	Diplorickettsiaceae(100)	Rickettsiella(100)	Rickettsiella_unclassified(100)	15792	633	29457	535	157	0	501	139	196	82	186	390	360	367	956	1186	681	107	140	513	233	305	962	1594	510	59	118	325	216	599	263	106	31	37	42	272	136	49	124	84	118	40
N4816_81772	Bacteria(100)	Proteobacteria(100)	Gammaproteobacteria(100)	Burkholderiales(100)	Comamonadaceae(100)	Comamonadaceae_unclassified(100)	Comamonadaceae_unclassified(100)	0	112	532	957	1538	0	1203	1672	542	276	397	794	1662	1512	637	247	53	20	7	899	1166	1205	181	731	282	16	43	778	1716	879	513	657	88	161	73	4407	3224	2837	1470	498	0	0
N184611_79051	Bacteria(100)	Proteobacteria(100)	Alphaproteobacteria(100)	Caulobacterales(100)	Caulobacteraceae(100)	Brevundimonas(100)	Brevundimonas_unclassified(100)	0	0	0	0	0	0	0	0	0	0	0	0	0	0	0	0	0	0	0	0	0	0	0	0	0	0	0	0	0	0	0	0	0	0	0	239	45	186	47	31	92	0
N208959_74835	Bacteria(100)	Proteobacteria(100)	Alphaproteobacteria(100)	Reyranellales(100)	Reyranellaceae(100)	Reyranella(100)	Reyranella_unclassified(100)	442	281	822	371	107	0	363	314	211	150	195	298	108	91	237	164	164	101	285	236	107	180	218	522	214	112	747	286	187	328	236	62	57	95	144	572	0	0	441	172	0	0
N182224_73444	Bacteria(100)	Proteobacteria(100)	Gammaproteobacteria(100)	Burkholderiales(100)	Comamonadaceae(100)	Comamonadaceae_unclassified(100)	Comamonadaceae_unclassified(100)	0	0	0	0	157	0	0	0	0	0	0	0	329	0	0	0	0	0	0	0	8	0	0	0	0	0	0	0	558	191	0	0	0	0	0	418	199	220	30	0	0	0
N353717_73095	Bacteria(100)	Proteobacteria(100)	Alphaproteobacteria(100)	Rhizobiales(100)	Rhizobiales Incertae Sedis(100)	uncultured(98)	uncultured_unclassified(98)	4173	5308	3071	643	193	0	384	161	188	131	94	522	464	277	436	311	152	49	98	724	370	260	160	496	145	79	193	559	298	377	248	100	69	120	155	2159	169	93	92	239	0	0
N383545_72346	Bacteria(100)	Actinobacteriota(100)	Actinobacteria(100)	Frankiales(100)	Sporichthyaceae(100)	Candidatus Planktophila(95)	Candidatus Planktophila_unclassified(95)	0	201	0	235	73	0	455	792	591	200	1277	142	89	107	180	195	101	27	56	190	126	103	326	449	251	86	11	161	142	445	385	387	269	187	568	0	0	0	0	0	0	0
N192645_72229	Bacteria(100)	Bacteroidota(100)	Bacteroidia(100)	Sphingobacteriales(100)	NS11-12 marine group(100)	NS11-12 marine group_unclassified(100)	NS11-12 marine group_unclassified(100)	0	736	52	224	34	0	73	94	37	6	13	146	42	58	30	24	18	8	9	188	69	47	42	89	32	4	171	88	53	75	41	34	14	10	3	7211	2124	1283	1226	783	863	208
N306351_71930	Bacteria(100)	Bacteroidota(100)	Bacteroidia(100)	Chitinophagales(100)	Chitinophagaceae(100)	Sediminibacterium(100)	Sediminibacterium_unclassified(100)	438	1696	381	0	0	0	0	0	0	0	8796	0	0	0	0	0	0	0	0	0	0	0	0	0	0	0	0	0	0	0	0	0	0	0	49	2533	810	355	268	29	148	74
N404508_71687	Bacteria(100)	Proteobacteria(100)	Alphaproteobacteria(100)	Rhodobacterales(100)	Rhodobacteraceae(100)	Rhodobacteraceae_unclassified(100)	Rhodobacteraceae_unclassified(100)	11920	9941	13514	479	218	0	236	114	192	137	112	544	374	222	181	149	112	30	74	666	323	143	125	331	143	55	96	377	349	236	137	115	76	43	24	1014	25	0	0	0	0	0
N318727_71674	Bacteria(100)	Proteobacteria(100)	Alphaproteobacteria(100)	Alphaproteobacteria_unclassified(100)	Alphaproteobacteria_unclassified(100)	Alphaproteobacteria_unclassified(100)	Alphaproteobacteria_unclassified(100)	179	80	908	832	266	0	676	608	408	40	36	802	539	434	624	549	401	59	63	842	557	527	536	1755	752	59	52	869	516	1027	595	349	192	38	18	1124	389	133	124	104	0	0
N185475_71336	unknown	unknown_unclassified(0)	unknown_unclassified(0)	unknown_unclassified(0)	unknown_unclassified(0)	unknown_unclassified(0)	unknown_unclassified(0)	0	0	0	0	0	0	25	85	43	2325	500	0	4	0	0	0	0	0	0	0	0	2	0	0	0	0	0	0	15	209	65	25	21	17	0	0	0	0	4474	6971	14005	5975
N22618_70674	Bacteria(100)	Proteobacteria(100)	Gammaproteobacteria(100)	Pseudomonadales(100)	Pseudomonadaceae(100)	Pseudomonas(91)	Pseudomonas_unclassified(91)	294	704	3752	25	188	0	25	19	42	98	27	5	238	472	862	324	318	179	46	15	92	311	290	1945	4723	3848	538	9	196	98	51	20	14	24	3	595	297	216	27	29	0	22
N283719_69169	Bacteria(100)	Proteobacteria(100)	Gammaproteobacteria(100)	Burkholderiales(100)	Rhodocyclaceae(100)	Thauera(99)	Thauera_unclassified(99)	91	1490	380	254	156	0	149	0	275	327	260	179	183	207	451	1310	3380	2640	1918	180	84	98	228	3494	10341	12686	7616	85	246	148	59	43	108	108	8	352	197	0	9	0	232	0
N452116_69073	Bacteria(92)	Bacteria_unclassified(92)	Bacteria_unclassified(92)	Bacteria_unclassified(92)	Bacteria_unclassified(92)	Bacteria_unclassified(92)	Bacteria_unclassified(92)	0	239	25	1406	361	0	1788	463	1241	292	420	932	628	984	1420	1027	500	46	74	965	497	445	817	2345	1230	73	93	1260	836	3900	4562	1237	831	900	1213	3055	758	471	685	202	272	0
N289974_67408	Bacteria(100)	Proteobacteria(100)	Alphaproteobacteria(100)	Caulobacterales(100)	Hyphomonadaceae(100)	Hirschia(100)	Hirschia_unclassified(100)	1046	1938	1015	2047	469	0	1137	668	615	590	593	1019	537	460	826	901	520	229	498	1572	547	818	1376	3151	1617	288	518	1031	724	2048	1732	1326	860	1131	490	1338	164	0	0	0	0	0
N333594_67384	Bacteria(100)	Proteobacteria(100)	Gammaproteobacteria(100)	Burkholderiales(100)	Comamonadaceae(100)	Comamonadaceae_unclassified(100)	Comamonadaceae_unclassified(100)	51	591	82	203	112	0	96	177	525	406	521	115	129	201	231	324	232	132	120	190	49	93	143	540	383	225	139	134	298	323	184	289	200	232	210	70	0	0	0	0	1400	0
N451756_65738	Bacteria(100)	Proteobacteria(100)	Alphaproteobacteria(100)	Rhizobiales(100)	Xanthobacteraceae(100)	Bradyrhizobium(95)	Bradyrhizobium_unclassified(95)	3146	1984	6389	0	0	0	0	0	0	0	0	0	0	0	0	0	0	0	0	0	0	0	0	0	0	0	0	0	0	0	0	0	0	0	0	0	0	0	0	0	0	0
N324596_65085	Bacteria(93)	Cyanobacteria(88)	Cyanobacteriia(88)	Chloroplast(84)	Chloroplast_unclassified(84)	Chloroplast_unclassified(84)	Chloroplast_unclassified(84)	0	0	0	9	15	0	386	1819	1638	11610	210	40	77	254	762	105	6	0	0	4	16	164	2235	97	13	0	0	76	359	5511	5045	11904	7520	335	10	0	0	17	374	840	1763	0
N333684_64278	Bacteria(100)	Proteobacteria(100)	Gammaproteobacteria(100)	Burkholderiales(100)	Comamonadaceae(99)	Comamonadaceae_unclassified(99)	Comamonadaceae_unclassified(99)	389	5902	400	2119	559	3477	816	923	485	70	303	1314	542	570	440	323	112	13	6	1937	544	720	719	797	223	11	31	1294	751	1210	597	270	22	6	13	2682	761	529	284	187	21	0
N259595_64142	unknown	unknown_unclassified(0)	unknown_unclassified(0)	unknown_unclassified(0)	unknown_unclassified(0)	unknown_unclassified(0)	unknown_unclassified(0)	0	0	0	92	42	0	793	1328	1541	8626	73	126	153	1980	10605	6744	1649	73	4	52	66	2432	18839	4022	245	0	0	98	274	2115	746	615	147	14	0	0	0	0	63	41	92	0
N226089_63769	Bacteria(100)	Proteobacteria(100)	Gammaproteobacteria(100)	Enterobacterales(100)	Aeromonadaceae(100)	Aeromonas(100)	Aeromonas_unclassified(100)	7123	2766	3028	1420	562	56	3653	1505	1719	240	52	778	790	470	133	196	96	13	0	891	496	201	10117	2505	854	43	6	1907	1295	3495	1304	1311	248	66	0	1551	494	313	388	112	302	29
N359161_62183	Bacteria(100)	Proteobacteria(100)	Gammaproteobacteria(100)	Burkholderiales(100)	Comamonadaceae(99)	Comamonadaceae_unclassified(99)	Comamonadaceae_unclassified(99)	132	215	341	6333	2493	5459	0	450	0	0	0	914	768	457	0	0	0	0	0	3838	1405	1142	0	0	0	0	0	0	0	0	0	0	0	0	0	189	86	23	37	26	0	0
N13768_62005	Bacteria(100)	Proteobacteria(100)	Alphaproteobacteria(100)	Rhizobiales(100)	Rhizobiaceae(99)	Allorhizobium-Neorhizobium-Pararhizobium-Rhizobium(90)	Allorhizobium-Neorhizobium-Pararhizobium-Rhizobium_unclassified(90)	4439	1083	10363	480	0	0	0	0	0	0	0	0	0	0	0	0	0	0	0	0	0	0	0	0	0	0	0	82	0	0	0	0	0	0	0	1746	756	628	681	373	331	14
N229497_60778	Bacteria(100)	Bacteroidota(100)	Bacteroidia(100)	Sphingobacteriales(100)	NS11-12 marine group(100)	NS11-12 marine group_unclassified(100)	NS11-12 marine group_unclassified(100)	43	153	83	501	103	0	87	34	18	7	14	215	108	75	58	11	18	0	12	382	97	114	39	111	33	8	180	182	84	88	83	33	16	26	6	4313	1522	1257	1151	877	507	85
N37871_60279	Bacteria(100)	Proteobacteria(100)	Alphaproteobacteria(100)	Rhodobacterales(99)	Rhodobacteraceae(99)	Rhodobacter(82)	Rhodobacter_unclassified(82)	1778	107	111	865	534	0	1800	1012	1491	726	1322	673	1059	1657	1390	607	510	480	1358	526	819	1225	1446	2537	3250	2368	9298	1247	3061	3520	1481	1269	1363	1175	1053	31	16	0	48	36	0	51
N295318_59332	Bacteria(100)	Bdellovibrionota(100)	Bdellovibrionia(100)	Bacteriovoracales(100)	Bacteriovoracaceae(100)	Bacteriovorax(100)	Bacteriovorax_unclassified(100)	0	167	0	901	87	0	385	893	874	2415	10496	259	66	136	152	178	173	64	502	436	162	175	240	253	338	39	549	252	149	1268	3314	5530	2427	5661	1801	381	163	223	217	129	247	52
N161747_57950	Bacteria(100)	Proteobacteria(100)	Gammaproteobacteria(100)	Diplorickettsiales(100)	Diplorickettsiaceae(100)	Aquicella(100)	Aquicella_unclassified(100)	18	18	108	388	241	0	2122	1425	1176	398	369	493	442	486	1450	1639	931	189	243	485	433	689	3661	5995	2632	312	404	690	645	2878	2312	1385	699	541	543	0	0	0	0	0	0	0
N373608_57737	Bacteria(100)	Proteobacteria(100)	Gammaproteobacteria(100)	Burkholderiales(100)	Comamonadaceae(99)	Aquabacterium(80)	Aquabacterium_unclassified(80)	0	0	0	2253	944	0	646	1047	645	129	323	1304	1126	652	309	119	37	0	12	1735	831	366	270	345	68	16	37	1047	1056	657	367	172	121	26	23	821	109	0	0	0	0	0
N120474_57378	Bacteria(100)	Proteobacteria(100)	Gammaproteobacteria(100)	Enterobacterales(100)	Aeromonadaceae(84)	Tolumonas(83)	Tolumonas_unclassified(83)	424	556	3136	2378	0	0	0	0	0	0	0	0	0	0	0	0	0	0	0	1337	0	0	0	0	0	0	0	0	0	0	0	0	0	0	0	1357	746	707	505	197	89	0
N453510_56331	Bacteria(100)	Cyanobacteria(100)	Cyanobacteriia(100)	Chloroplast(100)	Chloroplast_unclassified(100)	Chloroplast_unclassified(100)	Chloroplast_unclassified(100)	20	1253	0	600	442	0	7107	13848	1294	49	44	436	326	134	189	116	50	0	17	1156	144	88	880	530	154	17	0	724	2620	1877	8529	3240	642	10	26	146	81	140	257	193	0	0
N1304_56074	Bacteria(100)	Actinobacteriota(100)	Actinobacteria(100)	Corynebacteriales(100)	Mycobacteriaceae(100)	Mycobacterium(100)	Mycobacterium_unclassified(100)	957	304	2005	2171	313	0	862	3694	1162	422	1127	842	475	280	805	1022	1294	407	180	919	442	318	2978	2126	2835	569	236	1294	1096	1619	869	3110	2027	271	412	580	24	1003	987	1735	1243	0
N337697_55662	Bacteria(100)	Actinobacteriota(100)	Actinobacteria(100)	Corynebacteriales(99)	Mycobacteriaceae(99)	Mycobacterium(99)	Mycobacterium_unclassified(99)	1471	148	1046	1702	196	0	624	3351	797	271	906	568	334	209	709	1024	989	395	161	750	247	206	2759	1245	1188	331	91	1091	925	1254	583	2200	1202	167	272	335	34	972	794	1410	911	0
N455362_54610	unknown	unknown_unclassified(0)	unknown_unclassified(0)	unknown_unclassified(0)	unknown_unclassified(0)	unknown_unclassified(0)	unknown_unclassified(0)	0	0	0	0	0	0	0	0	0	0	0	0	0	0	0	0	0	0	0	0	0	0	0	0	0	0	0	0	0	0	0	0	0	0	0	0	0	0	0	0	0	0
N398809_54397	Bacteria(100)	Proteobacteria(100)	Gammaproteobacteria(100)	Burkholderiales(100)	Comamonadaceae(99)	Comamonadaceae_unclassified(99)	Comamonadaceae_unclassified(99)	371	9368	1247	879	301	0	239	367	281	240	95	422	619	457	274	102	0	0	0	849	392	363	104	528	258	0	0	327	1104	941	285	265	0	0	0	3068	1352	735	136	0	456	0
N383940_54226	Bacteria(100)	Proteobacteria(100)	Gammaproteobacteria(100)	Burkholderiales(100)	Comamonadaceae(100)	Comamonadaceae_unclassified(100)	Comamonadaceae_unclassified(100)	667	1127	1432	707	387	0	793	719	618	967	779	833	1016	998	938	590	232	73	41	573	523	486	329	1192	583	61	17	1086	2025	5280	4116	4752	2821	2652	277	723	395	524	357	278	175	144
N213160_53714	Bacteria(100)	Actinobacteriota(100)	Actinobacteria(100)	Corynebacteriales(100)	Mycobacteriaceae(100)	Mycobacterium(100)	Mycobacterium_unclassified(100)	194	125	68	346	51	0	171	516	225	90	161	179	82	47	179	238	229	76	15	151	63	74	558	442	568	75	21	299	282	390	231	739	366	38	94	272	0	798	1332	1706	2563	0
N130301_52794	Bacteria(80)	Bacteria_unclassified(80)	Bacteria_unclassified(80)	Bacteria_unclassified(80)	Bacteria_unclassified(80)	Bacteria_unclassified(80)	Bacteria_unclassified(80)	0	0	0	572	319	0	4956	3256	107	0	0	905	2622	77	0	0	0	0	0	72	522	0	0	0	0	0	0	2455	10079	3809	0	0	0	0	0	4	16	242	2900	6280	4942	0
N298068_52599	unknown	unknown_unclassified(0)	unknown_unclassified(0)	unknown_unclassified(0)	unknown_unclassified(0)	unknown_unclassified(0)	unknown_unclassified(0)	0	0	13	25	5	0	32	191	51	13	14	41	631	53	197	323	241	15	3	42	104	89	4049	1499	1566	115	12	155	341	2215	199	143	7	0	0	0	0	0	0	0	0	0
N251034_52587	Bacteria(99)	Proteobacteria(99)	Gammaproteobacteria(99)	Burkholderiales(92)	Burkholderiales_unclassified(92)	Burkholderiales_unclassified(92)	Burkholderiales_unclassified(92)	0	4	0	360	105	0	464	385	288	192	354	756	288	403	1084	1995	1277	486	547	424	234	220	1602	2011	993	200	133	814	685	1334	643	347	177	64	55	704	396	561	772	846	863	314
N394694_52346	unknown	unknown_unclassified(0)	unknown_unclassified(0)	unknown_unclassified(0)	unknown_unclassified(0)	unknown_unclassified(0)	unknown_unclassified(0)	0	0	0	393	110	0	175	94	54	116	7	405	541	2610	13989	9774	2287	44	0	170	159	3943	12380	1940	159	10	0	339	676	887	57	9	0	0	6	0	0	0	0	0	0	0
N315186_52312	Bacteria(100)	Proteobacteria(99)	Gammaproteobacteria(99)	Gammaproteobacteria_unclassified(99)	Gammaproteobacteria_unclassified(99)	Gammaproteobacteria_unclassified(99)	Gammaproteobacteria_unclassified(99)	0	13	0	222	104	0	792	1771	1397	432	667	240	153	225	363	312	199	38	75	236	128	207	1175	594	419	42	36	273	412	1551	1356	2981	1672	354	674	0	0	266	1548	1222	3181	0
N224336_50647	unknown	unknown_unclassified(0)	unknown_unclassified(0)	unknown_unclassified(0)	unknown_unclassified(0)	unknown_unclassified(0)	unknown_unclassified(0)	0	0	0	73	21	0	42	51	8	477	11	71	77	620	5334	2929	750	42	0	27	23	455	2738	1148	172	38	3	47	55	92	7	8	0	8	16	103	62	526	1405	1094	640	59
N66911_50494	Bacteria(100)	Bacteroidota(100)	Bacteroidia(100)	Cytophagales(100)	Spirosomaceae(100)	Runella(100)	Runella_unclassified(100)	0	0	0	167	76	0	175	225	194	687	9587	164	163	201	786	1126	1174	2642	16252	200	99	189	571	3048	2491	1305	5856	91	117	376	332	234	250	186	186	10	0	0	0	0	0	88
N389046_50435	Bacteria(100)	Actinobacteriota(100)	Actinobacteria(100)	Micrococcales(100)	Microbacteriaceae(100)	Microbacteriaceae_unclassified(100)	Microbacteriaceae_unclassified(100)	700	267	864	5360	0	0	0	0	0	0	0	0	0	0	0	0	0	0	0	1127	0	0	2746	1653	0	0	0	0	0	0	0	0	0	0	0	115	1	215	77	22	20	0
N97455_49153	Bacteria(100)	Bdellovibrionota(100)	Bdellovibrionia(100)	Bacteriovoracales(100)	Bacteriovoracaceae(100)	Peredibacter(98)	Peredibacter_unclassified(98)	0	136	0	489	94	0	223	278	209	11	6	184	60	102	63	59	30	10	0	222	116	76	203	72	82	2	0	198	158	337	160	105	73	16	13	3011	1171	2457	3056	1277	1575	0
N336652_48626	Bacteria(100)	Cyanobacteria(100)	Cyanobacteriia(100)	Chloroplast(100)	Chloroplast_unclassified(100)	Chloroplast_unclassified(100)	Chloroplast_unclassified(100)	0	62	0	71	91	0	912	7413	4203	386	30	175	1105	1643	3648	4065	2962	271	52	350	703	847	2995	5120	942	72	6	161	2276	2359	1711	3321	832	42	4	6	6	0	0	0	0	0
N413613_46207	Bacteria(100)	Proteobacteria(100)	Gammaproteobacteria(100)	Burkholderiales(100)	Rhodocyclaceae(99)	Rhodocyclaceae_unclassified(99)	Rhodocyclaceae_unclassified(99)	297	380	227	0	556	0	0	0	341	0	0	0	637	0	0	0	0	0	0	0	0	0	0	0	0	0	0	0	633	0	0	0	0	0	0	649	606	0	0	0	0	0
N420022_45852	Bacteria(100)	Actinobacteriota(100)	Actinobacteria(100)	Frankiales(100)	Sporichthyaceae(100)	hgcI clade(100)	hgcI clade_unclassified(100)	0	150	5	68	15	0	128	120	71	19	212	33	27	23	55	40	42	15	16	57	26	27	62	139	106	10	7	40	33	89	74	24	32	18	49	311	0	0	0	0	0	0
N294700_45771	Bacteria(100)	Actinobacteriota(100)	Actinobacteria(100)	PeM15(100)	PeM15_unclassified(100)	PeM15_unclassified(100)	PeM15_unclassified(100)	2088	1543	1173	2004	247	0	454	1492	420	58	37	833	426	194	267	237	322	78	37	1069	361	217	1139	785	544	107	36	721	619	552	261	938	499	60	32	1574	317	907	1168	1005	975	0
N176624_45555	Bacteria(100)	Proteobacteria(100)	Gammaproteobacteria(100)	Burkholderiales(100)	Alcaligenaceae(100)	GKS98 freshwater group(97)	GKS98 freshwater group_unclassified(97)	0	0	65	23	7	0	15	14	25	11	12	6	12	6	13	5	7	3	19	10	4	10	58	11	0	23	277	8	8	21	20	15	31	11	23	31	3	67	4	16	80	82
N65826_44909	Bacteria(100)	Proteobacteria(100)	Gammaproteobacteria(100)	Pseudomonadales(100)	Halieaceae(100)	OM60(NOR5) clade(90)	OM60(NOR5) clade_unclassified(90)	12214	8700	2766	469	127	0	159	21	72	20	27	628	272	40	76	52	18	8	10	877	149	22	18	424	14	12	3	380	143	85	87	0	0	0	0	3386	1004	0	0	0	30	0
N15577_44845	Bacteria(100)	Proteobacteria(100)	Alphaproteobacteria(100)	Sphingomonadales(100)	Sphingomonadaceae(100)	Sphingorhabdus(100)	Sphingorhabdus_unclassified(100)	0	0	0	0	0	0	0	0	0	5	11	5	0	0	0	0	0	4	7	0	0	0	0	26	0	0	23	2	0	0	26	47	37	37	111	0	0	0	0	0	0	0
N102971_44278	Bacteria(100)	Proteobacteria(100)	Alphaproteobacteria(100)	Sphingomonadales(100)	Sphingomonadaceae(100)	Novosphingobium(89)	Novosphingobium_unclassified(89)	541	511	1739	341	276	0	874	1567	1102	3251	937	363	924	2037	2355	1257	1202	1153	1469	268	440	582	748	1236	1787	841	388	397	898	2793	1954	2592	1925	3938	788	52	18	19	0	0	0	0
N245329_42839	unknown	unknown_unclassified(0)	unknown_unclassified(0)	unknown_unclassified(0)	unknown_unclassified(0)	unknown_unclassified(0)	unknown_unclassified(0)	0	0	0	696	512	0	4261	3244	279	25	0	1038	2388	286	44	14	13	0	0	240	676	66	72	0	0	0	0	1919	8621	3263	90	41	0	0	0	0	6	248	2316	5502	3732	0
N256552_42494	Bacteria(100)	Cyanobacteria(100)	Cyanobacteriia(100)	Chloroplast(100)	Chloroplast_unclassified(100)	Chloroplast_unclassified(100)	Chloroplast_unclassified(100)	16	5878	56	1087	614	0	1998	1873	178	18	19	1209	416	906	2133	1365	342	4	4	1460	252	968	4023	1743	127	21	0	2252	2217	4373	1220	2577	456	0	6	28	0	0	0	57	0	0
N149579_42028	Bacteria(100)	Proteobacteria(100)	Gammaproteobacteria(100)	Pseudomonadales(100)	Moraxellaceae(100)	Alkanindiges(99)	Alkanindiges_unclassified(99)	351	20	110	547	179	0	226	233	121	5	6	735	221	131	149	72	28	0	0	641	177	117	147	50	0	0	0	569	335	533	184	158	53	5	0	3061	1180	972	921	425	27	0
N429977_41826	Bacteria(100)	Bacteroidota(100)	Bacteroidia(100)	Cytophagales(100)	Spirosomaceae(100)	Runella(100)	Runella_unclassified(100)	0	0	0	0	0	0	0	0	0	0	0	0	0	0	0	0	0	0	0	0	0	0	0	0	0	0	0	0	0	0	0	0	0	0	0	0	0	0	0	0	0	0
N304782_41822	Bacteria(100)	Proteobacteria(100)	Alphaproteobacteria(100)	Rhizobiales(100)	Rhizobiaceae(100)	Mesorhizobium(90)	Mesorhizobium_unclassified(90)	0	0	0	0	0	0	0	0	0	0	0	0	0	0	0	0	0	0	0	0	0	0	0	0	0	0	0	0	0	0	0	0	0	0	0	0	0	0	0	0	0	0
N44527_41382	Bacteria(100)	Cyanobacteria(100)	Cyanobacteriia(100)	Chloroplast(100)	Chloroplast_unclassified(100)	Chloroplast_unclassified(100)	Chloroplast_unclassified(100)	162	731	65	99	372	0	2192	7299	2460	240	542	1714	204	78	132	37	48	13	0	377	130	66	100	1371	373	4	0	618	3724	1895	2331	1087	911	275	0	28	403	0	0	0	358	0
N236290_41334	Bacteria(100)	Proteobacteria(100)	Gammaproteobacteria(100)	Pseudomonadales(100)	Pseudohongiellaceae(100)	Pseudohongiella(100)	Pseudohongiella_unclassified(100)	0	111	0	973	238	0	337	404	252	125	105	576	179	135	129	81	49	0	0	968	227	184	194	168	72	5	0	530	362	483	290	311	244	112	83	1527	838	420	813	414	497	407
N53175_41088	Bacteria(100)	Proteobacteria(100)	Gammaproteobacteria(100)	Burkholderiales(100)	Burkholderiales_unclassified(100)	Burkholderiales_unclassified(100)	Burkholderiales_unclassified(100)	0	2	0	0	0	0	0	0	45	84	0	0	0	0	0	0	0	0	81	0	0	0	0	0	0	0	0	53	294	0	0	0	0	776	255	416	101	160	1017	458	663	454
N269922_40731	Bacteria(100)	Proteobacteria(100)	Gammaproteobacteria(100)	Pseudomonadales(100)	Pseudohongiellaceae(100)	Pseudohongiella(100)	Pseudohongiella_unclassified(100)	0	101	0	0	0	0	187	772	750	827	629	0	0	0	0	0	0	0	0	0	0	0	0	0	0	0	0	0	0	47	0	0	0	0	0	1096	508	519	710	326	701	248
N149_40538	Bacteria(100)	Proteobacteria(100)	Gammaproteobacteria(100)	Burkholderiales(100)	Rhodocyclaceae(100)	Methyloversatilis(100)	Methyloversatilis_unclassified(100)	40	20	2	248	501	0	362	1080	1173	912	453	249	227	1418	1012	1077	847	509	614	281	189	737	366	3408	5484	1268	749	294	724	898	528	588	439	376	69	473	22	0	0	0	0	0
N13572_40517	Bacteria(100)	Bacteroidota(100)	Bacteroidia(100)	Cytophagales(100)	Spirosomaceae(100)	Lacihabitans(100)	Lacihabitans_unclassified(100)	1229	1057	708	466	140	0	129	126	86	571	1374	501	227	193	205	99	102	92	170	633	175	143	67	319	233	85	844	324	245	339	150	43	93	307	1636	1483	526	206	170	105	28	775
N26696_39748	Bacteria(93)	Proteobacteria(92)	Gammaproteobacteria(92)	Gammaproteobacteria_unclassified(92)	Gammaproteobacteria_unclassified(92)	Gammaproteobacteria_unclassified(92)	Gammaproteobacteria_unclassified(92)	133	13	167	52	27	0	94	64	58	40	73	77	55	54	66	77	21	6	40	72	50	33	55	84	15	6	41	99	49	125	54	76	12	22	72	0	0	0	0	0	0	0
N165077_38870	Bacteria(100)	Bacteroidota(100)	Bacteroidia(100)	Flavobacteriales(100)	Crocinitomicaceae(100)	Fluviicola(100)	Fluviicola_unclassified(100)	0	0	0	0	0	0	8	0	19	0	18	15	0	10	5	0	0	12	369	13	0	6	0	0	0	8	179	5	4	7	10	0	32	0	20	0	0	0	0	0	0	625
N408391_38799	Bacteria(100)	Proteobacteria(100)	Gammaproteobacteria(100)	Pseudomonadales(100)	Pseudomonadaceae(96)	Pseudomonas(89)	Pseudomonas_unclassified(89)	3	19	24	0	0	0	0	0	0	707	0	0	0	320	0	0	0	0	0	0	0	0	0	0	3750	8	0	0	0	0	0	0	0	0	0	53	151	0	0	10	0	0
N30222_38724	Bacteria(100)	Proteobacteria(100)	Gammaproteobacteria(100)	Burkholderiales(100)	Comamonadaceae(100)	Rhodoferax(86)	Rhodoferax_unclassified(86)	2866	7960	5545	383	194	0	200	183	160	90	63	325	423	258	206	100	73	23	18	703	532	326	203	291	86	24	25	359	413	585	279	390	118	33	39	1529	566	266	113	0	0	0
N188804_37118	Bacteria(100)	Bacteroidota(100)	Bacteroidia(100)	Cytophagales(100)	Spirosomaceae(100)	Spirosomaceae_unclassified(100)	Spirosomaceae_unclassified(100)	0	220	0	159	61	0	33	0	5	221	1615	47	49	45	70	35	21	123	822	179	58	71	111	46	0	186	939	71	39	63	23	0	4	19	534	451	168	71	107	42	0	3608
N113174_37096	Bacteria(100)	Proteobacteria(100)	Gammaproteobacteria(100)	EV818SWSAP88(100)	EV818SWSAP88_unclassified(100)	EV818SWSAP88_unclassified(100)	EV818SWSAP88_unclassified(100)	403	14	195	64	81	0	572	320	383	125	124	164	247	388	1031	1232	368	42	93	132	270	333	941	1296	234	24	27	238	227	1296	1220	298	146	235	236	149	185	324	655	873	761	52
N319952_6	Bacteria(100)	Firmicutes(100)	Clostridia(100)	Oscillospirales(100)	Hungateiclostridiaceae(100)	Ruminiclostridium(95)	Ruminiclostridium_unclassified(95)	0	0	0	0	0	0	0	0	0	0	0	0	0	0	0	0	0	0	0	0	0	0	0	0	0	0	0	0	0	0	0	0	0	0	0	6	0	0	0	0	0	0
N320073_6	Bacteria(98)	Proteobacteria(92)	Proteobacteria_unclassified(92)	Proteobacteria_unclassified(92)	Proteobacteria_unclassified(92)	Proteobacteria_unclassified(92)	Proteobacteria_unclassified(92)	0	0	0	0	2	0	0	0	0	0	0	0	0	0	0	0	0	0	0	0	0	0	0	0	0	0	0	0	0	0	0	0	0	2	0	0	0	0	0	0	0	0
N320631_6	Bacteria(100)	Proteobacteria(100)	Alphaproteobacteria(100)	Rhodospirillales(100)	uncultured(100)	uncultured_unclassified(100)	uncultured_unclassified(100)	0	0	0	0	0	0	0	0	0	0	0	0	0	0	0	0	0	0	0	0	0	0	0	0	0	0	0	0	0	0	0	0	0	0	0	0	0	0	0	0	0	0
N320632_6	Bacteria(100)	Proteobacteria(91)	Alphaproteobacteria(91)	Sphingomonadales(83)	Sphingomonadaceae(83)	Sphingomonadaceae_unclassified(83)	Sphingomonadaceae_unclassified(83)	0	0	0	0	2	0	0	0	0	0	0	0	0	0	0	0	0	0	0	0	0	0	0	0	0	0	0	0	0	2	0	0	0	0	0	0	0	0	0	0	0	0
N320922_6	Archaea(100)	Nanoarchaeota(100)	Nanoarchaeia(100)	Woesearchaeales(100)	Woesearchaeales_unclassified(100)	Woesearchaeales_unclassified(100)	Woesearchaeales_unclassified(100)	0	0	0	0	0	0	0	0	0	0	0	0	0	0	0	0	0	0	0	0	0	0	0	0	0	0	0	0	0	0	0	0	0	0	0	0	0	0	0	0	0	0
N321337_6	Bacteria(99)	Bacteroidota(95)	Bacteroidia(95)	Chitinophagales(93)	Chitinophagaceae(93)	Chitinophagaceae_unclassified(93)	Chitinophagaceae_unclassified(93)	0	0	0	0	0	0	0	0	0	0	0	0	0	0	0	0	0	0	0	0	0	0	0	0	0	0	0	0	0	0	0	0	0	0	0	0	0	0	0	0	0	0
N32136_6	Bacteria(86)	Bacteria_unclassified(86)	Bacteria_unclassified(86)	Bacteria_unclassified(86)	Bacteria_unclassified(86)	Bacteria_unclassified(86)	Bacteria_unclassified(86)	0	6	0	0	0	0	0	0	0	0	0	0	0	0	0	0	0	0	0	0	0	0	0	0	0	0	0	0	0	0	0	0	0	0	0	0	0	0	0	0	0	0
N321517_6	Bacteria(100)	Proteobacteria(100)	Gammaproteobacteria(100)	Burkholderiales(100)	Burkholderiales_unclassified(100)	Burkholderiales_unclassified(100)	Burkholderiales_unclassified(100)	0	0	0	0	0	0	0	0	0	0	0	0	0	0	0	0	0	0	0	0	0	0	0	0	0	0	0	0	0	0	0	0	0	0	0	0	0	0	0	0	0	0
N321764_6	Bacteria(100)	Proteobacteria(92)	Gammaproteobacteria(92)	Burkholderiales(89)	Burkholderiales_unclassified(89)	Burkholderiales_unclassified(89)	Burkholderiales_unclassified(89)	0	0	0	0	0	0	0	0	0	0	0	0	0	0	0	0	0	0	0	0	0	0	0	0	0	0	0	0	0	0	0	0	0	0	0	0	0	0	0	0	0	0
N322144_6	Bacteria(100)	Proteobacteria(100)	Gammaproteobacteria(100)	Burkholderiales(95)	Oxalobacteraceae(95)	Oxalobacteraceae_unclassified(95)	Oxalobacteraceae_unclassified(95)	0	0	0	0	0	0	0	0	0	0	0	0	0	0	0	0	0	0	0	0	0	0	0	0	0	0	0	0	0	0	0	0	0	0	0	0	0	0	0	0	0	0
N322401_6	Bacteria(97)	Proteobacteria(97)	Gammaproteobacteria(97)	Gammaproteobacteria_unclassified(97)	Gammaproteobacteria_unclassified(97)	Gammaproteobacteria_unclassified(97)	Gammaproteobacteria_unclassified(97)	0	0	0	0	0	0	0	0	0	0	0	0	0	0	0	0	0	0	0	0	0	0	0	0	0	0	0	0	0	0	0	0	0	0	0	0	0	0	0	0	0	0
N324142_6	unknown	unknown_unclassified(0)	unknown_unclassified(0)	unknown_unclassified(0)	unknown_unclassified(0)	unknown_unclassified(0)	unknown_unclassified(0)	0	0	0	0	0	0	0	0	0	0	0	0	0	0	0	0	0	0	0	0	0	0	0	0	0	0	0	0	0	0	0	0	0	0	0	0	0	0	0	0	0	0
N324424_6	Archaea(85)	Nanoarchaeota(83)	Nanoarchaeia(83)	Woesearchaeales(83)	Woesearchaeales_unclassified(83)	Woesearchaeales_unclassified(83)	Woesearchaeales_unclassified(83)	0	0	0	0	0	0	0	0	0	0	0	0	0	0	0	0	0	0	0	0	0	0	0	0	0	0	0	0	0	0	0	0	0	0	0	0	0	0	0	0	0	0
N324502_6	Bacteria(100)	Cyanobacteria(100)	Cyanobacteriia(100)	Chloroplast(100)	Chloroplast_unclassified(100)	Chloroplast_unclassified(100)	Chloroplast_unclassified(100)	0	0	0	0	0	0	0	0	0	0	0	0	0	0	0	0	0	0	0	0	0	0	0	0	0	0	0	0	0	0	0	0	0	0	0	0	0	0	0	0	0	0
N324976_6	Bacteria(100)	Proteobacteria(95)	Gammaproteobacteria(95)	Gammaproteobacteria_unclassified(95)	Gammaproteobacteria_unclassified(95)	Gammaproteobacteria_unclassified(95)	Gammaproteobacteria_unclassified(95)	0	0	0	0	0	0	0	0	0	0	0	0	0	0	0	0	0	0	0	0	0	0	0	0	0	0	0	0	0	0	0	0	0	0	0	0	0	0	0	0	0	0
N325241_6	Bacteria(100)	Actinobacteriota(96)	Actinobacteria(96)	PeM15(93)	PeM15_unclassified(93)	PeM15_unclassified(93)	PeM15_unclassified(93)	0	0	0	0	0	0	0	0	0	0	0	0	0	0	0	0	0	0	0	0	0	0	0	0	0	0	0	0	0	0	0	0	0	0	0	0	3	0	0	0	0	0
N325506_6	Bacteria(100)	Proteobacteria(100)	Gammaproteobacteria(100)	Burkholderiales(100)	Comamonadaceae(100)	Comamonadaceae_unclassified(100)	Comamonadaceae_unclassified(100)	0	0	0	0	0	0	0	0	0	0	0	0	0	0	0	0	0	0	0	0	0	0	0	0	0	0	0	0	0	0	0	0	0	0	0	0	0	0	0	0	0	0
N325882_6	Bacteria(100)	Bacteroidota(100)	Bacteroidia(100)	Chitinophagales(100)	Chitinophagaceae(100)	Sediminibacterium(97)	Sediminibacterium_unclassified(97)	0	0	0	0	0	0	0	0	0	0	0	0	0	0	0	0	0	0	0	0	0	0	0	0	0	0	0	0	0	0	0	0	0	0	0	0	0	0	0	0	0	0
N326629_6	Bacteria(100)	Verrucomicrobiota(89)	Verrucomicrobiae(89)	Opitutales(89)	Opitutaceae(80)	Opitutaceae_unclassified(80)	Opitutaceae_unclassified(80)	0	0	0	0	0	0	0	0	0	0	0	0	0	0	0	0	0	0	0	0	0	0	0	0	0	0	0	0	0	0	0	0	0	0	0	0	0	0	0	0	0	0
N328601_6	Bacteria(100)	Proteobacteria(100)	Gammaproteobacteria(100)	Burkholderiales(95)	Comamonadaceae(94)	Comamonadaceae_unclassified(94)	Comamonadaceae_unclassified(94)	0	0	0	0	0	0	0	0	0	0	0	0	0	0	0	0	0	0	0	0	0	0	0	0	0	0	0	0	0	0	0	0	0	0	4	0	0	0	0	0	0	0
N329196_6	Bacteria(99)	Proteobacteria(98)	Proteobacteria_unclassified(98)	Proteobacteria_unclassified(98)	Proteobacteria_unclassified(98)	Proteobacteria_unclassified(98)	Proteobacteria_unclassified(98)	2	0	4	0	0	0	0	0	0	0	0	0	0	0	0	0	0	0	0	0	0	0	0	0	0	0	0	0	0	0	0	0	0	0	0	0	0	0	0	0	0	0
N329667_6	Bacteria(100)	Bacteroidota(100)	Bacteroidia(100)	Flavobacteriales(100)	Flavobacteriaceae(100)	Flavobacterium(100)	Flavobacterium_unclassified(100)	0	0	0	0	0	0	0	0	0	0	0	0	0	0	0	0	0	0	0	0	0	0	0	0	0	0	0	0	0	0	0	0	0	0	0	0	0	0	0	0	0	0
N330572_6	Bacteria(100)	Patescibacteria(100)	Parcubacteria(100)	Parcubacteria_unclassified(100)	Parcubacteria_unclassified(100)	Parcubacteria_unclassified(100)	Parcubacteria_unclassified(100)	0	3	0	0	0	0	0	0	0	0	0	0	0	0	3	0	0	0	0	0	0	0	0	0	0	0	0	0	0	0	0	0	0	0	0	0	0	0	0	0	0	0
N330642_6	Bacteria(100)	Proteobacteria(100)	Gammaproteobacteria(100)	Burkholderiales(100)	Comamonadaceae(99)	Comamonadaceae_unclassified(99)	Comamonadaceae_unclassified(99)	0	0	0	0	0	0	0	0	0	0	0	0	0	0	0	0	0	0	0	0	0	0	0	0	0	0	0	0	0	6	0	0	0	0	0	0	0	0	0	0	0	0
N330738_6	Bacteria(95)	Bacteria_unclassified(95)	Bacteria_unclassified(95)	Bacteria_unclassified(95)	Bacteria_unclassified(95)	Bacteria_unclassified(95)	Bacteria_unclassified(95)	0	0	0	0	0	0	0	0	0	0	0	0	0	0	0	0	0	0	0	0	0	0	0	0	0	0	0	0	0	0	0	0	0	0	0	0	0	0	0	0	0	0
N331346_6	Bacteria(100)	Actinobacteriota(100)	Actinobacteria(100)	Frankiales(94)	Sporichthyaceae(94)	Sporichthyaceae_unclassified(94)	Sporichthyaceae_unclassified(94)	0	0	0	0	0	0	0	0	0	0	0	0	0	0	0	0	0	0	0	0	0	0	0	0	0	0	0	0	0	2	0	0	0	0	0	0	0	0	0	0	0	0
N332081_6	Bacteria(100)	Proteobacteria(100)	Gammaproteobacteria(100)	Coxiellales(96)	Coxiellaceae(96)	Coxiella(96)	Coxiella_unclassified(96)	0	0	0	0	0	0	0	0	0	0	0	0	0	0	0	0	0	0	0	0	0	0	0	0	0	0	0	0	0	0	0	0	0	0	0	6	0	0	0	0	0	0
N192399_2	Bacteria(100)	Proteobacteria(100)	Gammaproteobacteria(100)	Burkholderiales(95)	Burkholderiales_unclassified(95)	Burkholderiales_unclassified(95)	Burkholderiales_unclassified(95)	0	0	0	0	0	0	0	0	0	0	0	0	0	0	0	0	0	0	0	0	2	0	0	0	0	0	0	0	0	0	0	0	0	0	0	0	0	0	0	0	0	0
N192422_2	Bacteria(100)	Actinobacteriota(100)	Actinobacteria(100)	Micrococcales(88)	Microbacteriaceae(88)	Microbacteriaceae_unclassified(88)	Microbacteriaceae_unclassified(88)	0	0	0	0	0	0	0	0	0	0	0	0	0	0	0	0	0	0	0	0	0	0	0	0	0	0	0	0	0	2	0	0	0	0	0	0	0	0	0	0	0	0
N192581_2	Bacteria(100)	Proteobacteria(97)	Gammaproteobacteria(97)	Burkholderiales(97)	Burkholderiales_unclassified(97)	Burkholderiales_unclassified(97)	Burkholderiales_unclassified(97)	0	2	0	0	0	0	0	0	0	0	0	0	0	0	0	0	0	0	0	0	0	0	0	0	0	0	0	0	0	0	0	0	0	0	0	0	0	0	0	0	0	0
N192880_2	Bacteria(100)	Proteobacteria(100)	Alphaproteobacteria(100)	Alphaproteobacteria_unclassified(100)	Alphaproteobacteria_unclassified(100)	Alphaproteobacteria_unclassified(100)	Alphaproteobacteria_unclassified(100)	0	0	0	0	0	0	0	0	0	0	0	0	0	0	0	0	0	0	0	0	0	0	0	0	0	0	0	0	0	0	0	0	0	0	0	0	0	0	0	0	0	0
N193144_2	Bacteria(100)	Patescibacteria(100)	Parcubacteria(100)	Candidatus Staskawiczbacteria(100)	Candidatus Staskawiczbacteria_unclassified(100)	Candidatus Staskawiczbacteria_unclassified(100)	Candidatus Staskawiczbacteria_unclassified(100)	0	0	0	0	0	0	0	0	0	0	0	0	0	0	0	0	0	0	0	0	0	0	0	0	0	0	0	0	0	0	0	0	0	0	0	0	0	0	0	0	0	0
N193170_2	Bacteria(100)	Bacteroidota(100)	Bacteroidia(100)	Chitinophagales(100)	Chitinophagaceae(100)	Chitinophagaceae_unclassified(100)	Chitinophagaceae_unclassified(100)	0	0	0	0	0	0	0	0	0	0	0	0	0	0	0	0	0	0	0	0	0	0	0	0	0	0	0	0	0	2	0	0	0	0	0	0	0	0	0	0	0	0
N193217_2	Bacteria(100)	Patescibacteria(100)	Microgenomatia(100)	Candidatus Collierbacteria(100)	Candidatus Collierbacteria_unclassified(100)	Candidatus Collierbacteria_unclassified(100)	Candidatus Collierbacteria_unclassified(100)	0	0	0	0	0	0	0	0	0	0	0	0	0	2	0	0	0	0	0	0	0	0	0	0	0	0	0	0	0	0	0	0	0	0	0	0	0	0	0	0	0	0
N193284_2	Bacteria(100)	Dependentiae(99)	Babeliae(99)	Babeliales(99)	Babeliaceae(83)	Babeliaceae_unclassified(83)	Babeliaceae_unclassified(83)	0	0	0	0	0	0	0	0	0	0	0	0	0	0	0	0	0	0	0	0	0	0	0	0	0	0	0	0	0	0	0	0	0	2	0	0	0	0	0	0	0	0
N193633_2	Bacteria(100)	Patescibacteria(100)	Microgenomatia(100)	Candidatus Gottesmanbacteria(100)	Candidatus Gottesmanbacteria_unclassified(100)	Candidatus Gottesmanbacteria_unclassified(100)	Candidatus Gottesmanbacteria_unclassified(100)	0	0	0	0	0	0	0	0	0	0	0	0	0	0	0	0	0	0	0	0	0	0	0	0	0	0	0	0	0	0	0	0	0	0	0	0	0	0	0	0	0	0
N19382_2	Bacteria(100)	Cyanobacteria(100)	Vampirivibrionia(100)	Gastranaerophilales(100)	Gastranaerophilales_unclassified(100)	Gastranaerophilales_unclassified(100)	Gastranaerophilales_unclassified(100)	0	0	0	0	2	0	0	0	0	0	0	0	0	0	0	0	0	0	0	0	0	0	0	0	0	0	0	0	0	0	0	0	0	0	0	0	0	0	0	0	0	0
N193983_2	Bacteria(96)	Bacteria_unclassified(96)	Bacteria_unclassified(96)	Bacteria_unclassified(96)	Bacteria_unclassified(96)	Bacteria_unclassified(96)	Bacteria_unclassified(96)	0	0	0	0	0	0	0	0	0	0	0	0	0	0	0	0	0	0	0	0	0	0	0	0	0	0	0	0	0	0	0	0	0	0	0	0	0	0	0	0	0	0
N19398_2	unknown	unknown_unclassified(0)	unknown_unclassified(0)	unknown_unclassified(0)	unknown_unclassified(0)	unknown_unclassified(0)	unknown_unclassified(0)	0	0	0	0	0	0	0	0	0	0	0	0	0	0	0	0	0	0	0	0	0	0	0	0	0	0	0	0	0	0	0	0	0	0	0	0	0	0	0	0	0	0
N194222_2	Bacteria(100)	Proteobacteria(100)	Gammaproteobacteria(100)	Burkholderiales(100)	Burkholderiales_unclassified(100)	Burkholderiales_unclassified(100)	Burkholderiales_unclassified(100)	0	0	2	0	0	0	0	0	0	0	0	0	0	0	0	0	0	0	0	0	0	0	0	0	0	0	0	0	0	0	0	0	0	0	0	0	0	0	0	0	0	0
N194321_2	Bacteria(100)	Bacteroidota(96)	Bacteroidia(96)	Flavobacteriales(96)	Flavobacteriaceae(96)	Flavobacterium(95)	Flavobacterium_unclassified(95)	0	2	0	0	0	0	0	0	0	0	0	0	0	0	0	0	0	0	0	0	0	0	0	0	0	0	0	0	0	0	0	0	0	0	0	0	0	0	0	0	0	0
N194363_2	Bacteria(98)	Myxococcota(94)	Polyangia(94)	Polyangiales(93)	Sandaracinaceae(93)	uncultured(93)	uncultured_unclassified(93)	0	0	0	0	0	0	0	0	0	0	0	0	0	0	0	0	0	0	0	0	0	0	0	0	0	0	0	0	0	0	0	0	0	0	0	0	0	0	0	0	0	0
N194539_2	Bacteria(100)	Proteobacteria(100)	Alphaproteobacteria(97)	Alphaproteobacteria_unclassified(97)	Alphaproteobacteria_unclassified(97)	Alphaproteobacteria_unclassified(97)	Alphaproteobacteria_unclassified(97)	0	0	0	0	0	0	0	0	0	0	0	0	0	0	0	0	0	0	0	0	0	0	0	0	0	0	0	0	0	0	0	0	0	0	2	0	0	0	0	0	0	0
N194868_2	Bacteria(100)	Verrucomicrobiota(100)	Chlamydiae(100)	Chlamydiales(100)	cvE6(100)	cvE6_unclassified(100)	cvE6_unclassified(100)	0	0	0	0	0	0	0	0	2	0	0	0	0	0	0	0	0	0	0	0	0	0	0	0	0	0	0	0	0	0	0	0	0	0	0	0	0	0	0	0	0	0
N195120_2	Bacteria(90)	Bacteria_unclassified(90)	Bacteria_unclassified(90)	Bacteria_unclassified(90)	Bacteria_unclassified(90)	Bacteria_unclassified(90)	Bacteria_unclassified(90)	0	0	0	0	0	0	0	0	0	0	0	0	0	0	0	0	0	0	0	0	0	0	0	0	0	0	0	0	0	0	0	0	0	0	0	0	0	0	0	0	0	0
N195329_2	Bacteria(100)	Patescibacteria(99)	Microgenomatia(99)	Candidatus Shapirobacteria(99)	Candidatus Shapirobacteria_unclassified(99)	Candidatus Shapirobacteria_unclassified(99)	Candidatus Shapirobacteria_unclassified(99)	0	0	0	0	0	0	0	0	0	0	0	0	0	0	0	0	0	0	0	0	0	0	0	0	0	0	0	0	0	0	0	0	0	0	0	0	0	0	0	0	0	0
N195333_2	Bacteria(100)	Proteobacteria(100)	Gammaproteobacteria(100)	Burkholderiales(99)	Burkholderiales_unclassified(99)	Burkholderiales_unclassified(99)	Burkholderiales_unclassified(99)	0	0	0	0	0	0	0	0	0	0	0	0	0	0	0	0	0	0	0	0	0	0	0	0	0	0	0	0	0	0	0	0	0	0	0	0	0	0	0	0	0	0
N195374_2	Bacteria(100)	Proteobacteria(99)	Gammaproteobacteria(99)	Burkholderiales(85)	Burkholderiales_unclassified(85)	Burkholderiales_unclassified(85)	Burkholderiales_unclassified(85)	0	0	0	0	0	0	0	0	0	0	0	0	0	0	0	0	0	0	0	0	0	0	0	0	0	0	0	0	0	0	0	0	0	0	0	0	0	0	0	0	0	0
N195407_2	Bacteria(100)	Proteobacteria(100)	Alphaproteobacteria(100)	Sphingomonadales(80)	Sphingomonadaceae(80)	Sphingomonadaceae_unclassified(80)	Sphingomonadaceae_unclassified(80)	0	0	0	0	0	0	0	0	2	0	0	0	0	0	0	0	0	0	0	0	0	0	0	0	0	0	0	0	0	0	0	0	0	0	0	0	0	0	0	0	0	0
N195415_2	Bacteria(100)	Actinobacteriota(100)	Actinobacteria(100)	Actinobacteria_unclassified(100)	Actinobacteria_unclassified(100)	Actinobacteria_unclassified(100)	Actinobacteria_unclassified(100)	0	0	0	0	0	0	0	0	0	0	0	0	0	0	0	0	0	0	0	0	0	0	0	0	0	0	0	0	0	0	0	0	0	0	0	0	0	0	0	0	0	0
N19550_2	Bacteria(100)	Proteobacteria(100)	Gammaproteobacteria(100)	Gammaproteobacteria_unclassified(100)	Gammaproteobacteria_unclassified(100)	Gammaproteobacteria_unclassified(100)	Gammaproteobacteria_unclassified(100)	0	0	0	0	0	0	0	0	0	0	0	0	0	0	0	0	0	0	0	0	0	0	0	0	0	0	0	0	0	0	0	0	0	0	0	0	0	0	0	0	0	0
N195527_2	Bacteria(100)	Planctomycetota(100)	Phycisphaerae(100)	Phycisphaerales(100)	Phycisphaeraceae(100)	SM1A02(100)	SM1A02_unclassified(100)	0	0	0	0	0	0	0	0	0	0	0	0	0	0	0	0	0	0	0	0	0	0	0	0	0	0	0	0	0	0	0	0	0	0	0	0	0	0	0	0	0	0
N195562_2	Bacteria(80)	Proteobacteria(80)	Alphaproteobacteria(80)	Rickettsiales(80)	Mitochondria(80)	Mitochondria_unclassified(80)	Mitochondria_unclassified(80)	2	0	0	0	0	0	0	0	0	0	0	0	0	0	0	0	0	0	0	0	0	0	0	0	0	0	0	0	0	0	0	0	0	0	0	0	0	0	0	0	0	0
N195571_2	Bacteria(100)	Actinobacteriota(100)	Actinobacteria(100)	Actinobacteria_unclassified(100)	Actinobacteria_unclassified(100)	Actinobacteria_unclassified(100)	Actinobacteria_unclassified(100)	0	0	0	0	0	0	0	0	0	0	0	0	0	0	0	0	0	0	0	0	0	0	0	0	0	0	0	0	0	0	0	0	0	0	0	0	0	0	0	0	0	0
N195872_2	Bacteria(100)	Proteobacteria(100)	Gammaproteobacteria(100)	Burkholderiales(100)	Burkholderiales_unclassified(100)	Burkholderiales_unclassified(100)	Burkholderiales_unclassified(100)	0	0	0	0	0	0	0	0	0	2	0	0	0	0	0	0	0	0	0	0	0	0	0	0	0	0	0	0	0	0	0	0	0	0	0	0	0	0	0	0	0	0
N195912_2	Bacteria(98)	Bacteroidota(93)	Bacteroidia(93)	Sphingobacteriales(89)	NS11-12 marine group(85)	NS11-12 marine group_unclassified(85)	NS11-12 marine group_unclassified(85)	0	0	0	0	0	0	2	0	0	0	0	0	0	0	0	0	0	0	0	0	0	0	0	0	0	0	0	0	0	0	0	0	0	0	0	0	0	0	0	0	0	0
N196260_2	unknown	unknown_unclassified(0)	unknown_unclassified(0)	unknown_unclassified(0)	unknown_unclassified(0)	unknown_unclassified(0)	unknown_unclassified(0)	0	0	0	0	0	0	0	0	0	0	0	0	0	0	0	0	0	0	0	0	0	0	0	0	0	0	0	0	0	0	0	0	0	0	0	0	0	0	0	0	0	0
N196430_2	Bacteria(100)	Bacteroidota(96)	Bacteroidia(96)	Cytophagales(96)	Cyclobacteriaceae(95)	Cyclobacteriaceae_unclassified(95)	Cyclobacteriaceae_unclassified(95)	0	0	0	0	0	0	0	0	0	0	0	0	0	0	0	0	0	0	0	0	0	0	0	0	0	0	0	0	0	2	0	0	0	0	0	0	0	0	0	0	0	0
N19648_2	Bacteria(100)	Proteobacteria(100)	Alphaproteobacteria(98)	Rhizobiales(86)	Rhizobiales_unclassified(86)	Rhizobiales_unclassified(86)	Rhizobiales_unclassified(86)	0	0	2	0	0	0	0	0	0	0	0	0	0	0	0	0	0	0	0	0	0	0	0	0	0	0	0	0	0	0	0	0	0	0	0	0	0	0	0	0	0	0
N196518_2	Bacteria(100)	Proteobacteria(95)	Gammaproteobacteria(95)	Gammaproteobacteria_unclassified(95)	Gammaproteobacteria_unclassified(95)	Gammaproteobacteria_unclassified(95)	Gammaproteobacteria_unclassified(95)	0	0	0	0	0	0	0	0	0	0	0	0	0	0	0	0	0	0	0	0	0	0	0	0	0	0	0	0	0	0	0	0	0	0	0	0	0	0	0	0	0	0
N196701_2	Bacteria(100)	Proteobacteria(99)	Gammaproteobacteria(99)	Burkholderiales(90)	Burkholderiales_unclassified(90)	Burkholderiales_unclassified(90)	Burkholderiales_unclassified(90)	0	0	0	0	0	0	0	0	0	0	0	0	0	0	0	0	0	0	0	0	0	0	0	0	0	0	0	0	0	0	0	0	0	0	0	0	0	0	0	0	0	0
N196752_2	Bacteria(98)	Patescibacteria(98)	Parcubacteria(98)	Candidatus Brennerbacteria(93)	Candidatus Brennerbacteria_unclassified(93)	Candidatus Brennerbacteria_unclassified(93)	Candidatus Brennerbacteria_unclassified(93)	0	0	0	0	0	0	0	0	0	0	0	0	0	0	0	0	0	0	0	0	0	0	0	0	0	0	0	0	0	0	0	0	0	0	0	0	0	0	0	0	0	0
N196816_2	Bacteria(100)	Verrucomicrobiota(96)	Chlamydiae(96)	Chlamydiales(96)	Chlamydiales_unclassified(96)	Chlamydiales_unclassified(96)	Chlamydiales_unclassified(96)	0	0	0	0	0	0	0	0	0	0	0	0	0	0	0	0	0	0	0	0	0	0	0	0	0	0	0	0	0	0	0	0	0	0	0	0	0	0	0	0	0	0
N353816_2	Bacteria(100)	Bacteroidota(96)	Bacteroidia(96)	Chitinophagales(86)	Saprospiraceae(86)	Candidatus Aquirestis(84)	Candidatus Aquirestis_unclassified(84)	0	0	0	0	0	0	0	0	0	0	0	0	0	0	0	0	0	0	0	0	0	0	0	0	0	0	0	0	0	0	0	0	0	0	0	0	0	0	0	0	0	0
N354095_2	Bacteria(96)	Bacteria_unclassified(96)	Bacteria_unclassified(96)	Bacteria_unclassified(96)	Bacteria_unclassified(96)	Bacteria_unclassified(96)	Bacteria_unclassified(96)	0	0	0	0	0	0	0	0	0	0	0	0	0	0	0	0	0	0	0	0	0	0	0	0	0	0	0	0	0	0	0	0	0	0	0	0	0	0	0	0	0	0
N354510_2	Archaea(97)	Nanoarchaeota(97)	Nanoarchaeia(97)	Woesearchaeales(97)	Woesearchaeales_unclassified(97)	Woesearchaeales_unclassified(97)	Woesearchaeales_unclassified(97)	0	2	0	0	0	0	0	0	0	0	0	0	0	0	0	0	0	0	0	0	0	0	0	0	0	0	0	0	0	0	0	0	0	0	0	0	0	0	0	0	0	0
N354587_2	Bacteria(100)	Elusimicrobiota(100)	Lineage IIb(100)	Lineage IIb_unclassified(100)	Lineage IIb_unclassified(100)	Lineage IIb_unclassified(100)	Lineage IIb_unclassified(100)	0	0	0	0	0	0	0	0	0	0	0	0	0	0	0	0	0	0	0	0	0	2	0	0	0	0	0	0	0	0	0	0	0	0	0	0	0	0	0	0	0	0
N354730_2	Archaea(85)	Nanoarchaeota(83)	Nanoarchaeia(83)	Woesearchaeales(83)	Woesearchaeales_unclassified(83)	Woesearchaeales_unclassified(83)	Woesearchaeales_unclassified(83)	0	0	0	0	0	0	0	0	0	0	0	0	0	0	0	0	0	0	0	0	0	0	0	0	0	0	0	0	0	0	0	0	0	0	0	0	0	0	0	0	0	0
N354826_2	Bacteria(88)	Bacteria_unclassified(88)	Bacteria_unclassified(88)	Bacteria_unclassified(88)	Bacteria_unclassified(88)	Bacteria_unclassified(88)	Bacteria_unclassified(88)	0	0	0	0	0	0	0	0	0	0	0	0	0	0	0	0	0	0	0	0	0	0	0	0	0	0	0	0	0	0	0	0	0	0	0	0	0	0	0	0	0	0
N355097_2	unknown	unknown_unclassified(0)	unknown_unclassified(0)	unknown_unclassified(0)	unknown_unclassified(0)	unknown_unclassified(0)	unknown_unclassified(0)	0	0	0	0	0	0	0	0	0	0	0	0	0	0	0	0	0	0	0	0	0	0	0	0	0	0	0	0	0	0	0	0	0	0	0	0	0	0	0	0	0	0
N355114_2	unknown	unknown_unclassified(0)	unknown_unclassified(0)	unknown_unclassified(0)	unknown_unclassified(0)	unknown_unclassified(0)	unknown_unclassified(0)	0	0	0	0	0	0	0	0	0	0	0	0	0	0	0	0	0	0	0	0	0	0	0	0	0	0	0	0	0	0	0	0	0	0	0	0	0	0	0	0	0	0
N355168_2	Bacteria(100)	Proteobacteria(99)	Gammaproteobacteria(99)	Gammaproteobacteria_unclassified(99)	Gammaproteobacteria_unclassified(99)	Gammaproteobacteria_unclassified(99)	Gammaproteobacteria_unclassified(99)	0	0	0	0	0	0	0	0	0	0	0	0	0	0	0	2	0	0	0	0	0	0	0	0	0	0	0	0	0	0	0	0	0	0	0	0	0	0	0	0	0	0
N355266_2	Bacteria(100)	Proteobacteria(99)	Gammaproteobacteria(99)	Burkholderiales(97)	Comamonadaceae(82)	Comamonadaceae_unclassified(82)	Comamonadaceae_unclassified(82)	0	0	0	0	0	0	0	0	0	0	0	0	0	0	0	0	0	0	0	0	0	0	0	0	0	0	0	0	0	0	0	0	0	0	0	0	0	0	0	0	0	0
N355830_2	Bacteria(98)	Cyanobacteria(94)	Cyanobacteriia(94)	Chloroplast(90)	Chloroplast_unclassified(90)	Chloroplast_unclassified(90)	Chloroplast_unclassified(90)	0	0	0	0	0	0	0	0	0	0	0	0	0	0	0	0	0	0	0	0	0	0	0	0	0	0	0	0	0	0	0	0	0	0	0	0	0	0	0	0	0	0
N356251_2	Bacteria(100)	Proteobacteria(87)	Gammaproteobacteria(87)	Burkholderiales(87)	Burkholderiales_unclassified(87)	Burkholderiales_unclassified(87)	Burkholderiales_unclassified(87)	0	0	0	0	0	0	0	0	0	0	0	0	0	0	2	0	0	0	0	0	0	0	0	0	0	0	0	0	0	0	0	0	0	0	0	0	0	0	0	0	0	0
N356484_2	Bacteria(99)	Patescibacteria(99)	Gracilibacteria(99)	Candidatus Peribacteria(99)	Candidatus Peribacteria_unclassified(99)	Candidatus Peribacteria_unclassified(99)	Candidatus Peribacteria_unclassified(99)	0	0	0	0	0	0	0	0	0	0	0	0	0	0	0	0	0	0	0	0	0	0	0	0	0	0	0	0	0	0	0	0	0	0	0	0	0	0	0	0	0	0
N356494_2	Archaea(95)	Micrarchaeota(88)	Micrarchaeia(88)	Micrarchaeales(88)	CG1-02-32-21(88)	CG1-02-32-21_unclassified(88)	CG1-02-32-21_unclassified(88)	0	0	0	0	0	0	0	0	0	0	0	0	0	0	0	0	0	0	0	0	0	0	0	0	0	0	0	0	0	0	0	0	0	0	0	0	0	0	0	0	0	0
N356589_2	Bacteria(100)	Proteobacteria(99)	Gammaproteobacteria(99)	Burkholderiales(99)	Comamonadaceae(98)	Comamonadaceae_unclassified(98)	Comamonadaceae_unclassified(98)	0	0	0	0	0	0	0	0	0	0	2	0	0	0	0	0	0	0	0	0	0	0	0	0	0	0	0	0	0	0	0	0	0	0	0	0	0	0	0	0	0	0
N356976_2	Bacteria(100)	Actinobacteriota(99)	Actinobacteria(99)	Micrococcales(99)	Microbacteriaceae(97)	Microbacteriaceae_unclassified(97)	Microbacteriaceae_unclassified(97)	0	0	0	0	0	0	0	0	0	0	0	0	0	0	0	0	0	0	0	0	0	0	0	0	0	0	0	0	0	0	0	0	0	0	0	0	0	0	0	0	0	0
N35710_2	Bacteria(91)	Proteobacteria(90)	Alphaproteobacteria(86)	Alphaproteobacteria_unclassified(86)	Alphaproteobacteria_unclassified(86)	Alphaproteobacteria_unclassified(86)	Alphaproteobacteria_unclassified(86)	0	0	0	2	0	0	0	0	0	0	0	0	0	0	0	0	0	0	0	0	0	0	0	0	0	0	0	0	0	0	0	0	0	0	0	0	0	0	0	0	0	0
N357187_2	Bacteria(100)	Planctomycetota(100)	Planctomycetes(100)	Gemmatales(100)	Gemmataceae(100)	Gemmata(100)	Gemmata_unclassified(100)	0	0	0	0	2	0	0	0	0	0	0	0	0	0	0	0	0	0	0	0	0	0	0	0	0	0	0	0	0	0	0	0	0	0	0	0	0	0	0	0	0	0
N357397_2	Bacteria(100)	Proteobacteria(100)	Proteobacteria_unclassified(100)	Proteobacteria_unclassified(100)	Proteobacteria_unclassified(100)	Proteobacteria_unclassified(100)	Proteobacteria_unclassified(100)	0	0	0	0	0	0	0	0	0	0	0	0	0	0	0	0	0	0	0	0	0	0	0	0	0	0	0	0	0	0	0	0	0	0	0	0	0	0	0	0	0	0
N357555_2	Bacteria(100)	Bacteroidota(100)	Bacteroidia(100)	Cytophagales(81)	Cytophagales_unclassified(81)	Cytophagales_unclassified(81)	Cytophagales_unclassified(81)	0	0	0	0	0	0	0	0	0	0	0	0	0	0	0	0	0	0	0	0	0	0	0	0	0	0	0	0	0	0	0	0	0	0	0	0	0	0	0	0	0	0
N35783_2	Bacteria(100)	Proteobacteria(100)	Gammaproteobacteria(100)	Gammaproteobacteria_unclassified(100)	Gammaproteobacteria_unclassified(100)	Gammaproteobacteria_unclassified(100)	Gammaproteobacteria_unclassified(100)	0	0	0	0	0	0	0	0	0	0	0	0	0	0	0	0	0	0	0	0	0	0	0	0	0	0	0	0	0	0	0	0	0	0	0	0	0	0	0	0	0	0
N357842_2	Bacteria(100)	Patescibacteria(100)	ABY1(100)	Candidatus Falkowbacteria(99)	Candidatus Falkowbacteria_unclassified(99)	Candidatus Falkowbacteria_unclassified(99)	Candidatus Falkowbacteria_unclassified(99)	0	0	0	0	0	0	0	0	0	0	2	0	0	0	0	0	0	0	0	0	0	0	0	0	0	0	0	0	0	0	0	0	0	0	0	0	0	0	0	0	0	0
N357857_2	Bacteria(100)	Proteobacteria(85)	Gammaproteobacteria(85)	Burkholderiales(83)	Burkholderiales_unclassified(83)	Burkholderiales_unclassified(83)	Burkholderiales_unclassified(83)	0	0	0	0	0	0	0	0	2	0	0	0	0	0	0	0	0	0	0	0	0	0	0	0	0	0	0	0	0	0	0	0	0	0	0	0	0	0	0	0	0	0
N357917_2	Archaea(100)	Nanoarchaeota(100)	Nanoarchaeia(100)	Woesearchaeales(100)	Woesearchaeales_unclassified(100)	Woesearchaeales_unclassified(100)	Woesearchaeales_unclassified(100)	0	0	0	0	0	0	0	0	0	0	0	0	0	2	0	0	0	0	0	0	0	0	0	0	0	0	0	0	0	0	0	0	0	0	0	0	0	0	0	0	0	0
N358112_2	Bacteria(80)	Bacteria_unclassified(80)	Bacteria_unclassified(80)	Bacteria_unclassified(80)	Bacteria_unclassified(80)	Bacteria_unclassified(80)	Bacteria_unclassified(80)	0	0	0	0	0	0	0	0	0	0	0	0	0	0	0	0	0	0	0	0	0	0	0	0	0	0	0	0	0	0	0	0	0	0	0	0	0	0	0	0	0	0
N358151_2	Bacteria(99)	Patescibacteria(98)	Parcubacteria(97)	Parcubacteria_unclassified(97)	Parcubacteria_unclassified(97)	Parcubacteria_unclassified(97)	Parcubacteria_unclassified(97)	0	0	0	0	0	0	0	0	0	0	0	0	0	0	2	0	0	0	0	0	0	0	0	0	0	0	0	0	0	0	0	0	0	0	0	0	0	0	0	0	0	0
N358205_2	Bacteria(98)	Bacteroidota(90)	Bacteroidia(90)	Cytophagales(83)	Cytophagales_unclassified(83)	Cytophagales_unclassified(83)	Cytophagales_unclassified(83)	0	0	0	0	0	0	0	0	0	0	0	0	0	0	0	0	0	0	0	0	0	0	0	2	0	0	0	0	0	0	0	0	0	0	0	0	0	0	0	0	0	0
N358344_2	Bacteria(100)	Proteobacteria(99)	Gammaproteobacteria(99)	Gammaproteobacteria_unclassified(99)	Gammaproteobacteria_unclassified(99)	Gammaproteobacteria_unclassified(99)	Gammaproteobacteria_unclassified(99)	2	0	0	0	0	0	0	0	0	0	0	0	0	0	0	0	0	0	0	0	0	0	0	0	0	0	0	0	0	0	0	0	0	0	0	0	0	0	0	0	0	0
N358385_2	unknown	unknown_unclassified(0)	unknown_unclassified(0)	unknown_unclassified(0)	unknown_unclassified(0)	unknown_unclassified(0)	unknown_unclassified(0)	0	0	0	0	0	0	0	0	0	0	0	0	0	0	0	0	0	0	0	0	0	0	0	0	0	0	0	0	0	0	0	0	0	0	0	0	0	0	0	0	0	0
N376102_9	Bacteria(100)	Patescibacteria(99)	Parcubacteria(99)	Parcubacteria_unclassified(99)	Parcubacteria_unclassified(99)	Parcubacteria_unclassified(99)	Parcubacteria_unclassified(99)	0	0	0	0	0	0	0	0	0	0	0	0	0	0	0	0	0	0	0	0	0	0	0	0	0	0	0	0	0	0	0	0	0	0	0	0	0	0	0	0	0	0
N376225_9	Bacteria(100)	Proteobacteria(100)	Gammaproteobacteria(100)	Burkholderiales(100)	Burkholderiales_unclassified(100)	Burkholderiales_unclassified(100)	Burkholderiales_unclassified(100)	2	4	0	0	0	0	0	0	3	0	0	0	0	0	0	0	0	0	0	0	0	0	0	0	0	0	0	0	0	0	0	0	0	0	0	0	0	0	0	0	0	0
N377188_9	Bacteria(100)	Proteobacteria(100)	Gammaproteobacteria(100)	Burkholderiales(100)	Comamonadaceae(100)	Comamonadaceae_unclassified(100)	Comamonadaceae_unclassified(100)	0	0	0	0	0	0	0	0	0	0	0	0	0	0	0	0	0	0	0	0	0	0	0	0	0	0	0	0	0	0	0	0	0	0	0	0	0	0	0	0	0	0
N377313_9	Archaea(99)	Nanoarchaeota(99)	Nanoarchaeia(99)	Woesearchaeales(99)	SCGC AAA011-D5(99)	SCGC AAA011-D5_unclassified(99)	SCGC AAA011-D5_unclassified(99)	0	0	0	0	0	0	0	0	0	0	0	0	0	0	0	0	0	0	0	0	0	0	0	0	0	0	0	0	0	0	0	0	0	0	0	0	0	0	0	0	0	0
N377537_9	Archaea(100)	Nanoarchaeota(100)	Nanoarchaeia(100)	Woesearchaeales(100)	Woesearchaeales_unclassified(100)	Woesearchaeales_unclassified(100)	Woesearchaeales_unclassified(100)	0	0	0	0	0	0	0	0	0	0	0	0	0	0	0	0	0	0	0	0	0	0	0	0	0	0	0	0	0	0	0	0	0	0	0	0	0	0	0	0	0	0
N377742_9	Bacteria(100)	Proteobacteria(100)	Gammaproteobacteria(100)	Burkholderiales(100)	Burkholderiales_unclassified(100)	Burkholderiales_unclassified(100)	Burkholderiales_unclassified(100)	0	0	0	0	0	0	0	0	0	0	0	0	0	0	0	0	0	0	0	0	0	0	0	7	0	0	0	0	0	0	0	0	0	0	0	0	0	0	0	0	0	0
N37861_9	Bacteria(100)	Proteobacteria(100)	Gammaproteobacteria(100)	Burkholderiales(100)	Burkholderiales_unclassified(100)	Burkholderiales_unclassified(100)	Burkholderiales_unclassified(100)	0	5	2	0	0	0	0	0	0	0	0	0	0	0	0	0	0	0	0	0	0	0	0	0	0	0	0	0	0	0	0	0	0	0	0	0	0	0	0	0	0	0
N380475_9	Bacteria(98)	Patescibacteria(97)	Microgenomatia(96)	Candidatus Woesebacteria(96)	Candidatus Woesebacteria_unclassified(96)	Candidatus Woesebacteria_unclassified(96)	Candidatus Woesebacteria_unclassified(96)	0	0	0	0	0	0	0	0	0	0	3	0	0	0	6	0	0	0	0	0	0	0	0	0	0	0	0	0	0	0	0	0	0	0	0	0	0	0	0	0	0	0
N380507_9	Bacteria(100)	Actinobacteriota(84)	Actinobacteria(84)	Actinobacteria_unclassified(84)	Actinobacteria_unclassified(84)	Actinobacteria_unclassified(84)	Actinobacteria_unclassified(84)	0	0	0	0	0	0	0	0	0	0	0	0	0	0	0	0	0	0	0	0	0	0	0	0	0	0	0	0	0	0	0	0	0	0	0	0	0	0	0	0	0	0
N380861_9	Bacteria(97)	Bacteroidota(97)	Bacteroidia(97)	Flavobacteriales(80)	Flavobacteriales_unclassified(80)	Flavobacteriales_unclassified(80)	Flavobacteriales_unclassified(80)	0	2	0	0	0	0	0	0	0	0	0	0	0	0	0	0	0	0	0	0	0	0	0	0	0	0	0	0	0	0	0	0	0	0	0	0	0	0	0	0	0	0
N380908_9	Archaea(82)	Nanoarchaeota(82)	Nanoarchaeia(82)	Woesearchaeales(82)	Woesearchaeales_unclassified(82)	Woesearchaeales_unclassified(82)	Woesearchaeales_unclassified(82)	0	0	0	0	0	0	0	0	0	0	0	0	4	0	0	0	5	0	0	0	0	0	0	0	0	0	0	0	0	0	0	0	0	0	0	0	0	0	0	0	0	0
N381013_9	Bacteria(100)	Proteobacteria(100)	Proteobacteria_unclassified(100)	Proteobacteria_unclassified(100)	Proteobacteria_unclassified(100)	Proteobacteria_unclassified(100)	Proteobacteria_unclassified(100)	0	2	3	0	0	0	0	0	0	0	0	0	0	0	0	0	0	0	0	0	0	0	0	0	0	0	0	0	0	0	0	0	0	0	0	0	0	0	0	0	0	0
N381660_9	unknown	unknown_unclassified(0)	unknown_unclassified(0)	unknown_unclassified(0)	unknown_unclassified(0)	unknown_unclassified(0)	unknown_unclassified(0)	0	0	0	0	0	0	0	0	0	0	0	0	0	0	0	0	0	0	0	0	0	0	0	0	0	0	0	0	0	0	0	0	0	0	0	0	0	0	0	0	0	0
N382418_9	Bacteria(100)	Proteobacteria(99)	Proteobacteria_unclassified(99)	Proteobacteria_unclassified(99)	Proteobacteria_unclassified(99)	Proteobacteria_unclassified(99)	Proteobacteria_unclassified(99)	0	0	0	0	0	0	0	0	0	9	0	0	0	0	0	0	0	0	0	0	0	0	0	0	0	0	0	0	0	0	0	0	0	0	0	0	0	0	0	0	0	0
N383146_9	Bacteria(100)	Dependentiae(100)	Babeliae(100)	Babeliales(100)	Babeliales_unclassified(100)	Babeliales_unclassified(100)	Babeliales_unclassified(100)	0	0	0	0	0	0	0	0	0	0	0	0	0	0	0	0	0	0	0	0	0	0	0	9	0	0	0	0	0	0	0	0	0	0	0	0	0	0	0	0	0	0
N383549_9	Bacteria(100)	Proteobacteria(100)	Gammaproteobacteria(100)	Gammaproteobacteria Incertae Sedis(97)	Unknown Family(97)	Candidatus Ovatusbacter(97)	Candidatus Ovatusbacter_unclassified(97)	0	0	0	0	0	0	0	0	0	0	0	0	0	0	0	0	0	0	0	0	0	0	0	0	0	0	0	0	0	0	0	0	0	0	0	0	0	0	0	0	0	0
N38355_9	Bacteria(100)	Proteobacteria(99)	Alphaproteobacteria(98)	Rickettsiales(98)	Rickettsiaceae(92)	Rickettsiaceae_unclassified(92)	Rickettsiaceae_unclassified(92)	0	0	0	0	0	0	0	0	0	0	0	0	0	0	0	0	0	0	0	0	0	0	0	0	0	0	2	0	0	0	0	0	0	0	0	0	0	0	0	0	0	0
N383681_9	Archaea(99)	Nanoarchaeota(99)	Nanoarchaeia(99)	Woesearchaeales(99)	GW2011_GWC1_47_15(97)	GW2011_GWC1_47_15_unclassified(97)	GW2011_GWC1_47_15_unclassified(97)	0	0	0	0	0	0	0	0	0	0	0	0	0	0	0	0	0	0	0	0	0	0	0	0	0	0	0	0	0	0	0	0	0	0	0	0	0	0	0	0	0	0
N384200_9	Bacteria(100)	Fibrobacterota(100)	Fibrobacteria(100)	Fibrobacterales(100)	Fibrobacteraceae(100)	possible genus 06(100)	possible genus 06_unclassified(100)	0	0	0	0	0	0	0	0	0	0	0	4	0	0	5	0	0	0	0	0	0	0	0	0	0	0	0	0	0	0	0	0	0	0	0	0	0	0	0	0	0	0
N384965_9	Bacteria(100)	Bacteria_unclassified(100)	Bacteria_unclassified(100)	Bacteria_unclassified(100)	Bacteria_unclassified(100)	Bacteria_unclassified(100)	Bacteria_unclassified(100)	0	0	0	0	0	0	0	0	0	0	0	0	0	0	0	0	0	0	0	0	0	0	0	0	0	0	0	0	0	0	0	0	0	0	0	0	0	0	0	0	0	0
N386395_9	Bacteria(100)	Proteobacteria(100)	Gammaproteobacteria(100)	Burkholderiales(100)	Comamonadaceae(100)	Comamonadaceae_unclassified(100)	Comamonadaceae_unclassified(100)	0	0	0	0	0	0	0	0	0	0	0	0	0	1	0	0	0	0	0	0	0	0	0	0	0	0	0	0	0	0	0	0	0	0	0	0	0	0	0	0	0	0
N386964_9	Bacteria(100)	Proteobacteria(100)	Gammaproteobacteria(100)	Burkholderiales(100)	Comamonadaceae(100)	Comamonadaceae_unclassified(100)	Comamonadaceae_unclassified(100)	0	0	0	0	0	0	0	0	0	0	0	0	0	0	0	0	0	0	0	0	0	0	0	0	0	0	0	2	0	3	0	0	0	0	0	0	0	0	0	0	0	0
N387326_9	Bacteria(80)	Bacteria_unclassified(80)	Bacteria_unclassified(80)	Bacteria_unclassified(80)	Bacteria_unclassified(80)	Bacteria_unclassified(80)	Bacteria_unclassified(80)	0	0	0	0	0	0	0	0	0	0	0	0	0	0	0	0	0	0	0	0	0	0	0	0	0	0	0	0	0	0	0	0	0	0	0	0	0	0	0	0	0	0
N387329_9	Bacteria(100)	Proteobacteria(86)	Gammaproteobacteria(85)	Gammaproteobacteria_unclassified(85)	Gammaproteobacteria_unclassified(85)	Gammaproteobacteria_unclassified(85)	Gammaproteobacteria_unclassified(85)	0	0	0	0	0	0	0	0	0	2	0	0	0	0	0	0	0	0	0	0	0	0	0	0	0	0	0	0	0	0	0	0	0	0	0	0	0	0	0	0	0	0
N387695_9	Bacteria(100)	Actinobacteriota(98)	Actinobacteria(98)	Frankiales(89)	Sporichthyaceae(89)	Sporichthyaceae_unclassified(89)	Sporichthyaceae_unclassified(89)	0	0	0	0	0	0	0	0	0	0	0	0	0	0	0	0	0	0	0	0	0	0	0	0	0	0	0	0	0	5	0	0	0	0	0	0	4	0	0	0	0	0
N388055_9	Bacteria(91)	Patescibacteria(88)	Parcubacteria(88)	Parcubacteria_unclassified(88)	Parcubacteria_unclassified(88)	Parcubacteria_unclassified(88)	Parcubacteria_unclassified(88)	0	0	0	0	0	0	0	0	0	0	0	0	0	0	0	0	0	0	0	0	0	0	0	0	0	0	0	0	0	0	0	0	0	0	0	7	0	0	0	0	0	0
N388348_9	Bacteria(100)	Proteobacteria(100)	Gammaproteobacteria(100)	Burkholderiales(100)	Burkholderiaceae(86)	Polynucleobacter(85)	Polynucleobacter_unclassified(85)	0	0	0	0	0	0	0	0	0	0	0	0	0	0	0	0	0	0	0	0	0	0	0	0	0	0	0	4	0	0	0	0	0	0	0	0	0	0	0	0	0	0
N388568_9	Bacteria(100)	Proteobacteria(100)	Gammaproteobacteria(100)	Burkholderiales(100)	Burkholderiales_unclassified(100)	Burkholderiales_unclassified(100)	Burkholderiales_unclassified(100)	0	0	0	0	0	0	0	0	0	0	0	0	0	0	0	0	0	0	0	0	0	0	0	0	0	0	0	0	0	0	0	0	0	0	0	0	0	0	0	0	0	0
N389326_9	Bacteria(100)	Proteobacteria(100)	Gammaproteobacteria(100)	Pseudomonadales(94)	Pseudomonadaceae(90)	Pseudomonas(81)	Pseudomonas_unclassified(81)	0	0	2	0	0	0	0	0	0	7	0	0	0	0	0	0	0	0	0	0	0	0	0	0	0	0	0	0	0	0	0	0	0	0	0	0	0	0	0	0	0	0
N389763_9	Bacteria(100)	Proteobacteria(100)	Alphaproteobacteria(100)	Alphaproteobacteria_unclassified(100)	Alphaproteobacteria_unclassified(100)	Alphaproteobacteria_unclassified(100)	Alphaproteobacteria_unclassified(100)	0	0	12	0	0	0	0	0	0	0	0	0	0	0	0	0	0	0	0	0	0	0	0	0	0	0	0	0	0	0	0	0	0	0	0	0	0	0	0	0	0	0
N390934_9	Archaea(100)	Nanoarchaeota(100)	Nanoarchaeia(100)	Woesearchaeales(100)	Woesearchaeales_unclassified(100)	Woesearchaeales_unclassified(100)	Woesearchaeales_unclassified(100)	0	0	0	0	0	0	0	0	0	0	0	0	0	0	0	0	0	0	0	0	0	0	0	0	0	0	0	0	0	0	5	0	0	0	0	0	0	0	0	0	0	0
N391235_9	Bacteria(100)	Patescibacteria(100)	Gracilibacteria(100)	Candidatus Peribacteria(100)	Candidatus Peribacteria_unclassified(100)	Candidatus Peribacteria_unclassified(100)	Candidatus Peribacteria_unclassified(100)	0	0	0	0	0	0	0	0	0	0	0	0	0	0	0	0	0	0	0	0	0	0	0	0	0	0	0	0	0	0	0	0	0	0	0	0	3	0	0	0	0	0
N391334_9	Bacteria(97)	Verrucomicrobiota(91)	Omnitrophia(91)	Omnitrophales(91)	Omnitrophaceae(91)	Candidatus Omnitrophus(91)	Candidatus Omnitrophus_unclassified(91)	0	0	0	0	0	0	0	0	0	0	0	0	0	0	0	0	0	0	0	0	0	0	0	0	0	0	0	0	0	0	0	0	0	0	0	0	0	0	0	0	0	0
N391811_9	unknown	unknown_unclassified(0)	unknown_unclassified(0)	unknown_unclassified(0)	unknown_unclassified(0)	unknown_unclassified(0)	unknown_unclassified(0)	0	0	0	0	0	0	0	0	0	0	0	0	0	0	0	0	0	0	0	0	0	0	0	0	0	0	0	0	0	0	0	0	0	0	0	0	0	0	0	0	0	0
N392797_9	unknown	unknown_unclassified(0)	unknown_unclassified(0)	unknown_unclassified(0)	unknown_unclassified(0)	unknown_unclassified(0)	unknown_unclassified(0)	0	0	0	0	0	0	0	0	0	5	0	0	0	0	0	4	0	0	0	0	0	0	0	0	0	0	0	0	0	0	0	0	0	0	0	0	0	0	0	0	0	0
N393076_9	Bacteria(100)	Proteobacteria(100)	Gammaproteobacteria(100)	Burkholderiales(100)	Burkholderiales_unclassified(100)	Burkholderiales_unclassified(100)	Burkholderiales_unclassified(100)	0	0	0	0	0	0	0	0	0	17	0	0	0	0	0	0	0	0	0	0	0	0	0	0	0	0	0	0	0	0	0	0	0	0	0	0	0	0	0	0	0	0
N393964_9	Bacteria(100)	Actinobacteriota(100)	Actinobacteria(100)	Micrococcales(100)	Micrococcales_unclassified(100)	Micrococcales_unclassified(100)	Micrococcales_unclassified(100)	0	0	0	0	0	0	0	0	0	0	0	3	0	0	0	0	0	0	0	0	0	2	0	0	0	0	0	2	0	2	0	0	0	0	0	0	0	0	0	0	0	0
N394136_9	Bacteria(100)	Dadabacteria(100)	Dadabacteriia(100)	Dadabacteriales(100)	Dadabacteriales_unclassified(100)	Dadabacteriales_unclassified(100)	Dadabacteriales_unclassified(100)	0	9	0	0	0	0	0	0	0	0	0	0	0	0	0	0	0	0	0	0	0	0	0	0	0	0	0	0	0	0	0	0	0	0	0	0	0	0	0	0	0	0
N394499_9	Bacteria(99)	Patescibacteria(99)	Parcubacteria(99)	Parcubacteria_unclassified(99)	Parcubacteria_unclassified(99)	Parcubacteria_unclassified(99)	Parcubacteria_unclassified(99)	0	0	0	0	0	0	0	0	0	0	0	0	0	0	0	0	0	0	0	0	0	0	0	0	0	0	0	3	0	0	0	0	0	0	0	6	0	0	0	0	0	0
N394656_9	Bacteria(100)	Patescibacteria(100)	Microgenomatia(100)	Candidatus Collierbacteria(100)	Candidatus Collierbacteria_unclassified(100)	Candidatus Collierbacteria_unclassified(100)	Candidatus Collierbacteria_unclassified(100)	0	0	0	0	0	0	0	0	0	0	0	0	0	0	0	0	0	0	0	0	0	0	0	0	0	0	0	0	0	0	0	0	0	0	0	0	0	0	0	0	0	0
N395234_9	Bacteria(99)	Verrucomicrobiota(96)	Omnitrophia(96)	Omnitrophales(96)	Omnitrophaceae(96)	Candidatus Omnitrophus(96)	Candidatus Omnitrophus_unclassified(96)	0	0	0	0	0	0	0	0	0	0	0	0	0	0	0	0	0	0	0	0	0	0	0	0	0	0	0	0	0	0	0	0	0	0	0	0	0	0	0	0	0	0
N395266_9	Bacteria(100)	Patescibacteria(100)	ABY1(100)	Candidatus Falkowbacteria(97)	Candidatus Falkowbacteria_unclassified(97)	Candidatus Falkowbacteria_unclassified(97)	Candidatus Falkowbacteria_unclassified(97)	0	0	0	0	0	0	0	0	0	0	0	0	0	0	0	0	0	0	0	0	0	0	0	0	0	0	0	0	0	0	0	0	0	0	0	0	0	0	0	0	0	0
N395390_9	Bacteria(100)	Proteobacteria(100)	Gammaproteobacteria(100)	Burkholderiales(100)	Burkholderiales_unclassified(100)	Burkholderiales_unclassified(100)	Burkholderiales_unclassified(100)	0	0	0	0	0	0	0	0	0	0	0	0	0	0	0	0	0	0	0	0	0	0	0	0	0	0	0	0	0	0	0	0	0	0	0	0	0	0	0	0	0	0
N100820_56	Bacteria(100)	Elusimicrobiota(100)	Elusimicrobia(100)	Lineage IV(100)	Lineage IV_unclassified(100)	Lineage IV_unclassified(100)	Lineage IV_unclassified(100)	0	0	0	0	0	0	0	0	0	0	0	0	0	0	0	4	2	0	0	0	0	0	0	28	0	0	0	0	0	0	0	0	0	0	0	0	0	0	0	0	0	0
N109904_56	Bacteria(100)	Proteobacteria(92)	Alphaproteobacteria(92)	Rickettsiales(83)	SM2D12(80)	SM2D12_unclassified(80)	SM2D12_unclassified(80)	0	0	49	0	0	0	5	0	0	0	0	0	0	2	0	0	0	0	0	0	0	0	0	0	0	0	0	0	0	0	0	0	0	0	0	0	0	0	0	0	0	0
N111817_56	Bacteria(100)	Proteobacteria(100)	Gammaproteobacteria(100)	Diplorickettsiales(100)	Diplorickettsiaceae(100)	uncultured(100)	uncultured_unclassified(100)	0	0	41	0	0	0	0	0	0	0	0	0	0	0	0	0	3	0	0	0	0	0	0	0	0	0	0	0	0	0	0	0	0	0	0	0	0	0	0	0	0	0
N116111_56	Bacteria(100)	Proteobacteria(100)	Gammaproteobacteria(100)	Burkholderiales(100)	Burkholderiales_unclassified(100)	Burkholderiales_unclassified(100)	Burkholderiales_unclassified(100)	0	0	0	0	0	0	4	3	13	0	0	0	0	5	0	0	0	0	0	0	0	3	0	0	0	0	0	0	0	0	0	0	0	0	3	6	0	2	0	0	0	0
N118061_56	Bacteria(100)	Verrucomicrobiota(100)	Omnitrophia(100)	Omnitrophales(100)	koll11(100)	koll11_unclassified(100)	koll11_unclassified(100)	0	4	0	0	0	0	0	0	0	0	0	0	0	0	0	0	4	0	0	0	0	0	4	0	4	0	0	0	0	0	0	0	0	0	0	0	0	0	0	0	0	0
N126843_56	Bacteria(100)	Proteobacteria(100)	Gammaproteobacteria(100)	Xanthomonadales(100)	Xanthomonadaceae(95)	Xanthomonadaceae_unclassified(95)	Xanthomonadaceae_unclassified(95)	0	0	20	0	3	0	0	0	0	0	0	0	0	2	0	0	0	0	0	0	2	0	0	0	0	0	0	0	0	4	0	0	0	6	0	0	0	0	0	0	0	0
N12921_56	Bacteria(100)	Patescibacteria(98)	Saccharimonadia(98)	Saccharimonadales(98)	Saccharimonadales_unclassified(98)	Saccharimonadales_unclassified(98)	Saccharimonadales_unclassified(98)	70	8	9	0	0	0	0	0	0	0	0	0	0	0	2	0	0	0	0	0	0	0	0	0	0	0	0	0	0	0	0	0	0	0	0	0	0	0	0	0	0	0
N134245_56	Bacteria(100)	Bacteroidota(99)	Bacteroidia(99)	Cytophagales(98)	Spirosomaceae(96)	Fluviimonas(95)	Fluviimonas_unclassified(95)	0	0	0	0	0	0	0	0	0	0	0	0	0	0	0	17	0	2	53	0	0	0	0	4	5	0	4	0	0	0	0	0	0	0	0	0	0	0	0	0	0	0
N136780_56	Bacteria(100)	Proteobacteria(100)	Alphaproteobacteria(100)	Zavarziniales(100)	uncultured(100)	uncultured_unclassified(100)	uncultured_unclassified(100)	0	0	15	0	0	0	0	0	0	0	0	0	0	0	0	0	0	0	0	0	0	0	0	0	0	0	0	0	0	0	0	0	0	0	0	0	0	0	0	0	0	0
N141983_56	Bacteria(100)	Gemmatimonadota(100)	Gemmatimonadetes(100)	Gemmatimonadales(100)	Gemmatimonadaceae(100)	uncultured(100)	uncultured_unclassified(100)	0	33	0	0	0	0	0	0	0	0	0	0	0	0	0	0	0	0	0	0	0	2	0	0	0	0	0	0	0	5	0	0	0	0	0	0	0	0	14	0	0	0
N144401_56	Bacteria(100)	Proteobacteria(100)	Gammaproteobacteria(100)	Gammaproteobacteria Incertae Sedis(94)	Unknown Family(94)	Acidibacter(94)	Acidibacter_unclassified(94)	2	16	3	0	2	0	0	0	0	0	0	0	0	0	0	0	0	0	0	3	0	0	0	0	0	0	0	0	0	0	0	0	0	0	0	0	4	0	0	0	0	0
N146256_56	Bacteria(100)	Patescibacteria(100)	Parcubacteria(100)	Candidatus Nomurabacteria(96)	Candidatus Nomurabacteria_unclassified(96)	Candidatus Nomurabacteria_unclassified(96)	Candidatus Nomurabacteria_unclassified(96)	5	5	0	3	0	0	4	0	3	0	0	0	0	0	0	0	0	0	0	0	0	0	0	0	0	0	0	0	0	4	0	0	0	0	0	0	0	0	0	0	0	0
N148422_56	Bacteria(100)	Bdellovibrionota(100)	Bdellovibrionia(98)	Bacteriovoracales(98)	Bacteriovoracaceae(98)	Bacteriovoracaceae_unclassified(98)	Bacteriovoracaceae_unclassified(98)	0	0	0	0	0	0	3	0	0	0	0	0	0	3	0	15	2	0	0	0	0	0	0	0	0	0	0	7	4	22	0	0	0	0	0	0	0	0	0	0	0	0
N156158_56	Bacteria(100)	Bacteroidota(100)	Bacteroidia(100)	Bacteroidales(100)	Prolixibacteraceae(100)	BSV13(100)	BSV13_unclassified(100)	0	48	0	0	0	0	0	0	0	0	0	0	0	0	0	0	0	0	0	0	0	0	0	0	0	0	0	0	0	0	0	0	0	0	0	4	0	0	0	0	0	0
N159456_56	Bacteria(86)	Bacteria_unclassified(86)	Bacteria_unclassified(86)	Bacteria_unclassified(86)	Bacteria_unclassified(86)	Bacteria_unclassified(86)	Bacteria_unclassified(86)	28	7	0	11	0	0	0	0	0	0	0	0	0	0	0	0	4	0	0	0	0	6	0	0	0	0	0	0	0	0	0	0	0	0	0	0	0	0	0	0	0	0
N162425_56	Bacteria(100)	Proteobacteria(100)	Gammaproteobacteria(100)	Burkholderiales(100)	Comamonadaceae(100)	Comamonadaceae_unclassified(100)	Comamonadaceae_unclassified(100)	0	0	0	4	0	0	0	0	0	0	0	0	2	4	0	0	0	0	0	0	0	0	0	0	0	0	0	0	0	0	0	2	0	0	0	0	0	0	0	2	0	0
N162462_56	Bacteria(100)	Elusimicrobiota(100)	Lineage IIb(100)	Lineage IIb_unclassified(100)	Lineage IIb_unclassified(100)	Lineage IIb_unclassified(100)	Lineage IIb_unclassified(100)	0	7	0	0	0	0	0	0	0	0	0	0	2	0	8	0	8	0	0	2	0	2	0	14	5	0	0	0	5	0	0	0	0	0	0	0	0	0	0	0	0	0
N16437_56	Bacteria(100)	Acidobacteriota(100)	Holophagae(100)	Subgroup 7(100)	Subgroup 7_unclassified(100)	Subgroup 7_unclassified(100)	Subgroup 7_unclassified(100)	0	36	0	0	0	0	0	0	0	0	0	0	0	0	0	2	0	0	0	0	0	0	0	0	0	0	0	0	0	0	0	0	0	0	0	14	0	0	0	0	0	0
N16897_56	Bacteria(100)	Desulfobacterota(100)	Desulfuromonadia(100)	Geobacterales(100)	Geobacteraceae(100)	Geobacteraceae_unclassified(100)	Geobacteraceae_unclassified(100)	0	20	15	0	0	0	0	0	0	0	0	0	0	0	0	0	0	0	0	0	0	0	0	0	0	0	0	0	0	0	0	0	0	0	0	8	0	0	0	0	0	0
N171317_56	Bacteria(100)	Patescibacteria(100)	Parcubacteria(100)	Candidatus Kaiserbacteria(100)	Candidatus Kaiserbacteria_unclassified(100)	Candidatus Kaiserbacteria_unclassified(100)	Candidatus Kaiserbacteria_unclassified(100)	0	0	0	0	0	0	0	0	0	0	0	0	0	0	0	0	0	0	0	0	0	0	0	0	0	0	0	0	0	0	0	0	0	0	0	0	0	0	0	0	0	0
N172018_56	Bacteria(99)	Patescibacteria(98)	Berkelbacteria(98)	Berkelbacteria_unclassified(98)	Berkelbacteria_unclassified(98)	Berkelbacteria_unclassified(98)	Berkelbacteria_unclassified(98)	0	0	0	0	0	0	3	0	0	0	0	0	0	0	3	5	0	0	0	0	0	0	0	12	0	0	0	0	0	0	0	0	0	0	0	0	0	0	0	0	0	0
N176592_56	Bacteria(100)	Proteobacteria(100)	Gammaproteobacteria(100)	Pseudomonadales(91)	Moraxellaceae(91)	Moraxellaceae_unclassified(91)	Moraxellaceae_unclassified(91)	0	0	0	0	2	0	0	0	0	0	0	0	0	0	0	0	0	0	0	0	0	0	0	0	0	0	0	0	0	0	0	0	0	0	0	0	0	0	0	0	0	0
N185991_56	Archaea(98)	Nanoarchaeota(97)	Nanoarchaeia(97)	Woesearchaeales(97)	Woesearchaeales_unclassified(97)	Woesearchaeales_unclassified(97)	Woesearchaeales_unclassified(97)	0	0	0	0	0	0	2	0	0	0	0	0	0	0	3	6	0	0	0	0	0	0	0	0	0	0	0	0	0	0	0	0	0	0	0	0	0	0	8	0	0	0
N18729_56	Bacteria(100)	Patescibacteria(100)	Parcubacteria(100)	Parcubacteria_unclassified(100)	Parcubacteria_unclassified(100)	Parcubacteria_unclassified(100)	Parcubacteria_unclassified(100)	0	12	0	8	0	0	4	0	0	0	0	0	0	0	2	6	0	0	0	0	4	0	0	0	0	0	0	3	0	10	0	0	0	0	0	0	0	0	0	0	0	0
N187914_56	Bacteria(100)	Patescibacteria(100)	Microgenomatia(100)	Candidatus Woesebacteria(100)	Candidatus Woesebacteria_unclassified(100)	Candidatus Woesebacteria_unclassified(100)	Candidatus Woesebacteria_unclassified(100)	0	0	0	3	0	0	0	0	0	0	0	0	0	0	0	0	3	0	0	2	0	0	0	13	0	0	0	6	0	0	0	0	0	0	0	0	0	0	0	0	0	0
N196838_56	Bacteria(100)	Bacteroidota(100)	Bacteroidia(100)	Bacteroidales(100)	Williamwhitmaniaceae(100)	Acetobacteroides(100)	Acetobacteroides_unclassified(100)	52	0	0	0	0	0	0	0	0	0	0	0	0	0	0	0	0	0	0	0	0	0	0	0	0	0	0	0	0	0	0	0	0	0	0	0	0	0	0	0	0	0
N200558_56	Bacteria(100)	Firmicutes(100)	Clostridia(100)	Peptostreptococcales-Tissierellales(100)	Fusibacteraceae(97)	Fusibacter(97)	Fusibacter_unclassified(97)	0	30	0	4	0	0	0	0	0	0	0	0	0	0	0	0	0	0	0	0	0	0	0	0	0	0	0	0	0	0	0	0	0	0	0	0	0	0	10	0	0	0
N202414_56	Bacteria(100)	Patescibacteria(100)	Parcubacteria(100)	Parcubacteria_unclassified(100)	Parcubacteria_unclassified(100)	Parcubacteria_unclassified(100)	Parcubacteria_unclassified(100)	0	11	12	0	0	0	0	0	0	0	0	0	0	0	0	4	0	0	0	0	0	0	0	0	0	0	0	0	0	4	0	0	0	0	0	0	0	0	0	0	0	0
N207045_56	Bacteria(100)	Bacteroidota(100)	Bacteroidia(100)	Bacteroidales(100)	Muribaculaceae(100)	Muribaculaceae_unclassified(100)	Muribaculaceae_unclassified(100)	0	6	62	0	0	0	0	0	0	0	0	0	0	0	0	0	0	0	0	0	0	0	0	0	0	0	0	0	0	0	0	0	0	0	0	0	0	0	0	0	0	0
N207545_56	Bacteria(100)	Proteobacteria(100)	Gammaproteobacteria(100)	Burkholderiales(100)	Comamonadaceae(100)	Comamonadaceae_unclassified(100)	Comamonadaceae_unclassified(100)	0	0	0	0	0	0	8	0	0	0	0	0	0	5	0	0	0	0	0	0	0	0	0	0	0	0	0	0	0	9	7	8	0	9	0	0	0	0	0	0	0	0
N209688_56	Bacteria(100)	Proteobacteria(100)	Gammaproteobacteria(100)	Burkholderiales(100)	Comamonadaceae(89)	Comamonadaceae_unclassified(89)	Comamonadaceae_unclassified(89)	0	0	0	0	0	0	0	0	2	0	0	0	0	0	0	0	0	0	0	0	0	0	0	0	0	0	0	0	0	0	0	0	0	0	0	10	8	0	2	5	0	0
N217594_56	Bacteria(100)	Acidobacteriota(100)	Vicinamibacteria(100)	Vicinamibacterales(100)	uncultured(100)	uncultured_unclassified(100)	uncultured_unclassified(100)	0	26	0	0	0	0	0	0	0	0	0	0	0	0	0	0	0	0	0	0	0	0	0	0	0	0	0	0	0	0	0	0	0	0	0	0	0	0	0	0	0	0
N222504_56	Bacteria(100)	Verrucomicrobiota(100)	Omnitrophia(100)	Omnitrophales(100)	Omnitrophales_unclassified(100)	Omnitrophales_unclassified(100)	Omnitrophales_unclassified(100)	0	0	0	8	0	0	0	0	0	0	0	0	0	0	0	0	0	0	0	0	0	0	0	0	0	0	0	0	0	3	0	0	0	0	0	0	0	0	20	0	0	0
N222780_56	unknown	unknown_unclassified(0)	unknown_unclassified(0)	unknown_unclassified(0)	unknown_unclassified(0)	unknown_unclassified(0)	unknown_unclassified(0)	37	0	11	0	0	0	0	0	0	0	0	0	0	0	0	0	0	0	0	0	0	0	0	0	0	0	0	0	0	0	0	0	0	0	0	0	0	0	0	0	0	0
N23891_56	Bacteria(100)	Acidobacteriota(100)	Subgroup 22(100)	Subgroup 22_unclassified(100)	Subgroup 22_unclassified(100)	Subgroup 22_unclassified(100)	Subgroup 22_unclassified(100)	18	5	0	5	0	0	0	0	0	0	0	0	0	0	0	0	0	0	0	2	0	0	0	0	0	0	0	0	4	9	0	0	0	0	0	0	0	0	0	0	0	0
N242688_56	Bacteria(100)	Patescibacteria(100)	ABY1(100)	Candidatus Falkowbacteria(81)	Candidatus Falkowbacteria_unclassified(81)	Candidatus Falkowbacteria_unclassified(81)	Candidatus Falkowbacteria_unclassified(81)	0	14	0	0	0	0	0	0	0	0	0	0	0	2	0	0	0	0	0	5	0	3	0	0	0	0	0	0	0	0	0	0	0	0	0	0	0	0	0	0	0	0
N243667_56	Bacteria(80)	Bacteria_unclassified(80)	Bacteria_unclassified(80)	Bacteria_unclassified(80)	Bacteria_unclassified(80)	Bacteria_unclassified(80)	Bacteria_unclassified(80)	24	10	17	0	0	0	0	0	0	0	0	0	0	0	3	0	0	0	0	0	0	0	0	0	0	0	0	0	0	0	0	0	0	0	0	0	0	0	0	0	0	0
N243689_56	Bacteria(100)	Actinobacteriota(100)	Actinobacteria(100)	Micrococcales(87)	Dermabacteraceae(83)	Dermabacteraceae_unclassified(83)	Dermabacteraceae_unclassified(83)	0	0	0	0	0	0	0	0	0	0	0	0	0	0	0	0	0	0	0	0	0	0	0	0	0	0	0	0	0	0	0	0	0	0	0	0	0	0	0	0	0	0
N255170_56	Bacteria(98)	Patescibacteria(98)	Parcubacteria(98)	Parcubacteria_unclassified(98)	Parcubacteria_unclassified(98)	Parcubacteria_unclassified(98)	Parcubacteria_unclassified(98)	0	0	50	0	0	0	0	0	0	0	0	0	0	0	0	0	0	0	0	0	0	0	0	0	0	0	0	0	0	0	0	0	0	0	0	2	0	0	0	0	0	0
N261746_56	Bacteria(92)	Patescibacteria(87)	Parcubacteria(86)	Parcubacteria_unclassified(86)	Parcubacteria_unclassified(86)	Parcubacteria_unclassified(86)	Parcubacteria_unclassified(86)	0	0	0	0	0	0	0	0	0	0	0	0	2	0	0	5	7	0	0	0	0	0	11	0	0	0	0	0	0	6	0	0	0	0	0	0	0	0	0	0	0	0
N268449_56	Bacteria(100)	Bacteroidota(100)	Bacteroidia(100)	Bacteroidia_unclassified(100)	Bacteroidia_unclassified(100)	Bacteroidia_unclassified(100)	Bacteroidia_unclassified(100)	0	37	0	0	0	0	0	0	0	0	0	0	0	0	0	0	0	0	0	0	0	0	0	0	0	0	0	0	0	0	0	0	0	0	0	11	0	0	0	0	0	0
N271463_56	Bacteria(100)	Proteobacteria(100)	Gammaproteobacteria(99)	Burkholderiales(98)	Comamonadaceae(98)	Comamonadaceae_unclassified(98)	Comamonadaceae_unclassified(98)	0	0	2	0	0	0	0	0	0	0	0	0	12	23	0	0	0	0	0	0	9	0	0	2	0	0	0	2	6	10	0	0	0	0	0	0	0	0	0	0	0	0
N272202_56	Bacteria(100)	Desulfobacterota(100)	Desulfobaccia(100)	Desulfobaccales(100)	Desulfobaccaceae(100)	Desulfobacca(100)	Desulfobacca_unclassified(100)	0	33	0	9	0	0	0	0	0	0	0	0	0	0	4	0	0	0	0	0	0	0	0	0	0	0	0	0	0	0	0	0	0	0	0	0	0	0	0	0	0	0
N275518_56	unknown	unknown_unclassified(0)	unknown_unclassified(0)	unknown_unclassified(0)	unknown_unclassified(0)	unknown_unclassified(0)	unknown_unclassified(0)	0	0	0	0	0	0	0	0	0	0	0	0	0	0	0	0	0	0	0	0	0	0	0	0	0	0	0	0	0	0	0	0	0	0	0	0	0	0	0	0	0	0
N279602_56	Bacteria(94)	Cyanobacteria(83)	Cyanobacteriia(83)	Cyanobacteriia_unclassified(83)	Cyanobacteriia_unclassified(83)	Cyanobacteriia_unclassified(83)	Cyanobacteriia_unclassified(83)	0	0	0	0	0	0	4	13	0	0	0	0	0	9	0	0	0	0	0	0	0	8	0	0	0	0	0	0	5	8	0	9	0	0	0	0	0	0	0	0	0	0
N279639_56	Bacteria(100)	Bacteroidota(100)	Bacteroidia(100)	Sphingobacteriales(83)	Sphingobacteriales_unclassified(83)	Sphingobacteriales_unclassified(83)	Sphingobacteriales_unclassified(83)	27	26	0	0	0	0	0	0	0	0	0	0	0	0	0	0	0	0	0	0	0	0	0	0	0	0	0	3	0	0	0	0	0	0	0	0	0	0	0	0	0	0
N28065_56	Bacteria(100)	Proteobacteria(99)	Alphaproteobacteria(95)	Sphingomonadales(89)	Sphingomonadaceae(89)	Sphingomonadaceae_unclassified(89)	Sphingomonadaceae_unclassified(89)	0	3	2	0	0	0	0	0	2	3	0	0	0	0	3	10	16	0	0	0	0	0	2	0	4	0	0	0	2	9	0	0	0	0	0	0	0	0	0	0	0	0
N280968_56	Bacteria(100)	Chloroflexi(100)	SL56 marine group(100)	SL56 marine group_unclassified(100)	SL56 marine group_unclassified(100)	SL56 marine group_unclassified(100)	SL56 marine group_unclassified(100)	0	0	0	0	0	0	0	0	0	0	0	0	0	0	0	0	0	0	0	0	0	0	0	0	0	0	0	0	0	0	0	0	0	0	0	2	0	0	0	0	0	0
N282455_56	unknown	unknown_unclassified(0)	unknown_unclassified(0)	unknown_unclassified(0)	unknown_unclassified(0)	unknown_unclassified(0)	unknown_unclassified(0)	0	0	0	0	0	0	0	0	0	0	0	0	0	0	3	9	5	0	0	0	0	0	0	0	0	0	0	6	0	12	0	0	0	0	0	0	0	0	0	0	0	0
N28845_56	Bacteria(100)	Firmicutes(100)	Clostridia(100)	Lachnospirales(100)	Lachnospiraceae(100)	Lachnospiraceae_unclassified(100)	Lachnospiraceae_unclassified(100)	24	0	32	0	0	0	0	0	0	0	0	0	0	0	0	0	0	0	0	0	0	0	0	0	0	0	0	0	0	0	0	0	0	0	0	0	0	0	0	0	0	0
N289537_56	Bacteria(90)	Patescibacteria(86)	Parcubacteria(86)	Parcubacteria_unclassified(86)	Parcubacteria_unclassified(86)	Parcubacteria_unclassified(86)	Parcubacteria_unclassified(86)	0	0	21	0	0	0	0	0	0	0	0	0	0	0	0	0	0	0	0	0	0	0	0	0	0	0	0	0	0	0	0	0	0	0	0	0	0	0	0	0	0	0
N291595_56	Bacteria(100)	Patescibacteria(100)	ABY1(100)	Candidatus Magasanikbacteria(91)	Candidatus Magasanikbacteria_unclassified(91)	Candidatus Magasanikbacteria_unclassified(91)	Candidatus Magasanikbacteria_unclassified(91)	0	0	6	0	0	0	0	0	0	0	0	0	0	0	0	0	0	0	0	0	0	0	0	0	0	0	0	0	0	0	0	0	0	0	0	0	0	0	0	0	0	0
N295431_56	Bacteria(100)	Proteobacteria(100)	Alphaproteobacteria(100)	Paracaedibacterales(100)	Paracaedibacteraceae(100)	Candidatus Captivus(100)	Candidatus Captivus_unclassified(100)	0	11	45	0	0	0	0	0	0	0	0	0	0	0	0	0	0	0	0	0	0	0	0	0	0	0	0	0	0	0	0	0	0	0	0	0	0	0	0	0	0	0
N296672_56	Bacteria(100)	Proteobacteria(100)	Gammaproteobacteria(100)	Burkholderiales(100)	Burkholderiales_unclassified(100)	Burkholderiales_unclassified(100)	Burkholderiales_unclassified(100)	0	0	0	0	0	0	0	0	0	0	0	0	0	0	0	0	0	0	0	0	0	0	0	0	0	0	0	0	0	0	0	0	0	0	0	0	0	0	0	0	0	0
N300013_56	Bacteria(100)	Desulfobacterota(100)	Desulfobulbia(100)	Desulfobulbales(100)	Desulfocapsaceae(100)	Desulfocapsaceae_unclassified(100)	Desulfocapsaceae_unclassified(100)	0	33	0	5	0	0	0	0	0	0	0	0	0	4	0	0	0	0	0	0	0	0	0	0	0	0	0	5	0	9	0	0	0	0	0	0	0	0	0	0	0	0
N307139_56	unknown	unknown_unclassified(0)	unknown_unclassified(0)	unknown_unclassified(0)	unknown_unclassified(0)	unknown_unclassified(0)	unknown_unclassified(0)	0	0	0	0	0	0	0	0	0	0	0	0	0	0	0	0	0	0	0	0	0	0	0	0	0	0	0	0	0	0	0	0	0	0	0	0	0	0	0	0	0	0
N312970_56	Bacteria(99)	Patescibacteria(99)	Parcubacteria(99)	Candidatus Nomurabacteria(98)	Candidatus Nomurabacteria_unclassified(98)	Candidatus Nomurabacteria_unclassified(98)	Candidatus Nomurabacteria_unclassified(98)	0	53	0	0	0	0	0	0	0	0	0	0	0	0	0	0	0	0	0	0	0	0	0	0	0	0	0	0	0	0	0	0	0	0	0	0	0	0	0	0	0	0
N325454_56	Archaea(100)	Nanoarchaeota(100)	Nanoarchaeia(100)	Woesearchaeales(100)	Woesearchaeales_unclassified(100)	Woesearchaeales_unclassified(100)	Woesearchaeales_unclassified(100)	0	0	0	5	0	0	0	0	0	0	7	0	0	3	0	7	3	0	0	0	0	0	0	6	0	0	0	0	0	0	0	0	0	0	0	0	0	0	0	10	0	0
N325666_56	Bacteria(100)	Proteobacteria(100)	Gammaproteobacteria(100)	Burkholderiales(100)	Burkholderiales_unclassified(100)	Burkholderiales_unclassified(100)	Burkholderiales_unclassified(100)	0	0	0	1	7	0	0	0	0	0	0	0	0	0	0	0	0	0	0	0	0	0	0	0	0	0	0	5	0	0	0	0	0	0	0	0	0	0	0	0	0	0
N330031_56	Bacteria(100)	Proteobacteria(100)	Alphaproteobacteria(100)	Rickettsiales(100)	Rickettsiaceae(100)	uncultured(100)	uncultured_unclassified(100)	0	7	0	0	0	0	0	0	0	0	0	0	0	0	0	0	0	0	5	4	0	0	0	0	0	0	0	0	0	0	0	0	0	0	0	0	0	0	0	0	0	0
N333994_56	Bacteria(100)	Patescibacteria(100)	Parcubacteria(100)	Candidatus Kaiserbacteria(100)	Candidatus Kaiserbacteria_unclassified(100)	Candidatus Kaiserbacteria_unclassified(100)	Candidatus Kaiserbacteria_unclassified(100)	0	0	15	0	0	0	0	0	0	0	0	0	0	0	0	0	0	0	0	0	0	0	0	0	0	0	0	0	0	0	0	0	0	0	0	0	0	0	0	0	0	0
N336956_56	Bacteria(99)	Patescibacteria(99)	Parcubacteria(99)	Candidatus Nomurabacteria(93)	Candidatus Nomurabacteria_unclassified(93)	Candidatus Nomurabacteria_unclassified(93)	Candidatus Nomurabacteria_unclassified(93)	0	3	0	0	0	0	0	0	0	0	0	0	0	0	0	0	0	0	0	0	0	0	0	0	0	0	0	0	0	0	0	0	0	0	0	0	0	0	0	0	0	0
N338969_56	Bacteria(100)	Desulfobacterota(100)	Desulfobacteria(100)	Desulfobacterales(100)	Desulfosarcinaceae(93)	Desulfosarcinaceae_unclassified(93)	Desulfosarcinaceae_unclassified(93)	0	28	0	0	0	0	0	0	0	0	0	0	0	0	0	0	0	0	0	0	0	0	0	0	0	0	0	0	0	0	0	0	0	0	0	0	0	0	0	0	0	0
N343106_56	Bacteria(100)	Bacteria_unclassified(100)	Bacteria_unclassified(100)	Bacteria_unclassified(100)	Bacteria_unclassified(100)	Bacteria_unclassified(100)	Bacteria_unclassified(100)	0	31	0	0	0	0	0	0	0	0	0	0	0	0	0	0	0	0	0	4	0	0	0	0	0	0	0	0	0	0	0	0	0	0	0	21	0	0	0	0	0	0
N348462_56	Bacteria(100)	Dependentiae(100)	Babeliae(100)	Babeliales(100)	Babeliales_unclassified(100)	Babeliales_unclassified(100)	Babeliales_unclassified(100)	0	0	46	0	0	0	0	0	0	0	0	0	0	0	0	0	0	0	0	0	0	0	0	0	0	0	0	0	0	0	0	0	0	0	0	0	0	0	0	0	0	0
N350412_56	Bacteria(100)	Bacteroidota(100)	Bacteroidia(100)	Bacteroidales(100)	Williamwhitmaniaceae(100)	Acetobacteroides(100)	Acetobacteroides_unclassified(100)	0	0	0	0	0	0	0	0	0	0	0	0	0	0	0	0	0	0	0	0	0	0	0	0	0	0	0	0	0	0	0	0	0	0	0	0	0	0	0	0	0	0
N35430_56	Bacteria(100)	Planctomycetota(100)	Phycisphaerae(100)	Phycisphaerales(100)	Phycisphaeraceae(100)	CL500-3(100)	CL500-3_unclassified(100)	0	10	6	9	0	0	7	0	8	0	0	0	0	0	0	0	0	0	0	0	0	0	0	16	0	0	0	0	0	0	0	0	0	0	0	0	0	0	0	0	0	0
N355376_56	Bacteria(100)	Proteobacteria(100)	Gammaproteobacteria(100)	Burkholderiales(100)	Burkholderiales_unclassified(100)	Burkholderiales_unclassified(100)	Burkholderiales_unclassified(100)	0	0	0	0	0	0	0	0	0	0	0	0	0	0	0	0	0	0	0	0	0	0	0	0	0	0	0	0	0	0	0	0	0	0	0	0	0	0	0	0	0	0
N355686_56	Archaea(96)	Nanoarchaeota(96)	Nanoarchaeia(96)	Woesearchaeales(96)	Woesearchaeales_unclassified(96)	Woesearchaeales_unclassified(96)	Woesearchaeales_unclassified(96)	0	0	0	0	0	0	9	0	0	0	0	0	0	0	0	9	0	0	0	0	0	0	0	0	0	0	0	2	0	0	0	0	0	0	0	0	0	0	0	0	0	0
N449868_4	Bacteria(100)	Elusimicrobiota(100)	Lineage IIa(100)	Lineage IIa_unclassified(100)	Lineage IIa_unclassified(100)	Lineage IIa_unclassified(100)	Lineage IIa_unclassified(100)	0	0	0	0	0	0	0	0	0	0	0	0	0	0	0	0	0	0	0	4	0	0	0	0	0	0	0	0	0	0	0	0	0	0	0	0	0	0	0	0	0	0
N450070_4	Bacteria(100)	Proteobacteria(99)	Gammaproteobacteria(99)	Burkholderiales(98)	Burkholderiales_unclassified(98)	Burkholderiales_unclassified(98)	Burkholderiales_unclassified(98)	0	0	0	0	0	0	0	0	0	0	0	0	0	0	0	0	0	0	0	0	0	0	0	0	0	0	0	0	0	0	0	0	0	0	0	0	0	0	0	0	0	0
N450142_4	Bacteria(82)	Bacteria_unclassified(82)	Bacteria_unclassified(82)	Bacteria_unclassified(82)	Bacteria_unclassified(82)	Bacteria_unclassified(82)	Bacteria_unclassified(82)	0	0	0	0	0	0	0	0	0	0	0	0	0	0	0	0	0	0	0	0	0	0	0	0	0	0	0	0	0	0	0	0	0	0	4	0	0	0	0	0	0	0
N450558_4	Bacteria(92)	Bacteria_unclassified(92)	Bacteria_unclassified(92)	Bacteria_unclassified(92)	Bacteria_unclassified(92)	Bacteria_unclassified(92)	Bacteria_unclassified(92)	0	0	0	0	0	0	0	0	0	0	4	0	0	0	0	0	0	0	0	0	0	0	0	0	0	0	0	0	0	0	0	0	0	0	0	0	0	0	0	0	0	0
N450876_4	Bacteria(100)	Verrucomicrobiota(99)	Omnitrophia(99)	Omnitrophales(99)	Omnitrophaceae(99)	Candidatus Omnitrophus(99)	Candidatus Omnitrophus_unclassified(99)	0	0	0	0	0	0	0	0	0	0	0	0	0	0	0	0	0	0	0	0	0	0	0	0	0	0	0	0	0	0	0	0	0	0	0	0	0	0	0	0	0	0
N45120_4	Bacteria(95)	Patescibacteria(93)	ABY1(93)	Candidatus Kuenenbacteria(91)	Candidatus Kuenenbacteria_unclassified(91)	Candidatus Kuenenbacteria_unclassified(91)	Candidatus Kuenenbacteria_unclassified(91)	0	0	0	0	0	0	0	0	0	0	0	0	0	0	0	0	0	0	0	0	0	0	0	0	0	0	0	0	0	0	0	0	0	0	0	0	0	0	0	0	0	0
N451236_4	Bacteria(100)	Actinobacteriota(97)	Actinobacteria(97)	Micrococcales(97)	Microbacteriaceae(96)	Microbacteriaceae_unclassified(96)	Microbacteriaceae_unclassified(96)	0	0	8	0	0	0	0	0	0	0	0	0	0	0	0	0	0	0	0	0	0	0	0	0	0	0	0	0	0	0	0	0	0	0	0	0	0	0	0	0	0	0
N451558_4	Bacteria(100)	Proteobacteria(100)	Gammaproteobacteria(100)	Burkholderiales(100)	Comamonadaceae(83)	Comamonadaceae_unclassified(83)	Comamonadaceae_unclassified(83)	0	0	0	0	0	0	0	0	0	0	0	0	0	0	0	0	0	0	0	0	0	0	0	0	0	0	0	0	0	0	0	0	0	0	0	4	0	0	0	0	0	0
N451560_4	Bacteria(94)	Patescibacteria(93)	Parcubacteria(93)	Parcubacteria_unclassified(93)	Parcubacteria_unclassified(93)	Parcubacteria_unclassified(93)	Parcubacteria_unclassified(93)	0	0	0	0	0	0	0	0	0	0	0	0	0	0	0	0	0	0	0	0	0	0	0	0	0	0	0	0	0	0	0	0	0	0	0	0	0	0	0	0	0	0
N451578_4	Bacteria(100)	Proteobacteria(100)	Alphaproteobacteria(100)	uncultured(100)	uncultured_unclassified(100)	uncultured_unclassified(100)	uncultured_unclassified(100)	0	0	0	0	0	0	0	0	0	0	0	0	0	0	0	0	0	0	0	0	0	0	0	0	0	0	0	0	0	0	0	0	0	0	0	0	0	0	0	0	0	0
N451695_4	Bacteria(100)	Proteobacteria(100)	Gammaproteobacteria(100)	JG36-TzT-191(100)	JG36-TzT-191_unclassified(100)	JG36-TzT-191_unclassified(100)	JG36-TzT-191_unclassified(100)	0	0	0	0	0	0	0	0	0	0	0	0	0	0	0	0	0	0	0	0	0	0	0	0	0	0	0	0	0	0	0	0	0	0	0	0	0	0	0	0	0	0
N451721_4	Bacteria(100)	Actinobacteriota(100)	Actinobacteria(100)	Micrococcales(100)	Micrococcaceae(100)	Micrococcaceae_unclassified(100)	Micrococcaceae_unclassified(100)	0	0	0	0	0	0	0	0	0	0	0	0	0	0	0	0	0	0	0	0	0	0	0	0	0	0	0	0	0	0	0	0	0	0	0	0	0	0	0	0	0	0
N451811_4	unknown	unknown_unclassified(0)	unknown_unclassified(0)	unknown_unclassified(0)	unknown_unclassified(0)	unknown_unclassified(0)	unknown_unclassified(0)	0	4	0	0	0	0	0	0	0	0	0	0	0	0	0	0	0	0	0	0	0	0	0	0	0	0	0	0	0	0	0	0	0	0	0	0	0	0	0	0	0	0
N451993_4	Bacteria(99)	Proteobacteria(99)	Gammaproteobacteria(99)	Burkholderiales(98)	Burkholderiales_unclassified(98)	Burkholderiales_unclassified(98)	Burkholderiales_unclassified(98)	0	0	0	0	0	0	0	0	0	0	0	0	0	0	0	0	0	0	0	0	0	0	0	0	0	0	0	0	0	0	0	0	0	0	0	0	0	0	0	0	0	0
N452354_4	Archaea(100)	Nanoarchaeota(100)	Nanoarchaeia(100)	Woesearchaeales(100)	GW2011_GWC1_47_15(99)	GW2011_GWC1_47_15_unclassified(99)	GW2011_GWC1_47_15_unclassified(99)	0	0	0	0	0	0	0	0	0	0	0	0	0	0	0	0	0	0	0	0	0	0	0	0	0	0	0	0	0	0	0	0	0	0	0	0	0	0	0	0	0	0
N452643_4	Bacteria(100)	Patescibacteria(100)	ABY1(99)	Candidatus Buchananbacteria(94)	Candidatus Buchananbacteria_unclassified(94)	Candidatus Buchananbacteria_unclassified(94)	Candidatus Buchananbacteria_unclassified(94)	0	0	0	0	0	0	0	0	0	0	0	0	0	0	0	0	0	0	0	0	0	0	0	0	0	0	0	0	0	0	0	0	0	0	0	0	0	0	0	0	0	0
N452980_4	Bacteria(100)	Proteobacteria(99)	Gammaproteobacteria(99)	Burkholderiales(98)	Burkholderiales_unclassified(98)	Burkholderiales_unclassified(98)	Burkholderiales_unclassified(98)	0	0	0	0	0	0	0	0	0	0	0	0	0	0	0	0	0	0	0	2	0	0	0	0	0	0	0	2	0	0	0	0	0	0	0	0	0	0	0	0	0	0
N453051_4	Bacteria(100)	Patescibacteria(100)	Parcubacteria(100)	Candidatus Kaiserbacteria(100)	Candidatus Kaiserbacteria_unclassified(100)	Candidatus Kaiserbacteria_unclassified(100)	Candidatus Kaiserbacteria_unclassified(100)	0	4	0	0	0	0	0	0	0	0	0	0	0	0	0	0	0	0	0	0	0	0	0	0	0	0	0	0	0	0	0	0	0	0	0	0	0	0	0	0	0	0
N453386_4	Archaea(81)	Archaea_unclassified(81)	Archaea_unclassified(81)	Archaea_unclassified(81)	Archaea_unclassified(81)	Archaea_unclassified(81)	Archaea_unclassified(81)	0	0	0	0	2	0	0	0	0	0	0	0	0	0	0	0	0	0	0	0	0	0	0	0	0	0	0	0	0	0	0	0	0	0	0	0	0	0	0	0	0	0
N453527_4	Bacteria(98)	Verrucomicrobiota(94)	Chlamydiae(94)	Chlamydiales(94)	Chlamydiales_unclassified(94)	Chlamydiales_unclassified(94)	Chlamydiales_unclassified(94)	0	0	4	0	0	0	0	0	0	0	0	0	0	0	0	0	0	0	0	0	0	0	0	0	0	0	0	0	0	0	0	0	0	0	0	0	0	0	0	0	0	0
N45354_4	Bacteria(99)	Planctomycetota(98)	Planctomycetes(97)	Gemmatales(92)	Gemmataceae(92)	uncultured(92)	uncultured_unclassified(92)	0	0	0	0	0	0	0	0	0	0	0	0	0	0	0	0	0	0	0	4	0	0	0	0	0	0	0	0	0	0	0	0	0	0	0	0	0	0	0	0	0	0
N453564_4	Bacteria(100)	Patescibacteria(100)	Parcubacteria(100)	Parcubacteria_unclassified(100)	Parcubacteria_unclassified(100)	Parcubacteria_unclassified(100)	Parcubacteria_unclassified(100)	0	0	0	0	0	0	0	0	0	0	0	0	0	0	0	0	0	0	0	0	0	0	0	0	0	0	0	0	0	0	0	0	0	0	0	0	0	0	0	0	0	0
N453610_4	Bacteria(98)	Bacteria_unclassified(98)	Bacteria_unclassified(98)	Bacteria_unclassified(98)	Bacteria_unclassified(98)	Bacteria_unclassified(98)	Bacteria_unclassified(98)	0	0	0	0	0	0	0	0	0	0	0	0	0	2	0	0	0	0	0	0	0	0	0	0	0	0	0	0	0	0	2	0	0	0	0	0	0	0	0	0	0	0
N453888_4	Bacteria(100)	Patescibacteria(100)	ABY1(100)	Candidatus Magasanikbacteria(100)	Candidatus Magasanikbacteria_unclassified(100)	Candidatus Magasanikbacteria_unclassified(100)	Candidatus Magasanikbacteria_unclassified(100)	0	0	0	0	0	0	0	0	0	0	0	0	0	0	0	0	0	0	0	0	0	0	0	0	0	0	0	0	0	0	0	0	0	0	0	0	0	0	0	0	0	0
N454388_4	Bacteria(100)	Proteobacteria(100)	Gammaproteobacteria(100)	Burkholderiales(100)	Burkholderiaceae(80)	Burkholderiaceae_unclassified(80)	Burkholderiaceae_unclassified(80)	0	0	0	2	0	0	0	0	0	0	0	0	0	0	0	0	0	0	0	0	0	0	0	0	0	0	0	0	0	0	0	0	0	0	0	0	0	0	0	0	0	0
N454580_4	Bacteria(100)	Proteobacteria(100)	Gammaproteobacteria(100)	Burkholderiales(100)	Rhodocyclaceae(80)	Rhodocyclaceae_unclassified(80)	Rhodocyclaceae_unclassified(80)	0	0	0	0	0	0	0	0	0	0	0	0	0	0	0	0	0	0	0	0	0	0	0	0	0	0	0	0	0	0	0	0	0	0	0	0	0	0	0	0	0	0
N454801_4	Bacteria(100)	Proteobacteria(100)	Gammaproteobacteria(100)	Burkholderiales(100)	Comamonadaceae(89)	Comamonadaceae_unclassified(89)	Comamonadaceae_unclassified(89)	0	0	0	0	0	0	0	0	0	0	0	0	0	0	0	0	0	0	0	0	0	0	0	0	0	0	0	0	0	0	0	0	0	0	0	0	0	0	4	0	0	0
N45485_4	Bacteria(100)	Proteobacteria(100)	Gammaproteobacteria(100)	Burkholderiales(100)	Burkholderiales_unclassified(100)	Burkholderiales_unclassified(100)	Burkholderiales_unclassified(100)	0	0	0	0	0	0	0	0	0	0	0	0	0	0	0	0	0	0	0	0	0	0	0	0	0	0	0	0	0	2	0	0	0	0	0	0	0	0	0	0	0	0
N100958_96	unknown	unknown_unclassified(0)	unknown_unclassified(0)	unknown_unclassified(0)	unknown_unclassified(0)	unknown_unclassified(0)	unknown_unclassified(0)	0	52	44	0	0	0	0	0	0	0	0	0	0	0	0	0	0	0	0	0	0	0	0	0	0	0	0	0	0	0	0	0	0	0	0	0	0	0	0	0	0	0
N11088_96	Bacteria(100)	Desulfobacterota(100)	Syntrophia(100)	Syntrophales(100)	Smithellaceae(100)	Smithella(100)	Smithella_unclassified(100)	3	52	0	0	0	0	0	0	0	0	0	0	0	0	0	0	0	0	0	0	0	0	0	0	0	0	0	0	0	0	0	0	0	0	0	0	0	0	0	0	0	0
N14486_96	Bacteria(100)	Bacteroidota(100)	Bacteroidia(100)	Flavobacteriales(100)	Flavobacteriaceae(100)	Flavobacterium(100)	Flavobacterium_unclassified(100)	102	51	0	0	0	0	0	0	0	0	0	0	0	0	0	0	0	0	0	0	0	0	0	0	0	0	0	0	0	0	0	0	0	0	0	0	0	0	0	0	0	0
N161298_96	Bacteria(100)	Proteobacteria(96)	Gammaproteobacteria(96)	Gammaproteobacteria_unclassified(96)	Gammaproteobacteria_unclassified(96)	Gammaproteobacteria_unclassified(96)	Gammaproteobacteria_unclassified(96)	0	0	0	0	0	0	0	0	0	0	0	0	0	0	0	0	0	0	0	0	0	0	0	0	0	0	0	0	0	0	0	0	0	0	0	0	0	0	0	0	0	0
N167377_96	Bacteria(100)	Desulfobacterota(100)	Desulfobulbia(100)	Desulfobulbales(100)	uncultured(93)	uncultured_unclassified(93)	uncultured_unclassified(93)	0	45	0	0	0	0	0	0	0	0	0	0	0	8	0	0	0	0	0	0	0	0	0	5	0	0	0	0	0	0	0	0	0	0	0	13	0	0	0	0	0	0
N218102_96	Bacteria(100)	Desulfobacterota(100)	Syntrophia(100)	Syntrophales(100)	Smithellaceae(100)	Smithella(100)	Smithella_unclassified(100)	0	15	0	0	0	0	0	0	0	0	0	0	0	0	0	0	0	0	0	0	0	0	0	0	0	0	0	0	0	0	0	0	0	0	0	0	0	0	0	0	0	0
N224451_96	Bacteria(97)	Proteobacteria(86)	Alphaproteobacteria(85)	Rickettsiales(84)	Rickettsiales_unclassified(84)	Rickettsiales_unclassified(84)	Rickettsiales_unclassified(84)	0	0	0	0	0	0	0	0	0	0	0	0	0	0	0	0	0	0	0	8	0	0	0	0	0	0	0	8	0	21	10	0	0	0	0	0	0	0	0	0	0	0
N229822_96	Bacteria(100)	Patescibacteria(100)	Parcubacteria(100)	Candidatus Nomurabacteria(100)	Candidatus Nomurabacteria_unclassified(100)	Candidatus Nomurabacteria_unclassified(100)	Candidatus Nomurabacteria_unclassified(100)	0	0	0	0	5	0	2	0	0	0	0	0	0	0	0	0	0	0	0	0	0	0	0	0	0	0	0	0	0	2	0	0	0	0	0	0	0	0	0	0	0	0
N238213_96	Bacteria(100)	Deinococcota(100)	Deinococci(100)	Deinococcales(100)	Deinococcaceae(100)	uncultured(100)	uncultured_unclassified(100)	96	20	0	0	0	0	0	0	0	0	0	0	0	0	0	0	0	0	0	0	0	0	0	0	0	0	0	0	0	0	0	0	0	0	0	0	0	0	0	0	0	0
N240119_96	Bacteria(100)	Patescibacteria(100)	ABY1(100)	Candidatus Falkowbacteria(100)	Candidatus Falkowbacteria_unclassified(100)	Candidatus Falkowbacteria_unclassified(100)	Candidatus Falkowbacteria_unclassified(100)	0	0	2	0	0	0	0	0	0	0	0	0	0	0	0	0	0	0	0	0	0	0	0	0	0	0	0	0	0	0	0	0	0	0	0	0	0	0	0	0	0	0
N242600_96	Bacteria(100)	Proteobacteria(100)	Gammaproteobacteria(100)	Legionellales(100)	Legionellaceae(100)	Legionella(100)	Legionella_unclassified(100)	0	0	0	0	0	0	0	0	6	0	9	0	0	5	2	0	0	0	7	0	0	0	22	17	6	0	0	0	0	0	0	0	11	0	0	0	0	0	0	0	0	0
N274775_96	Archaea(100)	Nanoarchaeota(100)	Nanoarchaeia(100)	Woesearchaeales(100)	CG1-02-57-44(100)	CG1-02-57-44_unclassified(100)	CG1-02-57-44_unclassified(100)	0	4	0	0	0	0	8	0	0	0	0	0	0	0	0	6	0	0	0	0	0	0	0	0	0	0	0	0	0	4	0	0	0	0	0	23	0	0	0	0	0	0
N292999_96	Bacteria(100)	Proteobacteria(98)	Gammaproteobacteria(98)	Gammaproteobacteria_unclassified(98)	Gammaproteobacteria_unclassified(98)	Gammaproteobacteria_unclassified(98)	Gammaproteobacteria_unclassified(98)	0	0	0	0	0	0	0	0	0	0	0	0	0	0	0	0	14	13	2	0	0	0	0	0	20	3	9	0	0	0	0	0	0	0	0	0	0	0	0	0	0	0
N33018_96	Bacteria(100)	Proteobacteria(100)	Gammaproteobacteria(100)	Diplorickettsiales(100)	Diplorickettsiaceae(100)	Aquicella(100)	Aquicella_unclassified(100)	0	0	10	3	0	0	0	0	0	0	0	5	0	0	6	0	0	0	0	3	0	0	40	0	0	0	0	0	4	0	0	0	0	0	0	0	0	0	0	0	0	0
N331413_96	Bacteria(100)	Patescibacteria(100)	Gracilibacteria(100)	Absconditabacteriales (SR1)(100)	Absconditabacteriales (SR1)_unclassified(100)	Absconditabacteriales (SR1)_unclassified(100)	Absconditabacteriales (SR1)_unclassified(100)	0	0	0	0	0	0	0	0	0	0	0	0	0	0	0	0	0	0	0	0	0	0	0	0	0	0	0	0	0	0	0	0	0	0	0	0	0	0	0	0	0	0
N33739_96	Bacteria(100)	Proteobacteria(100)	Gammaproteobacteria(100)	Coxiellales(100)	Coxiellaceae(100)	Coxiella(100)	Coxiella_unclassified(100)	0	0	0	8	0	0	4	0	0	0	0	0	4	6	2	0	0	0	0	0	5	0	19	0	0	0	0	13	0	0	0	0	10	0	0	0	0	0	0	0	0	0
N338556_96	Bacteria(91)	Patescibacteria(88)	Parcubacteria(88)	Parcubacteria_unclassified(88)	Parcubacteria_unclassified(88)	Parcubacteria_unclassified(88)	Parcubacteria_unclassified(88)	0	19	0	0	0	0	0	0	0	0	0	3	0	0	0	0	0	0	0	4	0	0	0	5	0	0	0	0	0	0	0	0	0	0	0	0	0	0	0	0	0	0
N344045_96	Bacteria(100)	Proteobacteria(100)	Alphaproteobacteria(100)	Acetobacterales(100)	Acetobacteraceae(100)	Acetobacteraceae_unclassified(100)	Acetobacteraceae_unclassified(100)	77	47	0	0	0	0	0	0	4	0	0	0	0	0	0	0	0	0	0	0	0	0	0	0	0	0	0	0	0	0	0	0	0	0	0	9	0	0	0	0	0	0
N357752_96	Bacteria(100)	Proteobacteria(97)	Alphaproteobacteria(97)	Alphaproteobacteria_unclassified(97)	Alphaproteobacteria_unclassified(97)	Alphaproteobacteria_unclassified(97)	Alphaproteobacteria_unclassified(97)	98	0	0	0	0	0	0	0	0	0	0	0	0	0	0	0	0	0	0	0	0	0	0	0	0	0	0	0	0	0	0	0	0	0	0	0	0	0	0	0	0	0
N360283_96	Bacteria(100)	Bdellovibrionota(100)	Bdellovibrionia(100)	Bdellovibrionales(100)	Bdellovibrionaceae(100)	Bdellovibrio(100)	Bdellovibrio_unclassified(100)	0	0	0	0	0	0	0	0	0	0	0	0	0	0	0	0	0	0	0	0	0	0	0	0	0	0	0	0	0	0	0	0	0	0	0	0	0	0	0	0	0	0
N361505_96	Bacteria(100)	Proteobacteria(99)	Alphaproteobacteria(97)	Rickettsiales(92)	SM2D12(88)	SM2D12_unclassified(88)	SM2D12_unclassified(88)	0	5	0	0	8	0	0	0	0	0	0	2	0	0	0	0	0	0	0	0	0	0	0	0	0	0	0	0	0	0	0	0	0	0	0	0	0	0	0	0	0	0
N363187_96	Bacteria(100)	Proteobacteria(100)	Alphaproteobacteria(100)	Rhizobiales(100)	Xanthobacteraceae(98)	uncultured(89)	uncultured_unclassified(89)	0	18	0	0	0	0	2	0	0	0	0	13	4	0	13	0	0	0	0	9	0	0	0	0	0	0	0	0	4	0	0	0	0	0	0	6	0	0	11	0	0	4
N367070_96	Bacteria(100)	Bacteria_unclassified(100)	Bacteria_unclassified(100)	Bacteria_unclassified(100)	Bacteria_unclassified(100)	Bacteria_unclassified(100)	Bacteria_unclassified(100)	53	5	0	0	0	0	4	0	0	0	0	0	0	0	0	0	0	0	0	4	0	0	0	0	0	0	0	0	0	2	0	0	0	0	0	0	8	0	0	0	0	0
N36989_96	Bacteria(100)	Spirochaetota(100)	Leptospirae(100)	Leptospirales(100)	Leptospiraceae(100)	Leptospiraceae_unclassified(100)	Leptospiraceae_unclassified(100)	0	130	0	0	0	0	0	0	0	0	0	0	0	0	0	0	0	0	0	0	0	0	0	0	0	0	0	0	0	0	0	0	0	0	0	6	0	0	0	0	0	0
N377143_96	Bacteria(100)	Patescibacteria(100)	Microgenomatia(100)	Candidatus Shapirobacteria(100)	Candidatus Shapirobacteria_unclassified(100)	Candidatus Shapirobacteria_unclassified(100)	Candidatus Shapirobacteria_unclassified(100)	16	0	14	6	0	0	0	0	0	0	7	0	0	2	8	10	3	0	0	0	2	0	0	9	0	0	0	0	3	6	0	0	0	0	0	0	0	0	0	0	0	0
N390392_96	Bacteria(89)	Patescibacteria(86)	ABY1(83)	ABY1_unclassified(83)	ABY1_unclassified(83)	ABY1_unclassified(83)	ABY1_unclassified(83)	0	8	0	0	0	0	0	0	0	0	0	0	0	0	0	0	0	0	0	0	0	0	0	0	4	0	0	0	0	0	0	0	0	0	0	0	0	0	0	0	0	0
N39218_96	Bacteria(100)	Proteobacteria(100)	Gammaproteobacteria(100)	Burkholderiales(100)	Comamonadaceae(100)	Comamonadaceae_unclassified(100)	Comamonadaceae_unclassified(100)	0	0	0	0	0	0	0	0	4	0	0	0	0	0	0	0	0	0	0	0	0	2	0	0	0	0	0	0	0	4	0	0	0	0	0	0	5	0	2	0	0	0
N393712_96	Bacteria(95)	Bacteria_unclassified(95)	Bacteria_unclassified(95)	Bacteria_unclassified(95)	Bacteria_unclassified(95)	Bacteria_unclassified(95)	Bacteria_unclassified(95)	0	13	0	0	0	0	0	0	0	0	0	0	0	0	0	0	0	0	0	0	4	0	0	0	0	0	0	0	0	0	0	0	0	0	0	12	14	0	0	0	0	0
N403174_96	Bacteria(100)	Verrucomicrobiota(100)	Chlamydiae(100)	Chlamydiales(100)	Parachlamydiaceae(100)	Parachlamydiaceae_unclassified(100)	Parachlamydiaceae_unclassified(100)	0	0	0	0	0	0	7	0	0	0	0	0	0	3	6	3	0	0	0	0	0	0	0	0	0	0	0	13	0	15	12	0	0	0	0	0	0	0	0	5	0	0
N404500_96	Bacteria(82)	Bacteria_unclassified(82)	Bacteria_unclassified(82)	Bacteria_unclassified(82)	Bacteria_unclassified(82)	Bacteria_unclassified(82)	Bacteria_unclassified(82)	48	11	0	0	0	0	0	0	0	0	0	0	0	2	0	0	0	0	0	0	0	0	0	0	0	0	0	0	0	0	0	0	0	0	0	0	0	0	0	0	0	0
N408695_96	Bacteria(90)	Patescibacteria(87)	ABY1(87)	ABY1_unclassified(87)	ABY1_unclassified(87)	ABY1_unclassified(87)	ABY1_unclassified(87)	0	0	17	0	0	0	2	0	0	0	0	0	0	0	3	0	0	0	0	0	0	0	0	3	0	0	0	0	0	0	3	0	0	0	0	0	0	0	0	0	0	0
N427132_96	Bacteria(85)	Cyanobacteria(83)	Cyanobacteriia(83)	Cyanobacteriia_unclassified(83)	Cyanobacteriia_unclassified(83)	Cyanobacteriia_unclassified(83)	Cyanobacteriia_unclassified(83)	0	0	0	0	4	0	0	0	0	0	0	0	0	0	0	0	0	0	0	0	0	4	0	0	0	0	0	0	0	57	0	5	0	0	0	0	0	0	0	0	0	0
N433360_96	Bacteria(100)	Proteobacteria(100)	Gammaproteobacteria(100)	Burkholderiales(100)	Nitrosomonadaceae(100)	Ellin6067(100)	Ellin6067_unclassified(100)	13	49	0	0	0	0	0	0	0	0	0	0	0	0	0	0	0	0	0	0	0	0	0	0	0	0	0	0	0	0	4	0	0	0	0	0	0	0	0	0	0	0
N449503_96	Bacteria(100)	Verrucomicrobiota(100)	Chlamydiae(100)	Chlamydiales(100)	cvE6(100)	cvE6_unclassified(100)	cvE6_unclassified(100)	0	0	0	0	0	0	5	0	0	0	3	2	0	0	0	0	0	0	0	0	0	0	0	0	0	0	0	0	0	0	0	0	0	0	0	0	0	0	0	0	0	0
N451432_96	Bacteria(100)	Dependentiae(100)	Babeliae(100)	Babeliales(100)	Vermiphilaceae(89)	Vermiphilaceae_unclassified(89)	Vermiphilaceae_unclassified(89)	0	0	0	0	0	0	0	0	0	0	0	0	3	0	0	14	0	0	0	0	0	0	0	5	0	0	0	0	0	3	0	0	0	0	0	0	0	0	9	0	0	0
N453360_96	Archaea(100)	Nanoarchaeota(100)	Nanoarchaeia(100)	Woesearchaeales(100)	GW2011(91)	AR15(91)	AR15_unclassified(91)	0	7	0	0	0	0	3	0	0	0	0	0	0	0	12	0	0	0	0	0	0	0	0	0	10	0	0	0	0	0	0	0	0	0	0	9	4	0	0	0	0	0
N46867_96	Bacteria(92)	Verrucomicrobiota(84)	Omnitrophia(80)	Omnitrophales(80)	Omnitrophaceae(80)	Candidatus Omnitrophus(80)	Candidatus Omnitrophus_unclassified(80)	0	0	0	0	0	0	0	0	0	0	2	3	0	3	0	0	0	0	0	0	0	0	0	0	0	0	0	0	10	0	0	20	23	0	0	0	0	0	0	0	0	0
N61916_96	Bacteria(100)	Patescibacteria(99)	Parcubacteria(99)	Candidatus Liptonbacteria(83)	Candidatus Liptonbacteria_unclassified(83)	Candidatus Liptonbacteria_unclassified(83)	Candidatus Liptonbacteria_unclassified(83)	0	14	0	12	0	0	0	0	0	0	0	0	4	3	0	0	5	0	3	0	0	0	0	0	0	0	5	0	0	0	0	0	0	0	0	6	0	0	0	0	0	0
N67103_96	Bacteria(97)	Proteobacteria(96)	Gammaproteobacteria(96)	Burkholderiales(86)	Burkholderiales_unclassified(86)	Burkholderiales_unclassified(86)	Burkholderiales_unclassified(86)	60	8	28	0	0	0	0	0	0	0	0	0	0	0	0	0	0	0	0	0	0	0	0	0	0	0	0	0	0	0	0	0	0	0	0	0	0	0	0	0	0	0
N68174_96	Bacteria(100)	Bacteroidota(100)	Bacteroidia(100)	Cytophagales(100)	Cytophagaceae(100)	Cytophaga(100)	Cytophaga_unclassified(100)	0	13	0	0	0	0	0	0	0	0	0	0	0	0	0	0	0	0	0	0	0	0	0	0	0	0	0	0	0	0	0	0	0	0	0	0	0	0	0	0	0	0
[truncated: 34,019 more rows]
[truncated: 57 more columns]
