# Supplementary material for: The impact of elevated temperature and salinity on microbial communities and food selectivity in heterotrophic nanoflagellates in the Boye River
Source: ISME Commun. 2025 Mar 21;5(1):ycaf049. doi: 10.1093/ismeco/ycaf049 (PMC11976726; doi:10.1093/ismeco/ycaf049)
Supplement: 18S_OTU_full_ycaf049 [file 18s_otu_full_ycaf049.zip]

Archive with 1 entries (1 files):
- 18S_OTU_full_ycaf049.csv
