# Supplementary material for: The impact of elevated temperature and salinity on microbial communities and food selectivity in heterotrophic nanoflagellates in the Boye River
Source: ISME Commun. 2025 Mar 21;5(1):ycaf049. doi: 10.1093/ismeco/ycaf049 (PMC11976726; doi:10.1093/ismeco/ycaf049)
Supplement: 18S_OTU_full_ycaf049 [file 18s_otu_full_ycaf049.zip › 18S_OTU_full_ycaf049.csv]

seqid	kingdom	supergroup	phylum	class	order	family	genus	species	AF1_AS_F_D00_2312	AF2_AS_F_D00_3182	AF3_AS_F_D00_4039	AF1_C_F_D01_2005	AF1_C_F_D02_2018	AF1_C_F_D03_2031	AF1_C_F_D04_2042	AF1_C_F_D05_2053	AF1_C_F_D06_2066	AF1_C_F_D08_2074	AF1_C_F_D10_2081	AF1_S_F_D01_2013	AF1_S_F_D02_2025	AF1_S_F_D03_2036	AF1_S_F_D04_2048	AF1_S_F_D05_2061	AF1_S_F_D06_2070	AF1_S_F_D08_2078	AF1_S_F_D10_2085	AF1_TS_F_D01_2016	AF1_TS_F_D02_2028	AF1_TS_F_D03_2040	AF1_TS_F_D04_2050	AF1_TS_F_D05_2063	AF1_TS_F_D06_2072	AF1_TS_F_D08_2080	AF1_TS_F_D10_2088	AF1_T_F_D01_2009	AF1_T_F_D02_2021	AF1_T_F_D03_2032	AF1_T_F_D04_2044	AF1_T_F_D05_2056	AF1_T_F_D06_2067	AF1_T_F_D08_2075	AF1_T_F_D10_2083	AF2_C_F_D01_2875	AF2_C_F_D02_2887	AF2_C_F_D03_2900	AF2_C_F_D04_2911	AF2_C_F_D05_2924	AF2_C_F_D06_2935
N129994_1941	Eukaryota(100)	Opisthokonta(100)	Metazoa(100)	Nematoda(100)	Chromadorea(100)	Chromadorea_X(100)	Chromadorea_X_unclassified(100)	Chromadorea_X_unclassified(100)	0	22	0	0	0	0	1272	0	0	0	0	0	0	0	0	0	0	0	0	647	0	0	0	0	0	0	0	0	0	0	0	0	0	0	0	0	0	0	0	0	0
N33550_1935	Eukaryota(96)	Eukaryota_unclassified(96)	Eukaryota_unclassified(96)	Eukaryota_unclassified(96)	Eukaryota_unclassified(96)	Eukaryota_unclassified(96)	Eukaryota_unclassified(96)	Eukaryota_unclassified(96)	109	134	96	0	0	0	103	0	56	6	12	68	33	15	0	0	0	0	3	70	7	0	0	0	0	0	5	32	0	14	31	0	0	0	0	190	413	0	0	19	0
N35042_1934	Eukaryota(99)	Excavata(98)	Discoba(98)	Euglenida(98)	Euglenophyceae(97)	Euglenaceae(93)	Euglena(89)	Euglena_unclassified(89)	0	0	0	47	370	0	0	113	0	0	0	56	74	35	0	8	0	0	0	166	113	0	0	10	0	0	0	92	302	60	100	218	0	0	0	0	0	0	0	0	0
N175562_1930	Eukaryota(100)	Opisthokonta(100)	Fungi(99)	Chytridiomycota(86)	Chytridiomycotina(86)	Chytridiomycetes(86)	Chytridiomycetes_unclassified(86)	Chytridiomycetes_unclassified(86)	0	0	0	0	0	0	20	74	92	0	0	0	0	14	19	16	25	0	0	10	0	13	63	546	659	7	0	96	120	78	62	0	0	0	0	0	0	0	0	0	0
N161909_1923	Eukaryota(100)	Opisthokonta(95)	Metazoa(93)	Metazoa_unclassified(93)	Metazoa_unclassified(93)	Metazoa_unclassified(93)	Metazoa_unclassified(93)	Metazoa_unclassified(93)	0	1248	680	0	0	0	0	0	0	0	0	0	0	0	0	0	0	0	0	0	0	0	0	0	0	0	0	0	0	0	0	0	0	0	0	0	0	0	0	0	0
N133277_1921	Eukaryota(96)	Eukaryota_unclassified(96)	Eukaryota_unclassified(96)	Eukaryota_unclassified(96)	Eukaryota_unclassified(96)	Eukaryota_unclassified(96)	Eukaryota_unclassified(96)	Eukaryota_unclassified(96)	0	0	0	0	39	0	53	28	25	0	0	45	55	81	51	19	0	0	0	34	74	83	28	18	5	0	0	90	55	44	15	32	0	0	0	33	30	0	0	5	0
N156569_1907	Eukaryota(100)	Amoebozoa(100)	Lobosa(100)	Tubulinea(100)	Echinamoebida(100)	Vermamoebidae(100)	Vermamoebidae_unclassified(100)	Vermamoebidae_unclassified(100)	432	46	1350	0	0	0	0	0	0	0	0	0	0	7	0	0	0	0	0	0	10	0	31	0	0	0	0	0	0	0	9	0	0	0	0	0	0	0	0	0	0
N70118_1905	Eukaryota(100)	Opisthokonta(99)	Fungi(92)	Fungi_unclassified(92)	Fungi_unclassified(92)	Fungi_unclassified(92)	Fungi_unclassified(92)	Fungi_unclassified(92)	41	42	157	49	29	0	20	0	35	4	0	51	33	12	0	0	0	0	0	107	79	19	0	13	0	0	0	74	25	28	33	0	120	31	0	156	107	0	0	0	0
N81585_1904	Eukaryota(100)	Alveolata(100)	Ciliophora(100)	Phyllopharyngea(99)	Cyrtophoria_4(97)	Chilodonellidae(97)	Trithigmostoma(96)	Trithigmostoma_unclassified(96)	0	135	0	0	0	0	0	0	0	0	0	0	0	262	0	0	0	0	0	0	0	0	0	451	17	5	0	0	0	0	0	596	0	60	85	0	0	0	0	0	0
N43927_1903	Eukaryota(100)	Archaeplastida(100)	Streptophyta(100)	Embryophyceae(100)	Embryophyceae_X(100)	Embryophyceae_XX(100)	Oenothera(92)	Oenothera_odorata(92)	455	196	0	0	0	0	0	0	34	0	0	0	0	0	0	0	0	0	0	28	0	0	0	0	0	0	0	0	0	0	0	0	0	0	0	327	71	0	42	0	0
N61403_1893	unknown	unknown_unclassified(0)	unknown_unclassified(0)	unknown_unclassified(0)	unknown_unclassified(0)	unknown_unclassified(0)	unknown_unclassified(0)	unknown_unclassified(0)	166	122	0	0	0	0	10	50	4	0	0	28	21	10	4	0	0	0	0	18	5	4	0	6	0	0	0	15	11	20	32	27	49	0	0	225	16	48	22	7	0
N87702_1891	Eukaryota(100)	Stramenopiles(100)	Ochrophyta(100)	Bacillariophyta(100)	Bacillariophyta_X(100)	Raphid-pennate(100)	Sellaphora(100)	Sellaphora_pupula(100)	36	79	0	0	0	0	81	0	0	0	0	29	0	24	11	0	0	0	0	63	20	9	0	19	0	0	0	18	61	15	18	0	0	0	0	0	0	0	0	0	0
N29567_1879	Eukaryota(100)	Eukaryota_unclassified(100)	Eukaryota_unclassified(100)	Eukaryota_unclassified(100)	Eukaryota_unclassified(100)	Eukaryota_unclassified(100)	Eukaryota_unclassified(100)	Eukaryota_unclassified(100)	495	210	59	98	0	0	0	0	0	0	0	59	30	43	5	0	6	0	0	62	0	0	0	28	8	0	0	0	0	0	0	0	0	0	0	190	47	0	0	0	0
N26368_1877	Eukaryota(100)	Stramenopiles(100)	Ochrophyta(100)	Chrysophyceae(100)	Chrysophyceae_X(100)	Chrysophyceae_Clade-C(100)	Chlorochromonas(99)	Chlorochromonas_sp.(99)	0	9	0	301	47	0	17	0	0	0	0	0	0	26	14	11	0	0	0	131	44	34	5	0	0	0	0	94	0	0	0	0	0	0	0	0	0	0	0	0	0
N74849_1875	Eukaryota(100)	Opisthokonta(97)	Fungi(87)	Fungi_unclassified(87)	Fungi_unclassified(87)	Fungi_unclassified(87)	Fungi_unclassified(87)	Fungi_unclassified(87)	1132	101	0	36	56	0	51	0	0	0	0	41	25	25	12	0	0	0	0	44	0	9	0	0	0	0	0	61	0	45	5	0	0	4	0	77	71	0	0	0	0
N165531_1850	Eukaryota(100)	Opisthokonta(100)	Metazoa(100)	Nematoda(98)	Enoplea(98)	Enoplea_X(98)	Prismatolaimus(98)	Prismatolaimus_dolichurus(98)	0	21	0	0	0	0	0	0	0	0	0	0	0	0	0	0	0	0	0	0	0	0	0	0	0	0	0	0	0	0	0	0	0	0	0	0	0	0	0	0	0
N168591_1849	Eukaryota(100)	Opisthokonta(100)	Fungi(100)	Ascomycota(100)	Pezizomycotina(100)	Dothideomycetes(91)	Dothideomycetes_unclassified(91)	Dothideomycetes_unclassified(91)	498	48	784	0	0	0	0	0	103	0	0	33	0	0	0	0	0	0	0	0	0	0	0	0	0	0	0	0	0	0	0	0	324	24	0	0	0	0	0	0	0
N82253_1847	Eukaryota(99)	Eukaryota_unclassified(99)	Eukaryota_unclassified(99)	Eukaryota_unclassified(99)	Eukaryota_unclassified(99)	Eukaryota_unclassified(99)	Eukaryota_unclassified(99)	Eukaryota_unclassified(99)	0	0	0	259	53	0	0	0	0	0	0	382	291	91	37	27	12	0	0	57	121	6	0	44	0	0	13	254	41	25	0	0	0	0	0	0	0	0	0	0	0
N129539_1840	Eukaryota(100)	Archaeplastida(93)	Chlorophyta(93)	Chlorophyta_unclassified(93)	Chlorophyta_unclassified(93)	Chlorophyta_unclassified(93)	Chlorophyta_unclassified(93)	Chlorophyta_unclassified(93)	0	0	0	0	66	0	312	0	0	0	0	143	32	9	85	27	0	0	0	124	143	15	0	57	0	0	4	120	473	140	69	0	0	0	0	0	0	0	0	0	0
N16099_1840	Eukaryota(100)	Opisthokonta(100)	Fungi(92)	Fungi_unclassified(92)	Fungi_unclassified(92)	Fungi_unclassified(92)	Fungi_unclassified(92)	Fungi_unclassified(92)	228	157	589	0	0	0	0	0	12	0	0	18	0	0	0	0	0	0	0	0	0	0	0	0	0	0	0	0	0	12	0	0	0	0	0	0	49	0	0	0	0
N25780_1832	Eukaryota(100)	Alveolata(100)	Ciliophora(100)	Oligohymenophorea(100)	Peniculia(100)	Parameciidae(100)	Paramecium(100)	Paramecium_bursaria(99)	0	0	0	0	0	0	0	0	0	0	0	0	0	0	0	0	0	0	0	1832	0	0	0	0	0	0	0	0	0	0	0	0	0	0	0	0	0	0	0	0	0
N125148_1827	Eukaryota(100)	Opisthokonta(99)	Metazoa(98)	Metazoa_unclassified(98)	Metazoa_unclassified(98)	Metazoa_unclassified(98)	Metazoa_unclassified(98)	Metazoa_unclassified(98)	0	0	0	0	0	0	621	0	0	0	0	0	0	0	0	0	0	0	0	0	0	0	0	0	0	0	0	0	0	35	0	1171	0	0	0	0	0	0	0	0	0
N43869_1823	Eukaryota(100)	Hacrobia(80)	Hacrobia_unclassified(80)	Hacrobia_unclassified(80)	Hacrobia_unclassified(80)	Hacrobia_unclassified(80)	Hacrobia_unclassified(80)	Hacrobia_unclassified(80)	117	307	696	0	30	0	0	0	0	0	0	47	0	0	0	0	0	0	0	0	0	6	0	0	0	0	8	14	0	0	0	0	0	0	0	0	0	0	0	0	0
N157331_1821	Eukaryota(100)	Excavata(91)	Discoba(91)	Kinetoplastea(91)	Kinetoplastea_unclassified(91)	Kinetoplastea_unclassified(91)	Kinetoplastea_unclassified(91)	Kinetoplastea_unclassified(91)	0	15	0	225	86	0	30	54	0	0	0	141	25	44	32	30	18	0	3	153	56	14	58	63	29	0	6	107	59	33	36	0	0	0	0	0	0	0	0	22	0
N166517_1816	Eukaryota(100)	Opisthokonta(97)	Opisthokonta_unclassified(97)	Opisthokonta_unclassified(97)	Opisthokonta_unclassified(97)	Opisthokonta_unclassified(97)	Opisthokonta_unclassified(97)	Opisthokonta_unclassified(97)	25	0	111	54	0	0	0	0	17	0	0	35	30	5	7	0	0	0	0	16	29	5	0	0	0	0	0	12	12	21	35	93	144	11	0	87	101	0	0	0	0
N143625_1813	Eukaryota(99)	Excavata(81)	Discoba(80)	Discoba_unclassified(80)	Discoba_unclassified(80)	Discoba_unclassified(80)	Discoba_unclassified(80)	Discoba_unclassified(80)	0	51	0	13	15	0	21	0	0	0	0	4	24	16	13	0	0	0	0	36	25	0	0	0	0	0	2	22	29	5	0	0	0	0	0	48	58	0	27	0	0
N38936_1806	Eukaryota(100)	Eukaryota_unclassified(100)	Eukaryota_unclassified(100)	Eukaryota_unclassified(100)	Eukaryota_unclassified(100)	Eukaryota_unclassified(100)	Eukaryota_unclassified(100)	Eukaryota_unclassified(100)	0	4	0	0	0	0	0	0	40	4	60	23	23	0	0	10	19	14	109	91	15	8	0	28	14	7	342	0	0	0	44	0	0	53	233	0	0	0	0	0	0
N69312_1805	Eukaryota(99)	Eukaryota_unclassified(99)	Eukaryota_unclassified(99)	Eukaryota_unclassified(99)	Eukaryota_unclassified(99)	Eukaryota_unclassified(99)	Eukaryota_unclassified(99)	Eukaryota_unclassified(99)	0	0	37	61	28	0	28	33	47	4	0	43	34	15	8	9	8	0	2	43	56	14	23	45	135	15	21	76	84	23	55	416	226	21	6	0	35	0	0	0	0
N77939_1801	Eukaryota(98)	Eukaryota_unclassified(98)	Eukaryota_unclassified(98)	Eukaryota_unclassified(98)	Eukaryota_unclassified(98)	Eukaryota_unclassified(98)	Eukaryota_unclassified(98)	Eukaryota_unclassified(98)	174	124	887	28	0	0	0	0	0	0	0	7	27	0	2	0	4	0	0	47	36	0	0	0	0	0	0	0	27	0	0	0	0	0	3	0	0	0	0	0	0
N48604_1796	Eukaryota(100)	Alveolata(97)	Apicomplexa(97)	Gregarinomorphea(97)	Eugregarinorida(97)	Gregarinidae(97)	Leidyana2(86)	Leidyana2_unclassified(86)	17	167	701	0	0	0	0	0	0	0	0	0	0	0	0	0	0	0	0	0	155	0	0	0	0	0	0	0	0	0	0	0	0	0	0	0	135	0	0	0	0
N31400_1792	Eukaryota(99)	Eukaryota_unclassified(99)	Eukaryota_unclassified(99)	Eukaryota_unclassified(99)	Eukaryota_unclassified(99)	Eukaryota_unclassified(99)	Eukaryota_unclassified(99)	Eukaryota_unclassified(99)	127	196	26	33	43	0	0	0	26	0	7	56	31	16	11	14	17	0	5	37	27	3	0	121	43	0	7	40	25	0	11	0	0	0	0	161	66	0	0	0	0
N112774_1791	Eukaryota(100)	Alveolata(100)	Apicomplexa(100)	Gregarinomorphea(100)	Neogregarinorida(100)	Actinocephalidae(100)	Monocystis(100)	Monocystis_agilis(100)	408	869	0	0	0	0	0	0	0	0	0	0	23	0	0	0	0	0	0	0	0	0	0	0	0	0	0	0	0	0	0	0	0	0	0	176	0	0	0	0	0
N101764_1788	Eukaryota(100)	Opisthokonta(100)	Fungi(100)	Basidiomycota(100)	Agaricomycotina(100)	Tremellomycetes(99)	Cryptococcus(97)	Cryptococcus_vishniacii(85)	342	114	256	0	11	0	0	0	28	0	0	0	0	0	0	0	0	0	0	112	0	0	0	0	5	0	0	23	0	0	0	0	772	0	0	0	56	0	0	0	0
N21557_1786	Eukaryota(100)	Eukaryota_unclassified(100)	Eukaryota_unclassified(100)	Eukaryota_unclassified(100)	Eukaryota_unclassified(100)	Eukaryota_unclassified(100)	Eukaryota_unclassified(100)	Eukaryota_unclassified(100)	1434	174	319	0	0	0	0	0	0	0	0	0	4	0	0	22	0	0	0	0	0	0	0	0	0	0	0	0	0	0	0	0	0	7	0	0	0	0	0	0	0
N52281_1781	Eukaryota(99)	Opisthokonta(89)	Opisthokonta_unclassified(89)	Opisthokonta_unclassified(89)	Opisthokonta_unclassified(89)	Opisthokonta_unclassified(89)	Opisthokonta_unclassified(89)	Opisthokonta_unclassified(89)	143	43	0	0	27	0	0	0	0	0	0	0	0	0	0	0	0	0	0	0	5	8	0	0	33	0	3	16	0	0	0	0	0	13	5	181	107	0	0	0	0
N113567_1776	Eukaryota(100)	Opisthokonta(100)	Fungi(100)	Ascomycota(100)	Pezizomycotina(100)	Dothideomycetes(89)	Dothideomycetes_unclassified(89)	Dothideomycetes_unclassified(89)	336	107	330	0	0	0	0	130	141	0	0	104	0	0	0	0	0	0	0	67	0	0	0	0	0	0	0	0	19	0	0	0	0	0	0	112	49	0	0	0	0
N36360_1775	Eukaryota(100)	Archaeplastida(94)	Chlorophyta(94)	Chlorophyta_unclassified(94)	Chlorophyta_unclassified(94)	Chlorophyta_unclassified(94)	Chlorophyta_unclassified(94)	Chlorophyta_unclassified(94)	0	0	0	186	145	0	114	0	0	0	0	100	40	14	0	0	0	0	0	126	82	16	0	0	0	0	0	205	423	111	101	112	0	0	0	0	0	0	0	0	0
N80234_1770	Eukaryota(100)	Eukaryota_unclassified(100)	Eukaryota_unclassified(100)	Eukaryota_unclassified(100)	Eukaryota_unclassified(100)	Eukaryota_unclassified(100)	Eukaryota_unclassified(100)	Eukaryota_unclassified(100)	0	37	0	68	120	0	47	0	103	0	0	71	91	97	21	13	16	0	0	48	32	40	0	59	77	0	0	107	61	33	109	0	94	0	0	57	0	0	0	0	0
N89398_1769	Eukaryota(100)	Amoebozoa(100)	Lobosa(99)	Tubulinea(99)	Arcellinida(99)	Arcellinida_X(99)	Pyxidicula(99)	Pyxidicula_operculata(99)	0	0	0	110	117	0	79	69	0	0	0	275	19	0	0	0	0	0	0	172	37	0	0	0	0	0	0	290	49	107	41	0	0	6	0	0	0	0	0	0	0
N131239_1766	Eukaryota(100)	Stramenopiles(96)	Ochrophyta(86)	Ochrophyta_unclassified(86)	Ochrophyta_unclassified(86)	Ochrophyta_unclassified(86)	Ochrophyta_unclassified(86)	Ochrophyta_unclassified(86)	0	47	0	629	208	0	34	0	0	0	0	128	35	41	22	23	0	0	3	200	53	30	89	86	0	0	0	59	0	10	17	0	0	0	0	0	0	0	0	0	0
N59055_1765	Eukaryota(100)	Amoebozoa(94)	Lobosa(92)	Tubulinea(92)	Euamoebida(81)	Hartmannellidae(81)	Hartmannellidae_unclassified(81)	Hartmannellidae_unclassified(81)	0	0	0	0	60	0	24	0	90	0	4	11	66	26	15	0	0	0	0	33	25	24	0	0	0	0	0	153	0	0	35	0	0	0	0	0	346	0	36	0	0
N58670_1749	Eukaryota(100)	Stramenopiles(100)	Ochrophyta(100)	Chrysophyceae(99)	Chrysophyceae_X(99)	Chrysophyceae_Clade-C(99)	Spumella(88)	Spumella_unclassified(88)	73	105	0	98	0	0	0	0	0	0	0	0	24	47	96	79	25	7	0	66	15	45	0	99	0	0	3	55	0	0	0	0	0	0	0	70	0	0	20	0	0
N58284_1747	Eukaryota(100)	Archaeplastida(100)	Chlorophyta(100)	Chlorophyceae(89)	Chlamydomonadales(89)	Coccomyxaceae(89)	Coccomyxa(89)	Coccomyxa_unclassified(89)	0	648	206	88	0	0	0	0	0	0	0	0	23	9	9	0	3	0	0	92	0	0	0	0	0	0	0	80	29	38	22	0	0	0	0	89	0	0	0	0	0
N143865_1746	Eukaryota(100)	Archaeplastida(100)	Streptophyta(100)	Embryophyceae(99)	Embryophyceae_X(99)	Embryophyceae_XX(99)	Embryophyceae_XX_unclassified(99)	Embryophyceae_XX_unclassified(99)	0	683	10	0	0	0	0	0	0	0	0	0	0	0	0	0	0	0	0	0	0	0	0	0	0	0	0	0	0	0	0	0	0	0	0	0	0	0	0	0	0
N59698_1733	Bacteria(99)	Bacteria_X(99)	Proteobacteria(99)	Alphaproteobacteria(99)	Rhodobacterales(99)	Rhodobacteraceae(99)	Rhodobacter(89)	Rhodobacter_sp.(89)	0	0	0	0	0	0	0	0	0	0	0	0	0	0	0	0	0	0	0	0	0	0	0	0	0	0	0	0	0	0	0	0	0	0	0	0	0	0	0	0	0
N143645_1719	Eukaryota(99)	Stramenopiles(98)	Ochrophyta(95)	Chrysophyceae(93)	Chrysophyceae_X(93)	Chrysophyceae_Clade-E(90)	Chrysophyceae_Clade-E_unclassified(90)	Chrysophyceae_Clade-E_unclassified(90)	61	68	0	120	113	0	31	109	30	0	0	225	93	12	0	8	0	0	0	176	122	12	0	0	0	0	0	274	126	93	46	0	0	0	0	0	0	0	0	0	0
N123202_1716	Eukaryota(100)	Opisthokonta(100)	Fungi(100)	Basidiomycota(100)	Agaricomycotina(100)	Tremellomycetes(99)	Tremellomycetes_unclassified(99)	Tremellomycetes_unclassified(99)	2224	0	0	0	0	0	0	0	0	0	0	0	0	0	0	0	0	0	0	0	0	0	0	0	0	0	0	0	0	0	0	0	0	0	0	0	0	0	0	0	0
N166948_1712	Eukaryota(100)	Stramenopiles(100)	Ochrophyta(100)	Bacillariophyta(100)	Bacillariophyta_X(100)	Araphid-pennate(99)	Araphid-pennate_unclassified(99)	Araphid-pennate_unclassified(99)	0	492	0	0	22	0	0	0	0	0	0	159	57	8	0	0	0	0	0	145	8	0	0	15	0	0	0	40	50	0	14	0	0	0	0	326	173	0	0	0	0
N157782_1710	Eukaryota(100)	Opisthokonta(98)	Opisthokonta_unclassified(98)	Opisthokonta_unclassified(98)	Opisthokonta_unclassified(98)	Opisthokonta_unclassified(98)	Opisthokonta_unclassified(98)	Opisthokonta_unclassified(98)	0	88	0	0	0	0	0	0	0	0	0	0	0	0	6	0	0	0	0	0	8	0	0	0	0	0	0	0	0	0	0	0	0	0	0	138	0	0	0	0	0
N31906_1710	Eukaryota(100)	Alveolata(100)	Ciliophora(100)	Spirotrichea(100)	Hypotrichia(100)	Oxytrichidae(100)	Oxytricha(100)	Oxytricha_trifallax(100)	0	0	0	0	0	0	0	0	0	0	0	0	0	0	0	0	0	0	0	0	252	0	0	0	0	0	0	0	0	0	0	0	0	0	0	0	0	0	0	0	0
N22348_1699	Eukaryota(98)	Eukaryota_unclassified(98)	Eukaryota_unclassified(98)	Eukaryota_unclassified(98)	Eukaryota_unclassified(98)	Eukaryota_unclassified(98)	Eukaryota_unclassified(98)	Eukaryota_unclassified(98)	0	17	686	0	0	0	0	0	0	0	0	0	39	0	0	0	0	0	0	99	16	14	0	0	0	0	9	13	41	0	14	0	0	0	0	0	84	0	0	0	0
N105503_1698	Eukaryota(100)	Opisthokonta(84)	Opisthokonta_unclassified(84)	Opisthokonta_unclassified(84)	Opisthokonta_unclassified(84)	Opisthokonta_unclassified(84)	Opisthokonta_unclassified(84)	Opisthokonta_unclassified(84)	0	31	0	0	31	0	43	0	0	0	0	51	23	34	13	33	0	0	0	69	37	0	0	0	0	0	0	87	119	72	35	0	0	14	0	324	133	0	0	0	0
N104979_1691	Eukaryota(100)	Eukaryota_unclassified(100)	Eukaryota_unclassified(100)	Eukaryota_unclassified(100)	Eukaryota_unclassified(100)	Eukaryota_unclassified(100)	Eukaryota_unclassified(100)	Eukaryota_unclassified(100)	0	0	0	0	89	0	32	0	35	0	0	37	166	25	0	0	0	0	0	80	140	17	0	0	0	0	0	112	30	50	54	113	0	0	0	0	0	0	0	0	0
N13405_1688	Eukaryota(99)	Rhizaria(90)	Cercozoa(90)	Filosa-Sarcomonadea(88)	Glissomonadida(84)	Glissomonadida_unclassified(84)	Glissomonadida_unclassified(84)	Glissomonadida_unclassified(84)	0	0	0	0	0	0	0	0	0	0	0	0	0	0	0	0	0	0	8	0	0	0	0	0	0	0	0	0	0	0	0	0	0	0	0	0	0	0	0	0	0
N86673_1683	Eukaryota(98)	Eukaryota_unclassified(98)	Eukaryota_unclassified(98)	Eukaryota_unclassified(98)	Eukaryota_unclassified(98)	Eukaryota_unclassified(98)	Eukaryota_unclassified(98)	Eukaryota_unclassified(98)	0	0	0	13	69	0	43	109	29	0	0	20	101	87	14	23	6	0	0	105	102	106	12	0	0	0	0	347	278	98	43	0	51	0	0	0	0	0	0	0	0
N136581_1677	Eukaryota(100)	Archaeplastida(100)	Chlorophyta(100)	Trebouxiophyceae(96)	Trebouxiophyceae_X(94)	Trebouxiophyceae_XX(94)	Choricystis(94)	Choricystis_unclassified(94)	0	0	0	192	33	0	41	265	0	0	0	46	24	23	24	6	47	9	7	28	0	14	0	0	46	0	0	48	122	50	0	565	68	13	6	0	0	0	0	0	0
N90157_1672	Eukaryota(95)	Eukaryota_unclassified(95)	Eukaryota_unclassified(95)	Eukaryota_unclassified(95)	Eukaryota_unclassified(95)	Eukaryota_unclassified(95)	Eukaryota_unclassified(95)	Eukaryota_unclassified(95)	244	105	0	53	38	0	0	0	0	0	0	68	55	0	0	0	0	0	0	84	19	0	0	0	0	0	0	55	17	0	0	0	0	0	0	387	57	0	0	0	0
N23398_1668	Eukaryota(100)	Alveolata(93)	Ciliophora(86)	Ciliophora_unclassified(86)	Ciliophora_unclassified(86)	Ciliophora_unclassified(86)	Ciliophora_unclassified(86)	Ciliophora_unclassified(86)	0	0	0	0	61	0	0	0	0	0	316	41	79	18	0	0	33	17	48	0	167	7	0	126	91	26	176	77	0	66	0	0	60	0	0	0	0	0	0	0	0
N32433_1662	Eukaryota(89)	Eukaryota_unclassified(89)	Eukaryota_unclassified(89)	Eukaryota_unclassified(89)	Eukaryota_unclassified(89)	Eukaryota_unclassified(89)	Eukaryota_unclassified(89)	Eukaryota_unclassified(89)	79	94	0	0	51	0	0	0	0	0	0	74	41	4	0	0	0	0	0	120	16	0	0	0	0	0	0	22	23	0	0	0	0	0	0	0	165	0	0	0	0
N174559_1641	Eukaryota(100)	Stramenopiles(94)	Ochrophyta(93)	Ochrophyta_unclassified(93)	Ochrophyta_unclassified(93)	Ochrophyta_unclassified(93)	Ochrophyta_unclassified(93)	Ochrophyta_unclassified(93)	0	0	0	0	0	0	41	0	0	157	98	0	0	0	0	0	0	0	0	0	0	0	0	0	0	0	0	0	0	17	12	0	0	21	0	0	0	0	0	0	0
N115548_1638	Eukaryota(100)	Alveolata(94)	Ciliophora(92)	Phyllopharyngea(81)	Phyllopharyngea_unclassified(81)	Phyllopharyngea_unclassified(81)	Phyllopharyngea_unclassified(81)	Phyllopharyngea_unclassified(81)	0	0	452	0	54	0	44	0	112	0	0	157	172	47	0	0	0	0	0	96	146	7	0	0	42	0	0	0	153	30	31	0	0	0	0	0	0	0	0	0	0
N111179_1635	Eukaryota(96)	Alveolata(82)	Alveolata_unclassified(82)	Alveolata_unclassified(82)	Alveolata_unclassified(82)	Alveolata_unclassified(82)	Alveolata_unclassified(82)	Alveolata_unclassified(82)	0	0	0	0	0	0	0	0	0	0	0	0	11	0	0	0	0	0	0	0	30	0	0	0	0	0	0	0	100	19	80	263	1102	21	9	0	0	0	0	0	0
N165689_1635	Eukaryota(100)	Opisthokonta(100)	Mesomycetozoa(83)	Ichthyosporea(83)	Ichthyosphonida(83)	Psorospermidae(83)	Psorospermium(83)	Psorospermium_haeckeli(83)	1640	0	0	0	0	0	0	0	0	0	0	0	0	0	0	0	0	0	0	0	0	0	0	0	0	0	0	0	0	0	0	0	0	0	0	0	0	0	0	0	0
N85434_1631	Eukaryota(100)	Amoebozoa(100)	Lobosa(100)	Discosea-Flabellinia(100)	Vannellida(100)	Vannellidae(100)	Vannella(100)	Vannella_unclassified(100)	0	29	1922	0	0	0	0	0	0	0	0	0	0	0	0	0	0	0	0	0	0	0	0	0	0	0	0	0	0	0	0	0	0	0	0	0	0	0	0	0	0
N27376_1628	Eukaryota(100)	Alveolata(100)	Ciliophora(100)	Oligohymenophorea(100)	Peniculia(100)	Peniculida(100)	Frontonia_2(100)	Frontonia_2_unclassified(100)	0	0	0	0	0	0	0	0	0	0	0	0	0	0	0	0	0	0	208	0	0	0	0	0	0	0	0	0	878	542	0	0	0	0	0	0	0	0	0	0	0
N101219_1625	Eukaryota(100)	Archaeplastida(98)	Chlorophyta(98)	Chlorophyceae(83)	Chlorophyceae_unclassified(83)	Chlorophyceae_unclassified(83)	Chlorophyceae_unclassified(83)	Chlorophyceae_unclassified(83)	36	0	0	0	0	0	112	0	0	0	0	0	0	0	79	0	0	0	47	0	168	27	0	60	0	140	0	0	360	77	68	0	0	0	0	0	0	0	0	0	0
N60097_1623	Eukaryota(100)	Opisthokonta(98)	Opisthokonta_unclassified(98)	Opisthokonta_unclassified(98)	Opisthokonta_unclassified(98)	Opisthokonta_unclassified(98)	Opisthokonta_unclassified(98)	Opisthokonta_unclassified(98)	0	36	0	0	0	0	0	0	0	0	0	0	0	0	0	0	0	0	0	0	0	0	0	0	0	0	0	0	0	0	0	0	0	0	0	118	347	0	0	0	0
N10182_1614	Eukaryota(98)	Eukaryota_unclassified(98)	Eukaryota_unclassified(98)	Eukaryota_unclassified(98)	Eukaryota_unclassified(98)	Eukaryota_unclassified(98)	Eukaryota_unclassified(98)	Eukaryota_unclassified(98)	0	13	284	0	0	0	0	0	0	0	0	0	62	0	0	0	0	0	0	0	59	0	0	113	0	0	0	74	63	82	98	123	396	11	29	0	0	0	0	0	0
N139884_1614	Eukaryota(100)	Excavata(99)	Discoba(99)	Kinetoplastea(99)	Kinetoplastea_unclassified(99)	Kinetoplastea_unclassified(99)	Kinetoplastea_unclassified(99)	Kinetoplastea_unclassified(99)	0	11	0	100	48	0	24	36	15	0	0	100	98	16	15	8	28	3	9	179	97	17	112	136	131	3	9	72	28	33	6	0	0	0	0	39	0	0	0	22	0
N169633_1608	Eukaryota(95)	Eukaryota_unclassified(95)	Eukaryota_unclassified(95)	Eukaryota_unclassified(95)	Eukaryota_unclassified(95)	Eukaryota_unclassified(95)	Eukaryota_unclassified(95)	Eukaryota_unclassified(95)	167	97	0	0	0	0	0	0	0	0	0	0	8	0	0	0	0	0	0	0	0	0	0	0	0	0	0	0	0	0	0	0	0	0	0	159	0	0	0	0	0
N98347_1607	Eukaryota(99)	Eukaryota_unclassified(99)	Eukaryota_unclassified(99)	Eukaryota_unclassified(99)	Eukaryota_unclassified(99)	Eukaryota_unclassified(99)	Eukaryota_unclassified(99)	Eukaryota_unclassified(99)	66	87	0	52	25	0	0	0	0	0	0	153	60	0	0	0	0	0	0	165	37	0	0	0	0	0	0	114	0	0	0	0	0	0	0	417	0	0	0	0	0
N167899_1606	Eukaryota(100)	Stramenopiles(100)	Ochrophyta(100)	Chrysophyceae(99)	Chrysophyceae_X(99)	Chrysophyceae_X_unclassified(99)	Chrysophyceae_X_unclassified(99)	Chrysophyceae_X_unclassified(99)	39	24	0	294	77	0	28	0	106	4	0	194	75	36	13	0	16	0	0	289	58	13	0	19	0	0	0	98	0	28	27	0	0	0	0	0	0	0	0	0	0
N123565_1603	Eukaryota(100)	Stramenopiles(96)	Ochrophyta(88)	Ochrophyta_unclassified(88)	Ochrophyta_unclassified(88)	Ochrophyta_unclassified(88)	Ochrophyta_unclassified(88)	Ochrophyta_unclassified(88)	0	0	0	64	30	0	23	0	31	0	0	37	0	40	27	38	33	4	0	53	0	81	64	280	148	0	0	74	0	0	0	0	0	0	0	0	0	0	0	0	0
N43092_1595	Eukaryota(100)	Amoebozoa(92)	Lobosa(92)	Discosea-Flabellinia(92)	Vannellida(92)	Vannellidae(92)	Ripella(92)	Ripella_sp.(92)	0	0	0	204	0	0	0	0	0	0	0	270	20	9	21	21	24	0	0	458	0	8	0	0	0	0	3	153	25	0	14	0	0	0	0	0	0	0	0	0	0
N151563_1592	Eukaryota(100)	Stramenopiles(100)	Ochrophyta(100)	Synurophyceae(99)	Synurales(99)	Synurales_X(99)	Synura(95)	Synura_unclassified(95)	0	151	0	42	95	0	0	0	0	0	0	184	24	0	0	0	0	0	0	39	9	0	0	0	0	0	0	0	0	0	0	0	0	0	0	103	0	0	0	0	0
N104867_1590	Eukaryota(96)	Eukaryota_unclassified(96)	Eukaryota_unclassified(96)	Eukaryota_unclassified(96)	Eukaryota_unclassified(96)	Eukaryota_unclassified(96)	Eukaryota_unclassified(96)	Eukaryota_unclassified(96)	0	36	0	0	0	0	0	0	0	0	0	0	0	0	0	0	0	0	0	0	0	0	0	0	0	0	0	0	0	0	0	0	0	0	0	129	0	0	0	0	0
N4722_1589	Eukaryota(100)	Eukaryota_unclassified(100)	Eukaryota_unclassified(100)	Eukaryota_unclassified(100)	Eukaryota_unclassified(100)	Eukaryota_unclassified(100)	Eukaryota_unclassified(100)	Eukaryota_unclassified(100)	356	213	357	0	0	0	0	0	0	0	0	0	28	0	0	0	0	0	0	116	0	0	0	0	0	0	161	0	0	0	0	0	0	0	0	125	86	0	0	0	0
N166642_1587	Eukaryota(100)	Opisthokonta(99)	Opisthokonta_unclassified(99)	Opisthokonta_unclassified(99)	Opisthokonta_unclassified(99)	Opisthokonta_unclassified(99)	Opisthokonta_unclassified(99)	Opisthokonta_unclassified(99)	0	24	0	0	79	0	58	0	48	0	0	38	13	35	8	7	6	0	11	64	23	10	0	0	0	0	0	76	65	20	0	0	0	7	0	0	0	0	52	0	0
N91948_1587	Eukaryota(97)	Eukaryota_unclassified(97)	Eukaryota_unclassified(97)	Eukaryota_unclassified(97)	Eukaryota_unclassified(97)	Eukaryota_unclassified(97)	Eukaryota_unclassified(97)	Eukaryota_unclassified(97)	95	595	0	0	0	0	0	0	0	0	0	0	0	0	0	0	0	0	0	0	0	0	0	0	0	0	0	0	0	0	0	0	0	0	0	0	0	0	0	0	0
N128400_1585	Eukaryota(100)	Opisthokonta(100)	Fungi(93)	Fungi_unclassified(93)	Fungi_unclassified(93)	Fungi_unclassified(93)	Fungi_unclassified(93)	Fungi_unclassified(93)	52	101	107	0	0	0	0	0	0	0	0	0	0	0	0	0	0	0	0	0	0	0	0	0	0	0	0	0	0	0	0	0	0	0	0	95	41	0	0	0	0
N161512_1585	Eukaryota(100)	Opisthokonta(100)	Metazoa(100)	Arthropoda(100)	Crustacea(100)	Maxillopoda(100)	Maxillopoda_unclassified(100)	Maxillopoda_unclassified(100)	501	2857	350	0	0	0	0	0	0	0	0	0	0	0	0	0	0	0	0	0	0	0	0	0	0	0	0	0	0	0	0	0	0	0	0	0	0	0	0	0	0
N168315_32	Eukaryota(100)	Eukaryota_unclassified(100)	Eukaryota_unclassified(100)	Eukaryota_unclassified(100)	Eukaryota_unclassified(100)	Eukaryota_unclassified(100)	Eukaryota_unclassified(100)	Eukaryota_unclassified(100)	0	17	0	0	0	0	0	0	0	0	0	0	0	0	0	0	0	0	0	0	0	0	0	0	0	0	0	0	0	0	0	0	0	0	0	0	0	0	0	0	0
N177087_32	Eukaryota(92)	Eukaryota_unclassified(92)	Eukaryota_unclassified(92)	Eukaryota_unclassified(92)	Eukaryota_unclassified(92)	Eukaryota_unclassified(92)	Eukaryota_unclassified(92)	Eukaryota_unclassified(92)	0	0	0	0	0	0	0	0	0	0	0	4	3	0	0	0	0	0	0	0	0	2	0	0	0	0	0	0	0	0	0	0	0	0	0	0	0	0	0	0	0
N33510_32	Eukaryota(100)	Archaeplastida(100)	Chlorophyta(100)	Chlorophyceae(100)	Chlamydomonadales(100)	Chlamydomonadales_X(100)	Lobochlamys(100)	Lobochlamys_segnis(100)	0	0	0	0	0	0	0	0	0	0	0	0	0	0	0	0	0	0	0	0	0	3	0	0	0	0	0	0	23	0	6	0	0	0	0	0	0	0	0	0	0
N36114_32	unknown	unknown_unclassified(0)	unknown_unclassified(0)	unknown_unclassified(0)	unknown_unclassified(0)	unknown_unclassified(0)	unknown_unclassified(0)	unknown_unclassified(0)	0	0	0	0	0	0	0	0	0	0	0	0	0	0	0	0	0	0	0	0	0	0	0	0	0	0	0	0	0	0	0	0	0	2	27	0	0	0	0	0	0
N38077_32	Eukaryota(88)	Eukaryota_unclassified(88)	Eukaryota_unclassified(88)	Eukaryota_unclassified(88)	Eukaryota_unclassified(88)	Eukaryota_unclassified(88)	Eukaryota_unclassified(88)	Eukaryota_unclassified(88)	0	0	0	0	0	0	0	0	0	0	0	0	7	0	4	0	0	0	0	0	0	7	0	0	0	0	0	0	0	0	0	0	0	0	0	0	0	0	0	0	0
N43384_32	Eukaryota(99)	Eukaryota_unclassified(99)	Eukaryota_unclassified(99)	Eukaryota_unclassified(99)	Eukaryota_unclassified(99)	Eukaryota_unclassified(99)	Eukaryota_unclassified(99)	Eukaryota_unclassified(99)	0	8	0	0	0	0	0	0	0	0	0	0	0	0	0	0	0	0	0	0	0	0	0	0	0	0	0	0	0	0	0	0	0	0	0	0	0	0	0	0	0
N48355_32	Eukaryota(99)	Eukaryota_unclassified(99)	Eukaryota_unclassified(99)	Eukaryota_unclassified(99)	Eukaryota_unclassified(99)	Eukaryota_unclassified(99)	Eukaryota_unclassified(99)	Eukaryota_unclassified(99)	32	0	0	0	0	0	0	0	0	0	0	0	0	0	0	0	0	0	0	0	0	0	0	0	0	0	0	0	0	0	0	0	0	0	0	0	0	0	0	0	0
N59670_32	Eukaryota(100)	Eukaryota_unclassified(100)	Eukaryota_unclassified(100)	Eukaryota_unclassified(100)	Eukaryota_unclassified(100)	Eukaryota_unclassified(100)	Eukaryota_unclassified(100)	Eukaryota_unclassified(100)	0	45	0	0	0	0	0	0	0	0	0	0	0	0	0	0	0	0	0	0	0	0	0	0	0	0	0	0	0	0	0	0	0	0	0	0	0	0	0	0	0
N74317_32	Eukaryota(100)	Opisthokonta(85)	Opisthokonta_unclassified(85)	Opisthokonta_unclassified(85)	Opisthokonta_unclassified(85)	Opisthokonta_unclassified(85)	Opisthokonta_unclassified(85)	Opisthokonta_unclassified(85)	0	0	0	0	0	0	0	0	0	0	0	0	0	0	0	0	0	0	0	0	0	0	0	0	0	0	0	0	0	0	0	0	0	0	0	0	0	0	0	0	0
N75417_32	Eukaryota(100)	Eukaryota_unclassified(100)	Eukaryota_unclassified(100)	Eukaryota_unclassified(100)	Eukaryota_unclassified(100)	Eukaryota_unclassified(100)	Eukaryota_unclassified(100)	Eukaryota_unclassified(100)	0	0	0	0	0	0	0	0	0	0	18	0	0	0	0	0	0	0	0	0	0	0	0	0	0	0	0	0	0	0	0	0	0	14	0	0	0	0	0	0	0
N91455_32	Eukaryota(99)	Excavata(89)	Discoba(89)	Euglenida(89)	Petalomonadida(89)	Petalomonadida_unclassified(89)	Petalomonadida_unclassified(89)	Petalomonadida_unclassified(89)	0	0	0	0	0	0	0	0	0	0	0	0	0	0	0	0	0	0	0	0	0	0	0	0	0	0	0	0	0	0	0	0	0	0	0	0	0	0	0	0	0
N97761_32	Eukaryota(93)	Eukaryota_unclassified(93)	Eukaryota_unclassified(93)	Eukaryota_unclassified(93)	Eukaryota_unclassified(93)	Eukaryota_unclassified(93)	Eukaryota_unclassified(93)	Eukaryota_unclassified(93)	0	0	0	0	0	0	0	0	0	0	0	0	13	0	11	8	0	0	0	0	0	0	0	0	0	0	0	0	0	0	0	0	0	0	0	0	0	0	0	0	0
N114414_31	Eukaryota(100)	Excavata(93)	Discoba(92)	Euglenida(91)	Petalomonadida(88)	Scytomonadidae(87)	Petalomonas(87)	Petalomonas_planus(84)	24	0	0	0	0	0	0	0	0	0	0	0	0	0	0	0	0	0	0	0	0	0	0	0	0	0	0	0	0	0	0	0	0	0	0	0	0	0	0	0	0
N12120_31	Eukaryota(97)	Eukaryota_unclassified(97)	Eukaryota_unclassified(97)	Eukaryota_unclassified(97)	Eukaryota_unclassified(97)	Eukaryota_unclassified(97)	Eukaryota_unclassified(97)	Eukaryota_unclassified(97)	0	0	0	0	0	0	0	0	0	0	0	0	0	0	0	0	0	0	0	0	0	0	0	0	0	0	0	0	0	0	0	0	0	0	0	0	0	0	0	0	0
N123193_31	Eukaryota(100)	Amoebozoa(97)	Conosa(97)	Mycetozoa-Myxogastrea(97)	Stemonitales-Physarales(94)	Stemonitales-Physarales_unclassified(94)	Stemonitales-Physarales_unclassified(94)	Stemonitales-Physarales_unclassified(94)	0	0	0	0	0	0	0	0	0	0	0	0	0	0	0	0	0	0	0	0	0	0	0	0	0	0	0	0	0	0	0	0	0	0	0	0	0	0	0	0	0
N140158_31	Eukaryota(100)	Stramenopiles(100)	Ochrophyta(100)	Xanthophyceae(100)	Xanthophyceae_X(100)	Xanthophyceae_XX(100)	Xanthophyceae_XX_unclassified(100)	Xanthophyceae_XX_unclassified(100)	25	0	0	0	0	0	0	0	0	0	0	0	0	0	0	0	0	0	0	0	0	6	0	0	0	0	0	0	0	0	0	0	0	0	0	0	0	0	0	0	0
N144872_31	Eukaryota(98)	Eukaryota_unclassified(98)	Eukaryota_unclassified(98)	Eukaryota_unclassified(98)	Eukaryota_unclassified(98)	Eukaryota_unclassified(98)	Eukaryota_unclassified(98)	Eukaryota_unclassified(98)	0	31	0	0	0	0	0	0	0	0	0	0	0	0	0	0	0	0	0	0	0	0	0	0	0	0	0	0	0	0	0	0	0	0	0	0	0	0	0	0	0
N156164_31	Eukaryota(96)	Eukaryota_unclassified(96)	Eukaryota_unclassified(96)	Eukaryota_unclassified(96)	Eukaryota_unclassified(96)	Eukaryota_unclassified(96)	Eukaryota_unclassified(96)	Eukaryota_unclassified(96)	0	0	0	0	0	0	0	0	0	0	0	0	0	0	0	0	0	0	0	0	0	0	0	0	0	0	0	0	0	0	0	0	0	0	0	0	0	0	0	0	0
N161015_31	Eukaryota(100)	Amoebozoa(99)	Lobosa(99)	Lobosa_X(99)	Centramoebida(99)	Acanthamoebidae(99)	Acanthamoeba(99)	Acanthamoeba_unclassified(99)	31	0	0	0	0	0	0	0	0	0	0	0	0	0	0	0	0	0	0	0	0	0	0	0	0	0	0	0	0	0	0	0	0	0	0	0	0	0	0	0	0
N161067_31	Eukaryota(100)	Alveolata(96)	Ciliophora(91)	Ciliophora_unclassified(91)	Ciliophora_unclassified(91)	Ciliophora_unclassified(91)	Ciliophora_unclassified(91)	Ciliophora_unclassified(91)	0	0	0	0	0	0	0	0	0	0	0	0	0	0	0	0	0	0	0	0	0	0	0	0	0	0	0	0	23	0	0	0	0	0	0	0	0	0	0	0	0
N162695_31	Eukaryota(97)	Eukaryota_unclassified(97)	Eukaryota_unclassified(97)	Eukaryota_unclassified(97)	Eukaryota_unclassified(97)	Eukaryota_unclassified(97)	Eukaryota_unclassified(97)	Eukaryota_unclassified(97)	0	0	0	0	0	0	0	0	0	0	0	31	0	0	0	0	0	0	0	0	0	0	0	0	0	0	0	0	0	0	0	0	0	0	0	0	0	0	0	0	0
N170996_31	Eukaryota(100)	Amoebozoa(100)	Conosa(100)	Mycetozoa-Myxogastrea(100)	Stemonitales-Physarales(100)	Didymiaceae(99)	Didymium(97)	Didymium_iridis(96)	27	4	0	0	0	0	0	0	0	0	0	0	0	0	0	0	0	0	0	0	0	0	0	0	0	0	0	0	0	0	0	0	0	0	0	0	0	0	0	0	0
N19408_31	Eukaryota(100)	Excavata(100)	Discoba(100)	Euglenida(100)	Euglenida_X(100)	Anisonemidae(100)	Anisonema(100)	Anisonema_sp.(100)	0	0	0	0	0	0	0	0	0	0	0	0	0	0	0	0	0	0	0	0	0	0	0	0	0	0	0	0	0	0	0	0	0	0	0	0	0	0	0	0	0
N32644_31	Eukaryota(94)	Eukaryota_unclassified(94)	Eukaryota_unclassified(94)	Eukaryota_unclassified(94)	Eukaryota_unclassified(94)	Eukaryota_unclassified(94)	Eukaryota_unclassified(94)	Eukaryota_unclassified(94)	0	0	0	0	0	0	0	0	0	0	0	0	0	0	0	0	0	0	0	0	0	0	0	0	0	0	0	0	0	0	0	0	0	0	0	0	0	0	0	0	0
N46320_31	Eukaryota(100)	Eukaryota_unclassified(100)	Eukaryota_unclassified(100)	Eukaryota_unclassified(100)	Eukaryota_unclassified(100)	Eukaryota_unclassified(100)	Eukaryota_unclassified(100)	Eukaryota_unclassified(100)	0	0	0	0	0	0	0	0	0	0	0	0	0	0	0	0	0	0	0	0	0	0	0	0	0	0	0	31	0	0	0	0	0	0	0	0	0	0	0	0	0
N51873_31	Eukaryota(95)	Eukaryota_unclassified(95)	Eukaryota_unclassified(95)	Eukaryota_unclassified(95)	Eukaryota_unclassified(95)	Eukaryota_unclassified(95)	Eukaryota_unclassified(95)	Eukaryota_unclassified(95)	0	18	0	0	0	0	0	0	0	0	0	0	0	0	0	0	0	0	0	0	0	0	0	0	0	0	0	0	0	10	3	0	0	0	0	0	0	0	0	0	0
N63733_31	Eukaryota(100)	Archaeplastida(100)	Chlorophyta(100)	Chlorophyceae(98)	Chlamydomonadales(87)	Chlamydomonadales_X(87)	Chlamydomonadales_X_unclassified(87)	Chlamydomonadales_X_unclassified(87)	0	0	0	0	0	0	0	0	0	0	0	0	5	0	0	0	0	0	4	0	22	0	0	0	0	0	0	0	0	0	0	0	0	0	0	0	0	0	0	0	0
N69085_31	Eukaryota(96)	Eukaryota_unclassified(96)	Eukaryota_unclassified(96)	Eukaryota_unclassified(96)	Eukaryota_unclassified(96)	Eukaryota_unclassified(96)	Eukaryota_unclassified(96)	Eukaryota_unclassified(96)	0	31	0	0	0	0	0	0	0	0	0	0	0	0	0	0	0	0	0	0	0	0	0	0	0	0	0	0	0	0	0	0	0	0	0	0	0	0	0	0	0
N71930_31	Eukaryota(98)	Eukaryota_unclassified(98)	Eukaryota_unclassified(98)	Eukaryota_unclassified(98)	Eukaryota_unclassified(98)	Eukaryota_unclassified(98)	Eukaryota_unclassified(98)	Eukaryota_unclassified(98)	0	0	0	0	0	0	0	0	0	0	0	0	0	0	5	0	0	0	0	0	0	0	0	15	7	0	0	0	0	0	0	0	0	4	0	0	0	0	0	0	0
N749_31	Eukaryota(100)	Opisthokonta(100)	Metazoa(100)	Platyhelminthes(88)	Turbellaria(85)	Turbellaria_unclassified(85)	Turbellaria_unclassified(85)	Turbellaria_unclassified(85)	0	31	0	0	0	0	0	0	0	0	0	0	0	0	0	0	0	0	0	0	0	0	0	0	0	0	0	0	0	0	0	0	0	0	0	0	0	0	0	0	0
N90299_31	Eukaryota(97)	Eukaryota_unclassified(97)	Eukaryota_unclassified(97)	Eukaryota_unclassified(97)	Eukaryota_unclassified(97)	Eukaryota_unclassified(97)	Eukaryota_unclassified(97)	Eukaryota_unclassified(97)	0	11	0	0	0	0	0	0	0	0	0	0	0	0	0	0	0	0	0	0	0	0	0	0	0	0	0	0	0	0	0	0	0	0	0	0	0	0	0	0	0
N92941_31	Eukaryota(100)	Opisthokonta(96)	Opisthokonta_unclassified(96)	Opisthokonta_unclassified(96)	Opisthokonta_unclassified(96)	Opisthokonta_unclassified(96)	Opisthokonta_unclassified(96)	Opisthokonta_unclassified(96)	31	0	0	0	0	0	0	0	0	0	0	0	0	0	0	0	0	0	0	0	0	0	0	0	0	0	0	0	0	0	0	0	0	0	0	0	0	0	0	0	0
N96584_31	Eukaryota(100)	Stramenopiles(90)	Opalozoa(89)	Opalinata(89)	Opalinata_X(89)	Blastocystis-Group(89)	Blastocystis-Group_unclassified(89)	Blastocystis-Group_unclassified(89)	0	31	0	0	0	0	0	0	0	0	0	0	0	0	0	0	0	0	0	0	0	0	0	0	0	0	0	0	0	0	0	0	0	0	0	0	0	0	0	0	0
N9666_31	Eukaryota(100)	Stramenopiles(100)	Ochrophyta(100)	Ochrophyta_unclassified(100)	Ochrophyta_unclassified(100)	Ochrophyta_unclassified(100)	Ochrophyta_unclassified(100)	Ochrophyta_unclassified(100)	0	0	0	0	0	0	0	0	0	0	0	0	0	0	0	0	0	0	0	0	0	0	0	0	0	0	0	31	0	0	0	0	0	0	0	0	0	0	0	0	0
N102276_30	Eukaryota(99)	Eukaryota_unclassified(99)	Eukaryota_unclassified(99)	Eukaryota_unclassified(99)	Eukaryota_unclassified(99)	Eukaryota_unclassified(99)	Eukaryota_unclassified(99)	Eukaryota_unclassified(99)	0	16	0	0	0	0	0	0	0	0	0	0	14	0	0	0	0	0	0	0	0	0	0	0	0	0	0	0	0	0	0	0	0	0	0	0	0	0	0	0	0
N109419_30	Eukaryota(99)	Opisthokonta(98)	Fungi(93)	Fungi_unclassified(93)	Fungi_unclassified(93)	Fungi_unclassified(93)	Fungi_unclassified(93)	Fungi_unclassified(93)	0	0	20	0	0	0	10	0	0	0	0	0	0	0	0	0	0	0	0	0	0	0	0	0	0	0	0	0	0	0	0	0	0	0	0	0	0	0	0	0	0
N110710_30	Eukaryota(97)	Alveolata(84)	Alveolata_unclassified(84)	Alveolata_unclassified(84)	Alveolata_unclassified(84)	Alveolata_unclassified(84)	Alveolata_unclassified(84)	Alveolata_unclassified(84)	0	0	0	0	0	0	0	0	0	0	0	0	0	0	0	0	0	0	0	0	0	0	0	0	0	0	0	0	7	11	10	0	0	0	0	0	0	0	0	0	0
N114864_30	Eukaryota(100)	Eukaryota_unclassified(100)	Eukaryota_unclassified(100)	Eukaryota_unclassified(100)	Eukaryota_unclassified(100)	Eukaryota_unclassified(100)	Eukaryota_unclassified(100)	Eukaryota_unclassified(100)	0	0	0	0	0	0	0	0	0	0	0	0	0	0	0	0	0	0	0	0	0	0	0	0	0	0	0	0	0	0	0	0	0	0	0	0	30	0	0	0	0
N11936_30	unknown	unknown_unclassified(0)	unknown_unclassified(0)	unknown_unclassified(0)	unknown_unclassified(0)	unknown_unclassified(0)	unknown_unclassified(0)	unknown_unclassified(0)	0	30	0	0	0	0	0	0	0	0	0	0	0	0	0	0	0	0	0	0	0	0	0	0	0	0	0	0	0	0	0	0	0	0	0	0	0	0	0	0	0
N128938_30	Eukaryota(94)	Eukaryota_unclassified(94)	Eukaryota_unclassified(94)	Eukaryota_unclassified(94)	Eukaryota_unclassified(94)	Eukaryota_unclassified(94)	Eukaryota_unclassified(94)	Eukaryota_unclassified(94)	0	30	0	0	0	0	0	0	0	0	0	0	0	0	0	0	0	0	0	0	0	0	0	0	0	0	0	0	0	0	0	0	0	0	0	0	0	0	0	0	0
N130728_30	Eukaryota(100)	Eukaryota_unclassified(100)	Eukaryota_unclassified(100)	Eukaryota_unclassified(100)	Eukaryota_unclassified(100)	Eukaryota_unclassified(100)	Eukaryota_unclassified(100)	Eukaryota_unclassified(100)	0	0	0	0	0	0	0	0	0	0	0	0	0	0	0	0	0	0	0	0	0	0	0	0	0	0	0	0	30	0	0	0	0	0	0	0	0	0	0	0	0
N131868_30	Eukaryota(85)	Eukaryota_unclassified(85)	Eukaryota_unclassified(85)	Eukaryota_unclassified(85)	Eukaryota_unclassified(85)	Eukaryota_unclassified(85)	Eukaryota_unclassified(85)	Eukaryota_unclassified(85)	0	0	0	0	0	0	0	0	0	0	0	0	0	0	0	0	0	0	0	0	0	0	0	0	0	0	0	0	0	0	0	0	19	0	0	0	0	0	0	0	0
N140981_30	Eukaryota(100)	Opisthokonta(100)	Fungi(100)	Basidiomycota(100)	Pucciniomycotina(100)	Cystobasidiomycetes(80)	Cystobasidiomycetes_unclassified(80)	Cystobasidiomycetes_unclassified(80)	0	0	0	0	0	0	12	0	0	0	0	0	0	6	0	0	0	0	0	0	0	0	0	0	0	0	0	0	0	0	0	0	0	0	0	0	0	0	0	0	0
N143781_30	Eukaryota(96)	Eukaryota_unclassified(96)	Eukaryota_unclassified(96)	Eukaryota_unclassified(96)	Eukaryota_unclassified(96)	Eukaryota_unclassified(96)	Eukaryota_unclassified(96)	Eukaryota_unclassified(96)	0	19	0	0	0	0	0	0	0	0	0	0	0	0	0	0	0	0	0	0	0	0	0	0	0	0	0	0	0	0	0	0	0	0	0	0	0	0	0	0	0
N147400_30	Eukaryota(100)	Opisthokonta(94)	Opisthokonta_unclassified(94)	Opisthokonta_unclassified(94)	Opisthokonta_unclassified(94)	Opisthokonta_unclassified(94)	Opisthokonta_unclassified(94)	Opisthokonta_unclassified(94)	0	30	0	0	0	0	0	0	0	0	0	0	0	0	0	0	0	0	0	0	0	0	0	0	0	0	0	0	0	0	0	0	0	0	0	0	0	0	0	0	0
N150864_30	Eukaryota(95)	Eukaryota_unclassified(95)	Eukaryota_unclassified(95)	Eukaryota_unclassified(95)	Eukaryota_unclassified(95)	Eukaryota_unclassified(95)	Eukaryota_unclassified(95)	Eukaryota_unclassified(95)	0	0	0	0	0	0	0	0	0	0	0	0	0	0	0	0	14	0	0	5	0	0	0	0	0	0	0	0	0	0	0	0	0	0	0	0	0	0	0	0	0
N104966_17	Eukaryota(100)	Rhizaria(87)	Cercozoa(87)	Filosa-Imbricatea(86)	Euglyphida(86)	Trinematidae(82)	Trinematidae_unclassified(82)	Trinematidae_unclassified(82)	0	0	0	0	0	0	0	0	0	0	0	0	0	0	0	0	0	0	0	0	0	0	0	0	0	0	0	0	0	0	0	0	0	0	0	0	0	0	0	0	0
N106884_17	Eukaryota(100)	Excavata(100)	Discoba(100)	Euglenida(100)	Euglenophyceae(100)	Euglenaceae(100)	Trachelomonas(100)	Trachelomonas_echinata(100)	0	17	0	0	0	0	0	0	0	0	0	0	0	0	0	0	0	0	0	0	0	0	0	0	0	0	0	0	0	0	0	0	0	0	0	0	0	0	0	0	0
N110652_17	Eukaryota(100)	Eukaryota_unclassified(100)	Eukaryota_unclassified(100)	Eukaryota_unclassified(100)	Eukaryota_unclassified(100)	Eukaryota_unclassified(100)	Eukaryota_unclassified(100)	Eukaryota_unclassified(100)	0	0	0	0	0	0	0	0	0	0	0	0	0	0	0	0	0	0	0	0	0	0	0	0	0	0	0	0	0	0	0	0	0	0	0	0	0	0	0	0	0
N116365_17	Eukaryota(99)	Eukaryota_unclassified(99)	Eukaryota_unclassified(99)	Eukaryota_unclassified(99)	Eukaryota_unclassified(99)	Eukaryota_unclassified(99)	Eukaryota_unclassified(99)	Eukaryota_unclassified(99)	0	0	0	0	0	0	0	0	0	0	5	0	0	0	0	0	0	0	0	0	0	0	0	0	0	0	3	9	0	0	0	0	0	0	0	0	0	0	0	0	0
N12211_17	Eukaryota(100)	Amoebozoa(88)	Conosa(87)	Conosa_unclassified(87)	Conosa_unclassified(87)	Conosa_unclassified(87)	Conosa_unclassified(87)	Conosa_unclassified(87)	0	0	0	0	17	0	0	0	0	0	0	0	0	0	0	0	0	0	0	0	0	0	0	0	0	0	0	0	0	0	0	0	0	0	0	0	0	0	0	0	0
N129056_17	Eukaryota(100)	Amoebozoa(99)	Conosa(99)	Variosea(99)	Variosea_X(99)	Filamoebidae(99)	Filamoeba(99)	Filamoeba_unclassified(99)	0	0	0	0	0	0	0	0	0	0	0	0	0	0	0	0	0	0	0	0	0	0	0	0	0	0	0	0	0	0	0	0	0	0	0	0	0	0	0	0	0
N129149_17	Eukaryota(97)	Eukaryota_unclassified(97)	Eukaryota_unclassified(97)	Eukaryota_unclassified(97)	Eukaryota_unclassified(97)	Eukaryota_unclassified(97)	Eukaryota_unclassified(97)	Eukaryota_unclassified(97)	0	0	0	0	0	0	0	0	0	0	0	0	0	0	0	0	0	0	0	0	0	0	0	0	0	0	0	0	0	0	17	0	0	0	0	0	0	0	0	0	0
N134078_17	Eukaryota(96)	Eukaryota_unclassified(96)	Eukaryota_unclassified(96)	Eukaryota_unclassified(96)	Eukaryota_unclassified(96)	Eukaryota_unclassified(96)	Eukaryota_unclassified(96)	Eukaryota_unclassified(96)	0	0	0	0	0	0	0	0	0	0	0	0	0	0	0	0	0	0	0	0	0	0	0	0	0	0	0	0	0	0	0	0	0	0	0	0	0	0	0	0	0
N13783_17	Eukaryota(99)	Opisthokonta(84)	Opisthokonta_unclassified(84)	Opisthokonta_unclassified(84)	Opisthokonta_unclassified(84)	Opisthokonta_unclassified(84)	Opisthokonta_unclassified(84)	Opisthokonta_unclassified(84)	0	0	0	0	0	0	0	0	0	0	0	0	0	0	0	0	0	0	0	0	0	0	0	0	0	0	0	0	0	0	0	0	0	0	0	0	0	0	0	0	0
N142887_17	Eukaryota(97)	Eukaryota_unclassified(97)	Eukaryota_unclassified(97)	Eukaryota_unclassified(97)	Eukaryota_unclassified(97)	Eukaryota_unclassified(97)	Eukaryota_unclassified(97)	Eukaryota_unclassified(97)	0	17	0	0	0	0	0	0	0	0	0	0	0	0	0	0	0	0	0	0	0	0	0	0	0	0	0	0	0	0	0	0	0	0	0	0	0	0	0	0	0
N145998_17	Eukaryota(100)	Opisthokonta(96)	Opisthokonta_unclassified(96)	Opisthokonta_unclassified(96)	Opisthokonta_unclassified(96)	Opisthokonta_unclassified(96)	Opisthokonta_unclassified(96)	Opisthokonta_unclassified(96)	0	0	0	0	0	0	0	0	0	0	0	0	0	0	0	0	0	0	0	0	0	0	0	0	0	0	0	0	0	0	0	0	0	0	0	0	0	0	0	0	0
N151937_17	Eukaryota(99)	Eukaryota_unclassified(99)	Eukaryota_unclassified(99)	Eukaryota_unclassified(99)	Eukaryota_unclassified(99)	Eukaryota_unclassified(99)	Eukaryota_unclassified(99)	Eukaryota_unclassified(99)	0	0	0	0	0	0	0	0	0	0	0	0	0	0	0	0	0	0	0	0	0	0	0	0	0	0	0	0	0	0	0	0	0	0	0	0	0	0	0	0	0
N162266_17	Eukaryota(100)	Eukaryota_unclassified(100)	Eukaryota_unclassified(100)	Eukaryota_unclassified(100)	Eukaryota_unclassified(100)	Eukaryota_unclassified(100)	Eukaryota_unclassified(100)	Eukaryota_unclassified(100)	17	0	0	0	0	0	0	0	0	0	0	0	0	0	0	0	0	0	0	0	0	0	0	0	0	0	0	0	0	0	0	0	0	0	0	0	0	0	0	0	0
N168258_17	unknown	unknown_unclassified(0)	unknown_unclassified(0)	unknown_unclassified(0)	unknown_unclassified(0)	unknown_unclassified(0)	unknown_unclassified(0)	unknown_unclassified(0)	0	0	0	0	0	0	0	0	0	0	0	0	0	0	0	0	0	0	0	17	0	0	0	0	0	0	0	0	0	0	0	0	0	0	0	0	0	0	0	0	0
N18664_17	Eukaryota(100)	Eukaryota_unclassified(100)	Eukaryota_unclassified(100)	Eukaryota_unclassified(100)	Eukaryota_unclassified(100)	Eukaryota_unclassified(100)	Eukaryota_unclassified(100)	Eukaryota_unclassified(100)	0	0	0	0	0	0	0	0	0	0	0	0	0	0	0	0	0	0	0	17	0	0	0	0	0	0	0	0	0	0	0	0	0	0	0	0	0	0	0	0	0
N19005_17	Eukaryota(96)	Eukaryota_unclassified(96)	Eukaryota_unclassified(96)	Eukaryota_unclassified(96)	Eukaryota_unclassified(96)	Eukaryota_unclassified(96)	Eukaryota_unclassified(96)	Eukaryota_unclassified(96)	0	17	0	0	0	0	0	0	0	0	0	0	0	0	0	0	0	0	0	0	0	0	0	0	0	0	0	0	0	0	0	0	0	0	0	0	0	0	0	0	0
N39648_17	unknown	unknown_unclassified(0)	unknown_unclassified(0)	unknown_unclassified(0)	unknown_unclassified(0)	unknown_unclassified(0)	unknown_unclassified(0)	unknown_unclassified(0)	0	0	0	0	0	0	0	0	0	0	0	0	0	0	0	0	0	0	0	0	0	0	0	0	0	0	0	0	0	0	0	12	5	0	0	0	0	0	0	0	0
N54399_17	Eukaryota(100)	Excavata(100)	Discoba(100)	Discoba_XX(100)	Jakobida(100)	Histionidae(100)	Reclinomonas(100)	Reclinomonas_americana(100)	0	17	0	0	0	0	0	0	0	0	0	0	0	0	0	0	0	0	0	0	0	0	0	0	0	0	0	0	0	0	0	0	0	0	0	0	0	0	0	0	0
N61084_17	Eukaryota(96)	Eukaryota_unclassified(96)	Eukaryota_unclassified(96)	Eukaryota_unclassified(96)	Eukaryota_unclassified(96)	Eukaryota_unclassified(96)	Eukaryota_unclassified(96)	Eukaryota_unclassified(96)	0	0	0	0	0	0	0	0	0	0	0	0	0	0	0	0	0	0	0	0	0	0	0	0	0	0	0	0	0	0	0	0	0	0	0	0	0	0	0	0	0
N66437_17	unknown	unknown_unclassified(0)	unknown_unclassified(0)	unknown_unclassified(0)	unknown_unclassified(0)	unknown_unclassified(0)	unknown_unclassified(0)	unknown_unclassified(0)	0	0	0	0	0	0	0	0	0	0	0	0	0	0	0	0	0	0	0	0	0	0	0	0	0	0	0	0	0	0	0	0	0	0	0	0	0	0	0	0	0
N71131_17	Eukaryota(97)	Excavata(89)	Discoba(89)	Euglenida(87)	Euglenida_unclassified(87)	Euglenida_unclassified(87)	Euglenida_unclassified(87)	Euglenida_unclassified(87)	0	0	0	0	0	0	0	0	0	0	0	0	0	0	0	0	0	0	0	0	0	0	0	0	0	0	0	0	17	0	0	0	0	0	0	0	0	0	0	0	0
N76826_17	Eukaryota(100)	Opisthokonta(95)	Opisthokonta_unclassified(95)	Opisthokonta_unclassified(95)	Opisthokonta_unclassified(95)	Opisthokonta_unclassified(95)	Opisthokonta_unclassified(95)	Opisthokonta_unclassified(95)	0	0	0	0	0	0	0	0	0	0	0	0	0	0	0	0	0	0	0	0	0	0	0	0	0	0	0	0	17	0	0	0	0	0	0	0	0	0	0	0	0
N173995_63	Eukaryota(98)	Opisthokonta(94)	Opisthokonta_unclassified(94)	Opisthokonta_unclassified(94)	Opisthokonta_unclassified(94)	Opisthokonta_unclassified(94)	Opisthokonta_unclassified(94)	Opisthokonta_unclassified(94)	0	0	0	0	0	0	0	0	0	0	0	0	0	0	0	0	0	0	0	0	0	0	0	0	0	0	0	0	0	0	0	0	0	0	0	0	0	0	0	0	0
N18980_63	Eukaryota(98)	Opisthokonta(88)	Opisthokonta_unclassified(88)	Opisthokonta_unclassified(88)	Opisthokonta_unclassified(88)	Opisthokonta_unclassified(88)	Opisthokonta_unclassified(88)	Opisthokonta_unclassified(88)	0	0	0	0	0	0	0	0	0	0	0	0	0	0	0	0	0	0	0	0	0	0	0	0	0	0	0	0	0	0	0	0	0	0	0	0	0	0	0	0	0
N3157_63	Eukaryota(100)	Opisthokonta(100)	Metazoa(100)	Arthropoda(100)	Hexapoda(100)	Insecta(100)	Chironomus(99)	Chironomus_tepperi(99)	0	24	0	0	0	0	21	0	0	0	0	0	0	0	0	0	0	0	0	0	0	0	0	0	0	0	0	0	0	0	0	0	0	0	0	0	0	0	0	0	0
N54726_63	Eukaryota(100)	Excavata(99)	Discoba(99)	Kinetoplastea(95)	Prokinetoplastida(94)	Ichthyobodonidae(94)	Ichthyobodonidae_PRO1(94)	Ichthyobodonidae_PRO1_sp.(94)	0	6	50	0	0	0	0	0	0	0	0	0	0	0	0	0	0	0	0	0	0	0	0	0	0	0	0	0	0	0	0	0	0	0	0	0	0	0	0	0	0
N81957_63	Eukaryota(100)	Eukaryota_unclassified(100)	Eukaryota_unclassified(100)	Eukaryota_unclassified(100)	Eukaryota_unclassified(100)	Eukaryota_unclassified(100)	Eukaryota_unclassified(100)	Eukaryota_unclassified(100)	0	19	0	0	0	0	0	0	0	0	0	0	0	0	7	0	0	0	0	11	0	0	0	0	0	0	0	26	0	0	0	0	0	0	0	0	0	0	0	0	0
N9842_63	Eukaryota(100)	Eukaryota_unclassified(100)	Eukaryota_unclassified(100)	Eukaryota_unclassified(100)	Eukaryota_unclassified(100)	Eukaryota_unclassified(100)	Eukaryota_unclassified(100)	Eukaryota_unclassified(100)	0	41	0	0	0	0	0	0	0	0	0	0	0	0	0	0	0	0	0	0	0	0	0	0	0	0	0	0	0	0	0	0	0	0	0	0	0	0	0	0	0
N104529_62	Eukaryota(98)	Eukaryota_unclassified(98)	Eukaryota_unclassified(98)	Eukaryota_unclassified(98)	Eukaryota_unclassified(98)	Eukaryota_unclassified(98)	Eukaryota_unclassified(98)	Eukaryota_unclassified(98)	0	0	0	0	0	0	0	0	0	0	0	0	0	0	0	0	0	0	0	0	0	4	0	0	0	0	0	0	0	0	0	0	0	0	0	0	0	0	0	0	0
N13722_62	Eukaryota(100)	Excavata(100)	Discoba(100)	Euglenida(100)	Euglenophyceae(100)	Phacaceae(98)	Lepocinclis(98)	Lepocinclis_tripteris(95)	0	0	0	0	0	0	62	0	0	0	0	0	0	0	0	0	0	0	0	0	0	0	0	0	0	0	0	0	0	0	0	0	0	0	0	0	0	0	0	0	0
N153091_62	Eukaryota(100)	Opisthokonta(100)	Fungi(100)	Ascomycota(100)	Pezizomycotina(100)	Sordariomycetes(99)	Sordariomycetes_unclassified(99)	Sordariomycetes_unclassified(99)	16	0	46	0	0	0	0	0	0	0	0	0	0	0	0	0	0	0	0	0	0	0	0	0	0	0	0	0	0	0	0	0	0	0	0	0	0	0	0	0	0
N15660_62	Eukaryota(99)	Opisthokonta(94)	Opisthokonta_unclassified(94)	Opisthokonta_unclassified(94)	Opisthokonta_unclassified(94)	Opisthokonta_unclassified(94)	Opisthokonta_unclassified(94)	Opisthokonta_unclassified(94)	0	13	0	0	17	0	0	0	32	0	0	0	0	0	0	0	0	0	0	0	0	0	0	0	0	0	0	0	0	0	0	0	0	0	0	0	0	0	0	0	0
N158141_62	Eukaryota(96)	Excavata(82)	Discoba(82)	Euglenida(80)	Euglenida_unclassified(80)	Euglenida_unclassified(80)	Euglenida_unclassified(80)	Euglenida_unclassified(80)	0	0	0	0	0	0	0	0	0	0	0	0	0	0	0	0	0	0	0	0	0	0	0	0	0	0	0	0	17	0	0	0	0	0	0	0	0	0	0	0	0
N160473_62	Eukaryota(100)	Eukaryota_unclassified(100)	Eukaryota_unclassified(100)	Eukaryota_unclassified(100)	Eukaryota_unclassified(100)	Eukaryota_unclassified(100)	Eukaryota_unclassified(100)	Eukaryota_unclassified(100)	0	0	0	0	0	0	0	0	0	0	0	0	0	0	0	0	0	0	0	0	0	0	0	0	0	0	0	0	0	0	0	0	0	0	0	0	0	0	0	0	0
N162529_62	Eukaryota(99)	Eukaryota_unclassified(99)	Eukaryota_unclassified(99)	Eukaryota_unclassified(99)	Eukaryota_unclassified(99)	Eukaryota_unclassified(99)	Eukaryota_unclassified(99)	Eukaryota_unclassified(99)	62	0	0	0	0	0	0	0	0	0	0	0	0	0	0	0	0	0	0	0	0	0	0	0	0	0	0	0	0	0	0	0	0	0	0	0	0	0	0	0	0
N165838_62	Eukaryota(98)	Eukaryota_unclassified(98)	Eukaryota_unclassified(98)	Eukaryota_unclassified(98)	Eukaryota_unclassified(98)	Eukaryota_unclassified(98)	Eukaryota_unclassified(98)	Eukaryota_unclassified(98)	0	14	0	0	0	0	0	0	0	0	0	0	0	0	0	0	0	0	0	25	0	0	0	0	0	0	0	23	0	0	0	0	0	0	0	0	0	0	0	0	0
N44192_62	Eukaryota(100)	Archaeplastida(100)	Chlorophyta(100)	Chlorophyceae(100)	Chaetopeltidales(100)	Chaetopeltidales_X(100)	Chaetopeltis(96)	Chaetopeltis_orbicularis(96)	46	11	0	0	0	0	0	0	0	0	0	0	0	5	0	0	0	0	0	0	0	0	0	0	0	0	0	0	0	0	0	0	0	0	0	0	0	0	0	0	0
N85941_62	Eukaryota(97)	Opisthokonta(86)	Opisthokonta_unclassified(86)	Opisthokonta_unclassified(86)	Opisthokonta_unclassified(86)	Opisthokonta_unclassified(86)	Opisthokonta_unclassified(86)	Opisthokonta_unclassified(86)	0	0	0	0	0	0	0	0	0	0	0	0	0	0	0	0	0	0	0	0	0	0	0	0	0	0	0	0	0	0	0	0	0	0	0	62	0	0	0	0	0
N10807_61	Eukaryota(98)	Excavata(87)	Discoba(87)	Euglenida(87)	Petalomonadida(85)	Scytomonadidae(80)	Scytomonadidae_unclassified(80)	Scytomonadidae_unclassified(80)	0	6	0	0	0	0	0	0	0	0	0	0	0	0	0	0	0	0	0	0	0	0	0	0	0	0	0	0	0	0	0	0	0	0	0	52	0	0	0	0	0
N120036_61	Eukaryota(100)	Amoebozoa(99)	Lobosa(99)	Discosea-Flabellinia(99)	Vannellida(99)	Vannellidae(99)	Ripella(99)	Ripella_sp.(99)	0	0	0	0	0	0	0	0	0	0	0	0	0	0	9	0	0	0	0	0	13	0	0	26	0	0	0	0	0	0	0	0	0	0	0	0	0	0	0	0	0
N123890_61	unknown	unknown_unclassified(0)	unknown_unclassified(0)	unknown_unclassified(0)	unknown_unclassified(0)	unknown_unclassified(0)	unknown_unclassified(0)	unknown_unclassified(0)	0	0	0	0	0	0	7	7	7	0	0	0	0	0	0	0	0	0	0	0	15	0	0	0	0	0	0	5	4	3	0	0	0	0	4	0	0	0	0	0	0
N124967_61	Eukaryota(100)	Alveolata(80)	Apicomplexa(80)	Gregarinomorphea(80)	Neogregarinorida(80)	Actinocephalidae(80)	Actinocephalidae_unclassified(80)	Actinocephalidae_unclassified(80)	0	0	0	0	0	0	0	0	0	0	0	0	0	0	0	0	0	0	0	0	61	0	0	0	0	0	0	0	0	0	0	0	0	0	0	0	0	0	0	0	0
N142892_61	Eukaryota(100)	Stramenopiles(100)	Ochrophyta(100)	Bacillariophyta(100)	Bacillariophyta_X(100)	Raphid-pennate(88)	Raphid-pennate_unclassified(88)	Raphid-pennate_unclassified(88)	0	0	0	0	12	0	0	0	0	0	0	27	0	5	0	0	0	0	0	6	0	0	0	0	0	0	0	0	0	0	0	0	0	0	0	0	0	0	0	0	0
N31118_61	Eukaryota(100)	Opisthokonta(100)	Fungi(98)	Kickxellomycota(92)	Kickxellomycotina(92)	Harpellales(92)	Harpellales_unclassified(92)	Harpellales_unclassified(92)	39	22	0	0	0	0	0	0	0	0	0	0	0	0	0	0	0	0	0	0	0	0	0	0	0	0	0	0	0	0	0	0	0	0	0	0	0	0	0	0	0
N33178_61	Eukaryota(93)	Eukaryota_unclassified(93)	Eukaryota_unclassified(93)	Eukaryota_unclassified(93)	Eukaryota_unclassified(93)	Eukaryota_unclassified(93)	Eukaryota_unclassified(93)	Eukaryota_unclassified(93)	0	0	0	0	0	0	0	0	0	0	0	0	0	0	0	0	0	0	0	0	0	0	0	0	0	0	0	0	0	0	0	0	0	0	0	0	0	0	0	0	0
N40120_61	Eukaryota(100)	Opisthokonta(99)	Opisthokonta_unclassified(99)	Opisthokonta_unclassified(99)	Opisthokonta_unclassified(99)	Opisthokonta_unclassified(99)	Opisthokonta_unclassified(99)	Opisthokonta_unclassified(99)	0	0	0	0	0	0	0	0	0	0	0	0	0	0	0	0	0	0	0	0	0	0	0	0	0	0	0	0	0	12	13	0	0	13	17	0	0	0	0	0	0
N41547_61	Eukaryota(100)	Excavata(100)	Discoba(100)	Euglenida(100)	Euglenophyceae(100)	Euglenaceae(100)	Monomorphina(100)	Monomorphina_piriformis(100)	0	0	0	0	0	0	0	0	0	0	0	0	0	0	0	0	0	0	0	0	5	0	0	0	0	0	0	0	6	0	26	0	0	0	0	0	0	0	0	0	0
N43957_61	Eukaryota(100)	Opisthokonta(99)	Opisthokonta_unclassified(99)	Opisthokonta_unclassified(99)	Opisthokonta_unclassified(99)	Opisthokonta_unclassified(99)	Opisthokonta_unclassified(99)	Opisthokonta_unclassified(99)	0	0	0	0	0	0	0	0	0	0	0	0	0	0	0	0	0	0	0	0	0	0	0	0	61	0	0	0	0	0	0	0	0	0	0	0	0	0	0	0	0
N49850_61	Eukaryota(100)	Opisthokonta(85)	Opisthokonta_unclassified(85)	Opisthokonta_unclassified(85)	Opisthokonta_unclassified(85)	Opisthokonta_unclassified(85)	Opisthokonta_unclassified(85)	Opisthokonta_unclassified(85)	0	0	0	0	0	0	0	0	0	0	0	0	0	0	0	0	0	0	0	23	0	14	0	0	0	0	0	0	0	24	0	0	0	0	0	0	0	0	0	0	0
N50652_61	Eukaryota(100)	Amoebozoa(99)	Conosa(99)	Mycetozoa-Myxogastrea(99)	Stemonitales-Physarales(99)	Stemonitales-Physarales_unclassified(99)	Stemonitales-Physarales_unclassified(99)	Stemonitales-Physarales_unclassified(99)	45	16	0	0	0	0	0	0	0	0	0	0	0	0	0	0	0	0	0	0	0	0	0	0	0	0	0	0	0	0	0	0	0	0	0	0	0	0	0	0	0
N51632_61	Eukaryota(99)	Eukaryota_unclassified(99)	Eukaryota_unclassified(99)	Eukaryota_unclassified(99)	Eukaryota_unclassified(99)	Eukaryota_unclassified(99)	Eukaryota_unclassified(99)	Eukaryota_unclassified(99)	0	0	0	0	0	0	0	0	0	0	19	0	0	0	0	0	0	0	0	0	9	0	0	0	0	0	4	0	0	6	8	0	0	0	2	0	0	0	0	0	0
N569_61	Eukaryota(90)	Eukaryota_unclassified(90)	Eukaryota_unclassified(90)	Eukaryota_unclassified(90)	Eukaryota_unclassified(90)	Eukaryota_unclassified(90)	Eukaryota_unclassified(90)	Eukaryota_unclassified(90)	0	0	0	0	0	0	0	0	0	0	0	0	0	0	0	0	0	0	0	0	0	0	0	0	0	0	0	0	12	0	0	0	0	0	0	0	0	0	0	0	0
N74392_61	Eukaryota(100)	Excavata(100)	Discoba(100)	Euglenida(100)	Euglenophyceae(100)	Euglenaceae(100)	Euglena(100)	Euglena_unclassified(100)	0	0	0	0	0	0	0	0	0	0	0	0	0	0	0	0	0	0	0	0	0	9	0	0	6	0	0	0	16	0	0	0	0	0	0	0	0	0	0	0	0
N83025_61	Eukaryota(99)	Opisthokonta(99)	Opisthokonta_unclassified(99)	Opisthokonta_unclassified(99)	Opisthokonta_unclassified(99)	Opisthokonta_unclassified(99)	Opisthokonta_unclassified(99)	Opisthokonta_unclassified(99)	28	15	0	0	0	0	0	0	0	0	0	18	0	0	0	0	0	0	0	0	0	0	0	0	0	0	0	0	0	0	0	0	0	0	0	0	0	0	0	0	0
N87497_61	Eukaryota(100)	Eukaryota_unclassified(100)	Eukaryota_unclassified(100)	Eukaryota_unclassified(100)	Eukaryota_unclassified(100)	Eukaryota_unclassified(100)	Eukaryota_unclassified(100)	Eukaryota_unclassified(100)	36	0	0	0	0	0	0	0	0	0	0	0	0	0	0	0	0	0	0	25	0	0	0	0	0	0	0	0	0	0	0	0	0	0	0	0	0	0	0	0	0
N126176_60	Eukaryota(100)	Opisthokonta(100)	Metazoa(100)	Arthropoda(99)	Crustacea(99)	Ostracoda(98)	Ostracoda_unclassified(98)	Ostracoda_unclassified(98)	0	100	0	0	0	0	0	0	0	0	0	0	0	0	0	0	0	0	0	0	0	0	0	0	0	0	0	0	0	0	0	0	0	0	0	0	0	0	0	0	0
N176498_60	Eukaryota(100)	Opisthokonta(100)	Metazoa(100)	Arthropoda(100)	Hexapoda(98)	Insecta(98)	Hydropsyche(98)	Hydropsyche_sp.(98)	56	0	0	0	0	0	0	0	0	0	0	0	0	0	0	0	0	0	0	0	0	4	0	0	0	0	0	0	0	0	0	0	0	0	0	0	0	0	0	0	0
N47026_60	Eukaryota(99)	Eukaryota_unclassified(99)	Eukaryota_unclassified(99)	Eukaryota_unclassified(99)	Eukaryota_unclassified(99)	Eukaryota_unclassified(99)	Eukaryota_unclassified(99)	Eukaryota_unclassified(99)	0	0	0	0	0	0	0	3	22	0	0	0	2	0	0	0	14	0	0	0	0	0	5	0	0	0	0	0	0	0	0	11	8	0	0	0	0	0	0	0	0
N5925_60	Eukaryota(99)	Eukaryota_unclassified(99)	Eukaryota_unclassified(99)	Eukaryota_unclassified(99)	Eukaryota_unclassified(99)	Eukaryota_unclassified(99)	Eukaryota_unclassified(99)	Eukaryota_unclassified(99)	36	0	0	0	0	0	0	0	0	0	0	0	0	0	0	0	0	0	0	0	6	0	0	0	0	0	0	0	0	18	0	0	0	0	0	0	0	0	0	0	0
N68189_60	Eukaryota(100)	Eukaryota_unclassified(100)	Eukaryota_unclassified(100)	Eukaryota_unclassified(100)	Eukaryota_unclassified(100)	Eukaryota_unclassified(100)	Eukaryota_unclassified(100)	Eukaryota_unclassified(100)	0	0	0	0	0	0	0	0	0	0	0	0	0	0	0	0	0	0	0	0	0	0	0	0	25	0	0	0	0	0	0	0	0	0	0	0	0	0	0	0	0
N94856_60	Eukaryota(99)	Opisthokonta(82)	Opisthokonta_unclassified(82)	Opisthokonta_unclassified(82)	Opisthokonta_unclassified(82)	Opisthokonta_unclassified(82)	Opisthokonta_unclassified(82)	Opisthokonta_unclassified(82)	44	16	0	0	0	0	0	0	0	0	0	0	0	0	0	0	0	0	0	0	0	0	0	0	0	0	0	0	0	0	0	0	0	0	0	0	0	0	0	0	0
N98798_60	Eukaryota(100)	Opisthokonta(100)	Mesomycetozoa(100)	Nucleariidea(100)	Nucleariida(100)	Nucleariida_X(100)	Nuclearia(100)	Nuclearia_delicatula(92)	0	0	0	0	0	0	0	0	0	0	0	0	12	22	0	0	0	0	0	0	0	0	0	0	0	0	0	0	0	0	0	0	0	0	0	0	0	0	0	0	0
N106186_59	Eukaryota(100)	Opisthokonta(100)	Metazoa(100)	Rotifera(93)	Rotifera_X(93)	Rotifera_XX(93)	Rotifera_XX_unclassified(93)	Rotifera_XX_unclassified(93)	0	0	0	0	0	0	0	0	0	0	0	0	0	0	0	0	0	0	0	0	0	0	0	0	0	0	0	0	0	0	0	0	0	0	0	0	0	0	0	0	0
N106513_59	Eukaryota(94)	Eukaryota_unclassified(94)	Eukaryota_unclassified(94)	Eukaryota_unclassified(94)	Eukaryota_unclassified(94)	Eukaryota_unclassified(94)	Eukaryota_unclassified(94)	Eukaryota_unclassified(94)	0	0	0	0	0	0	0	0	0	0	0	0	0	0	0	0	0	0	0	4	0	0	2	0	0	0	0	2	0	0	0	0	0	0	0	9	19	0	0	0	0
N116639_59	Eukaryota(83)	Eukaryota_unclassified(83)	Eukaryota_unclassified(83)	Eukaryota_unclassified(83)	Eukaryota_unclassified(83)	Eukaryota_unclassified(83)	Eukaryota_unclassified(83)	Eukaryota_unclassified(83)	0	0	0	0	0	0	0	0	0	0	0	0	0	0	0	0	0	0	0	0	0	0	0	0	0	0	0	0	0	0	0	0	0	0	0	0	0	0	0	0	0
N150271_59	Eukaryota(96)	Eukaryota_unclassified(96)	Eukaryota_unclassified(96)	Eukaryota_unclassified(96)	Eukaryota_unclassified(96)	Eukaryota_unclassified(96)	Eukaryota_unclassified(96)	Eukaryota_unclassified(96)	0	10	0	0	0	0	0	0	0	0	0	0	0	0	0	0	0	0	0	0	0	0	0	0	0	0	0	0	0	0	0	0	0	0	0	0	0	0	0	0	0
N152843_59	Eukaryota(100)	Eukaryota_unclassified(100)	Eukaryota_unclassified(100)	Eukaryota_unclassified(100)	Eukaryota_unclassified(100)	Eukaryota_unclassified(100)	Eukaryota_unclassified(100)	Eukaryota_unclassified(100)	59	0	0	0	0	0	0	0	0	0	0	0	0	0	0	0	0	0	0	0	0	0	0	0	0	0	0	0	0	0	0	0	0	0	0	0	0	0	0	0	0
N16504_59	Eukaryota(100)	Stramenopiles(99)	Pseudofungi(99)	Oomycota(99)	Oomycota_X(99)	Oomycota_X_unclassified(99)	Oomycota_X_unclassified(99)	Oomycota_X_unclassified(99)	0	17	0	0	0	0	0	0	0	0	0	0	0	0	0	0	0	0	0	0	0	0	0	0	0	0	0	0	0	0	0	0	0	0	0	0	0	0	0	0	0
N41345_59	Eukaryota(100)	Eukaryota_unclassified(100)	Eukaryota_unclassified(100)	Eukaryota_unclassified(100)	Eukaryota_unclassified(100)	Eukaryota_unclassified(100)	Eukaryota_unclassified(100)	Eukaryota_unclassified(100)	0	0	0	0	0	0	0	0	0	0	0	21	0	0	0	0	0	0	0	0	0	7	0	0	0	0	0	0	0	0	0	0	0	0	0	0	0	0	0	0	0
N56664_59	Eukaryota(100)	Stramenopiles(91)	Ochrophyta(90)	Dictyochophyceae(87)	Dictyochophyceae_X(87)	Pedinellales(85)	Pedinellales_unclassified(85)	Pedinellales_unclassified(85)	0	0	0	0	0	0	0	0	0	0	10	0	0	0	0	0	0	0	0	34	0	0	0	0	0	0	0	15	0	0	0	0	0	0	0	0	0	0	0	0	0
N71374_59	Eukaryota(100)	Eukaryota_unclassified(100)	Eukaryota_unclassified(100)	Eukaryota_unclassified(100)	Eukaryota_unclassified(100)	Eukaryota_unclassified(100)	Eukaryota_unclassified(100)	Eukaryota_unclassified(100)	0	0	0	0	0	0	0	0	0	0	0	0	0	0	0	0	0	0	0	0	25	0	0	0	0	0	0	0	0	0	0	0	0	0	0	0	0	0	0	0	0
N94544_59	Eukaryota(100)	Eukaryota_unclassified(100)	Eukaryota_unclassified(100)	Eukaryota_unclassified(100)	Eukaryota_unclassified(100)	Eukaryota_unclassified(100)	Eukaryota_unclassified(100)	Eukaryota_unclassified(100)	0	0	0	0	0	0	0	0	0	0	0	0	0	0	0	0	0	0	0	0	0	0	0	0	0	0	0	0	0	0	0	0	0	0	0	0	0	0	0	0	0
N135975_58	Eukaryota(100)	Amoebozoa(92)	Conosa(89)	Archamoebea(86)	Mastigamoebida(86)	Mastigamoebidae(86)	Mastigamoeba(86)	Mastigamoeba_unclassified(86)	0	0	58	0	0	0	0	0	0	0	0	0	0	0	0	0	0	0	0	0	0	0	0	0	0	0	0	0	0	0	0	0	0	0	0	0	0	0	0	0	0
N155677_58	Eukaryota(93)	Eukaryota_unclassified(93)	Eukaryota_unclassified(93)	Eukaryota_unclassified(93)	Eukaryota_unclassified(93)	Eukaryota_unclassified(93)	Eukaryota_unclassified(93)	Eukaryota_unclassified(93)	0	0	0	0	0	0	0	0	0	0	0	0	0	0	0	0	0	0	0	0	0	0	0	0	0	0	0	0	0	0	0	0	0	0	0	0	50	0	0	0	0
N164830_58	Eukaryota(100)	Eukaryota_unclassified(100)	Eukaryota_unclassified(100)	Eukaryota_unclassified(100)	Eukaryota_unclassified(100)	Eukaryota_unclassified(100)	Eukaryota_unclassified(100)	Eukaryota_unclassified(100)	35	23	0	0	0	0	0	0	0	0	0	0	0	0	0	0	0	0	0	0	0	0	0	0	0	0	0	0	0	0	0	0	0	0	0	0	0	0	0	0	0
N38039_140	Eukaryota(100)	Eukaryota_unclassified(100)	Eukaryota_unclassified(100)	Eukaryota_unclassified(100)	Eukaryota_unclassified(100)	Eukaryota_unclassified(100)	Eukaryota_unclassified(100)	Eukaryota_unclassified(100)	95	56	0	0	0	0	0	0	0	0	0	0	0	0	0	0	0	0	0	0	0	0	0	0	0	0	0	0	0	0	0	0	0	0	0	0	0	0	0	0	0
N58158_140	Eukaryota(99)	Eukaryota_unclassified(99)	Eukaryota_unclassified(99)	Eukaryota_unclassified(99)	Eukaryota_unclassified(99)	Eukaryota_unclassified(99)	Eukaryota_unclassified(99)	Eukaryota_unclassified(99)	0	0	140	0	0	0	0	0	0	0	0	0	0	0	0	0	0	0	0	0	0	0	0	0	0	0	0	0	0	0	0	0	0	0	0	0	0	0	0	0	0
N90866_140	Eukaryota(99)	Eukaryota_unclassified(99)	Eukaryota_unclassified(99)	Eukaryota_unclassified(99)	Eukaryota_unclassified(99)	Eukaryota_unclassified(99)	Eukaryota_unclassified(99)	Eukaryota_unclassified(99)	0	53	0	0	0	0	0	0	0	0	0	0	0	0	0	0	0	0	0	0	0	0	0	0	0	0	0	18	0	0	0	0	0	0	0	0	54	0	15	0	0
N98723_140	Eukaryota(100)	Hacrobia(91)	Cryptophyta(90)	Cryptophyceae(90)	Cryptophyceae_X(88)	Cryptophyceae_X_unclassified(88)	Cryptophyceae_X_unclassified(88)	Cryptophyceae_X_unclassified(88)	0	0	0	0	0	0	0	0	0	16	110	0	0	0	0	0	0	0	0	0	0	0	0	0	0	0	6	0	0	0	0	0	0	0	0	0	0	0	0	0	0
N132186_139	Eukaryota(100)	Stramenopiles(97)	Ochrophyta(95)	Ochrophyta_unclassified(95)	Ochrophyta_unclassified(95)	Ochrophyta_unclassified(95)	Ochrophyta_unclassified(95)	Ochrophyta_unclassified(95)	0	0	0	0	0	0	0	0	0	4	0	0	0	6	35	17	26	3	0	0	0	13	0	0	26	0	0	0	0	0	0	0	0	0	0	0	0	0	0	0	0
N13423_139	Eukaryota(97)	Eukaryota_unclassified(97)	Eukaryota_unclassified(97)	Eukaryota_unclassified(97)	Eukaryota_unclassified(97)	Eukaryota_unclassified(97)	Eukaryota_unclassified(97)	Eukaryota_unclassified(97)	58	0	0	0	0	0	0	0	0	0	0	0	0	0	0	0	0	0	0	0	0	0	0	0	0	0	0	0	0	0	0	0	0	0	0	0	0	0	0	0	0
N154350_139	Eukaryota(100)	Stramenopiles(100)	Pseudofungi(98)	Oomycota(98)	Oomycota_X(98)	Saprolegniales(92)	Saprolegniales_unclassified(92)	Saprolegniales_unclassified(92)	0	0	0	0	0	0	0	0	0	0	0	0	0	0	0	0	0	0	0	0	0	0	0	0	0	0	0	0	0	0	0	0	0	0	0	0	0	0	0	0	0
N157088_139	Eukaryota(100)	Archaeplastida(100)	Chlorophyta(100)	Chlorophyceae(95)	Sphaeropleales(95)	Sphaeropleales_X(95)	Sphaeropleales_X_unclassified(95)	Sphaeropleales_X_unclassified(95)	0	7	0	0	29	0	0	0	0	0	0	43	0	0	0	0	0	3	0	0	26	0	0	0	0	0	0	31	0	0	0	0	0	0	0	0	0	0	0	0	0
N166965_139	Eukaryota(98)	Eukaryota_unclassified(98)	Eukaryota_unclassified(98)	Eukaryota_unclassified(98)	Eukaryota_unclassified(98)	Eukaryota_unclassified(98)	Eukaryota_unclassified(98)	Eukaryota_unclassified(98)	0	0	0	0	0	0	0	0	0	0	0	0	4	4	0	0	3	0	0	0	29	11	0	0	0	0	0	50	0	11	0	0	0	0	0	0	0	0	0	0	0
N4645_139	Eukaryota(100)	Rhizaria(83)	Cercozoa(83)	Filosa-Granofilosea(81)	Cryptofilida(81)	Mesofilidae(81)	Mesofila(81)	Mesofila_limnetica(81)	0	0	0	0	0	0	0	0	0	0	0	0	0	0	0	0	0	0	0	0	0	0	0	0	0	0	0	0	0	0	0	0	0	0	0	0	0	0	0	0	0
N62161_139	Eukaryota(100)	Amoebozoa(81)	Amoebozoa_unclassified(81)	Amoebozoa_unclassified(81)	Amoebozoa_unclassified(81)	Amoebozoa_unclassified(81)	Amoebozoa_unclassified(81)	Amoebozoa_unclassified(81)	0	0	0	0	0	0	0	0	0	0	21	0	0	19	0	0	0	0	0	0	0	0	0	0	0	0	0	0	0	0	28	0	0	0	0	0	0	0	0	0	0
N67737_139	Eukaryota(100)	Excavata(98)	Discoba(98)	Euglenida(98)	Petalomonadida(98)	Scytomonadidae(98)	Petalomonas(98)	Petalomonas_sphagnophila(98)	23	0	0	0	0	0	0	0	0	0	0	0	0	0	0	0	0	0	0	0	0	0	0	0	0	0	0	0	0	0	0	0	0	0	0	0	0	0	0	0	0
N78894_139	Eukaryota(99)	Eukaryota_unclassified(99)	Eukaryota_unclassified(99)	Eukaryota_unclassified(99)	Eukaryota_unclassified(99)	Eukaryota_unclassified(99)	Eukaryota_unclassified(99)	Eukaryota_unclassified(99)	107	0	0	0	0	0	0	0	0	0	0	0	10	3	0	0	0	0	0	0	0	0	0	0	0	0	0	0	0	0	0	0	0	0	0	0	0	0	0	0	0
N88480_139	Eukaryota(100)	Amoebozoa(99)	Lobosa(99)	Discosea-Flabellinia(99)	Vannellida(99)	Vannellidae(99)	Vannella(99)	Vannella_simplex(98)	0	0	0	0	0	0	12	0	0	0	0	0	6	0	0	0	0	0	6	133	0	0	0	0	0	0	0	20	0	0	0	0	0	0	0	0	0	0	0	0	0
N132864_138	Eukaryota(98)	Eukaryota_unclassified(98)	Eukaryota_unclassified(98)	Eukaryota_unclassified(98)	Eukaryota_unclassified(98)	Eukaryota_unclassified(98)	Eukaryota_unclassified(98)	Eukaryota_unclassified(98)	0	97	0	0	0	0	0	0	0	0	0	0	0	0	0	0	0	0	0	0	0	0	0	0	0	0	0	0	0	0	0	0	0	0	0	0	0	0	0	0	0
N18547_138	unknown	unknown_unclassified(0)	unknown_unclassified(0)	unknown_unclassified(0)	unknown_unclassified(0)	unknown_unclassified(0)	unknown_unclassified(0)	unknown_unclassified(0)	0	19	0	0	0	0	0	0	0	0	0	0	10	0	0	0	0	0	0	0	0	0	0	0	0	0	0	0	0	0	0	0	0	0	0	0	0	0	0	0	0
N101781_137	Eukaryota(100)	Rhizaria(100)	Cercozoa(100)	Endomyxa(100)	Vampyrellida(100)	Thalassomyxa-lineage(100)	Thalassomyxa-lineage_X(100)	Thalassomyxa-lineage_X_sp.(100)	0	0	0	0	0	0	0	0	0	0	0	0	0	0	0	0	0	0	0	12	0	0	0	0	0	0	0	0	0	0	0	0	0	0	0	0	125	0	0	0	0
N96263_137	Eukaryota(100)	Alveolata(100)	Ciliophora(100)	Heterotrichea(99)	Heterotrichea_X(99)	Stentoridae(83)	Stentor(83)	Stentor_unclassified(83)	95	78	0	0	0	0	0	0	0	0	0	0	0	0	0	0	0	0	0	0	0	0	0	0	0	0	0	0	0	0	0	0	0	0	0	0	0	0	0	0	0
N128298_136	Eukaryota(100)	Excavata(98)	Discoba(98)	Kinetoplastea(94)	Kinetoplastea_unclassified(94)	Kinetoplastea_unclassified(94)	Kinetoplastea_unclassified(94)	Kinetoplastea_unclassified(94)	0	17	0	0	12	0	0	0	0	0	0	0	0	0	3	0	0	0	0	0	0	0	0	0	0	0	0	0	0	8	0	0	0	0	0	14	6	0	0	0	0
N177048_136	Eukaryota(94)	Eukaryota_unclassified(94)	Eukaryota_unclassified(94)	Eukaryota_unclassified(94)	Eukaryota_unclassified(94)	Eukaryota_unclassified(94)	Eukaryota_unclassified(94)	Eukaryota_unclassified(94)	184	50	0	0	0	0	0	0	0	0	0	0	0	0	0	0	0	0	0	0	0	0	0	0	0	0	0	0	0	0	0	0	0	0	0	0	0	0	0	0	0
N42842_136	Eukaryota(100)	Opisthokonta(100)	Fungi(100)	Ascomycota(100)	Pezizomycotina(100)	Leotiomycetes(99)	Leotiomycetes_unclassified(99)	Leotiomycetes_unclassified(99)	97	37	0	0	0	0	0	0	0	0	0	0	0	0	0	0	0	0	2	0	0	0	0	0	0	0	0	0	0	0	0	0	0	0	0	0	0	0	0	0	0
N23097_135	Eukaryota(100)	Eukaryota_unclassified(100)	Eukaryota_unclassified(100)	Eukaryota_unclassified(100)	Eukaryota_unclassified(100)	Eukaryota_unclassified(100)	Eukaryota_unclassified(100)	Eukaryota_unclassified(100)	56	79	0	0	0	0	0	0	0	0	0	0	0	0	0	0	0	0	0	0	0	0	0	0	0	0	0	0	0	0	0	0	0	0	0	0	0	0	0	0	0
N27368_135	Eukaryota(100)	Eukaryota_unclassified(100)	Eukaryota_unclassified(100)	Eukaryota_unclassified(100)	Eukaryota_unclassified(100)	Eukaryota_unclassified(100)	Eukaryota_unclassified(100)	Eukaryota_unclassified(100)	0	18	0	0	0	0	0	0	0	0	0	0	0	0	0	0	0	0	0	0	0	0	0	0	0	0	0	0	0	0	0	0	0	0	0	0	0	0	0	0	0
N172630_134	Eukaryota(100)	Eukaryota_unclassified(100)	Eukaryota_unclassified(100)	Eukaryota_unclassified(100)	Eukaryota_unclassified(100)	Eukaryota_unclassified(100)	Eukaryota_unclassified(100)	Eukaryota_unclassified(100)	0	0	0	0	0	0	0	0	0	0	0	0	0	0	0	0	0	0	0	0	0	0	0	0	61	0	0	0	0	0	0	0	0	0	0	0	0	0	0	0	0
N18800_134	Eukaryota(100)	Excavata(99)	Discoba(99)	Euglenida(99)	Euglenida_X(98)	Peranemidae(98)	Peranema(98)	Peranema_trichophorum(98)	0	0	0	0	0	0	0	0	0	0	0	0	0	11	0	4	0	2	0	0	0	7	0	0	0	0	0	0	0	0	0	0	0	0	0	59	9	0	0	0	0
N4053_134	Eukaryota(100)	Amoebozoa(100)	Conosa(100)	Variosea(100)	Variosea_X(100)	Protosteliids(100)	Protosteliids_unclassified(100)	Protosteliids_unclassified(100)	0	134	0	0	0	0	0	0	0	0	0	0	0	0	0	0	0	0	0	0	0	0	0	0	0	0	0	0	0	0	0	0	0	0	0	0	0	0	0	0	0
N40894_134	Eukaryota(100)	Eukaryota_unclassified(100)	Eukaryota_unclassified(100)	Eukaryota_unclassified(100)	Eukaryota_unclassified(100)	Eukaryota_unclassified(100)	Eukaryota_unclassified(100)	Eukaryota_unclassified(100)	0	0	0	0	0	0	0	0	0	0	0	0	0	0	0	0	0	0	0	0	0	0	0	45	0	0	15	0	0	0	0	0	0	0	0	0	0	0	0	0	0
N41390_134	Eukaryota(100)	Opisthokonta(100)	Fungi(100)	Ascomycota(100)	Pezizomycotina(100)	Pezizomycotina_unclassified(100)	Pezizomycotina_unclassified(100)	Pezizomycotina_unclassified(100)	35	26	0	0	0	0	0	0	0	0	0	0	0	0	0	0	0	0	0	23	0	0	0	0	35	0	0	0	0	0	0	0	0	0	0	0	0	0	10	0	0
N25122_133	Eukaryota(99)	Excavata(91)	Discoba(90)	Discoba_unclassified(90)	Discoba_unclassified(90)	Discoba_unclassified(90)	Discoba_unclassified(90)	Discoba_unclassified(90)	0	46	0	0	0	0	0	0	0	0	0	0	5	0	0	0	0	0	0	11	0	0	0	0	0	0	0	4	0	0	0	0	0	0	0	21	38	0	0	0	0
N65600_133	Eukaryota(100)	Eukaryota_unclassified(100)	Eukaryota_unclassified(100)	Eukaryota_unclassified(100)	Eukaryota_unclassified(100)	Eukaryota_unclassified(100)	Eukaryota_unclassified(100)	Eukaryota_unclassified(100)	0	54	0	0	0	0	0	0	0	0	43	0	0	0	0	0	0	0	0	0	0	0	0	0	0	0	0	0	0	0	0	0	0	0	0	64	0	0	0	0	0
N67770_133	Eukaryota(95)	Eukaryota_unclassified(95)	Eukaryota_unclassified(95)	Eukaryota_unclassified(95)	Eukaryota_unclassified(95)	Eukaryota_unclassified(95)	Eukaryota_unclassified(95)	Eukaryota_unclassified(95)	0	34	0	0	0	0	0	0	0	0	0	0	6	0	4	0	0	0	0	22	16	5	0	0	0	0	0	37	5	0	5	0	0	0	0	0	0	0	0	0	0
N128345_132	Eukaryota(99)	Opisthokonta(99)	Fungi(97)	Fungi_unclassified(97)	Fungi_unclassified(97)	Fungi_unclassified(97)	Fungi_unclassified(97)	Fungi_unclassified(97)	0	4	0	0	3	0	0	0	0	0	0	0	8	7	0	0	0	0	0	12	0	2	0	0	0	0	0	18	4	0	0	0	0	0	0	0	0	0	0	0	0
N121895_131	Eukaryota(100)	Archaeplastida(100)	Streptophyta(100)	Embryophyceae(99)	Embryophyceae_X(99)	Embryophyceae_XX(99)	Embryophyceae_XX_unclassified(99)	Embryophyceae_XX_unclassified(99)	0	49	0	0	0	0	0	0	82	0	0	0	0	0	0	0	0	0	0	0	0	0	0	0	0	0	0	0	0	0	0	0	0	0	0	0	0	0	0	0	0
N151793_131	Eukaryota(100)	Excavata(100)	Discoba(100)	Euglenida(100)	Euglenophyceae(100)	Euglenaceae(96)	Euglena(95)	Euglena_unclassified(95)	0	0	0	0	0	0	0	0	0	0	0	26	0	0	0	0	0	0	0	0	19	0	0	64	0	0	0	0	22	0	0	0	0	0	0	0	0	0	0	0	0
N39428_131	Eukaryota(89)	Eukaryota_unclassified(89)	Eukaryota_unclassified(89)	Eukaryota_unclassified(89)	Eukaryota_unclassified(89)	Eukaryota_unclassified(89)	Eukaryota_unclassified(89)	Eukaryota_unclassified(89)	0	0	0	0	0	0	0	0	0	0	11	0	0	0	0	0	0	0	0	0	0	0	0	0	0	0	0	0	0	0	3	5	10	8	88	0	0	0	0	0	0
N80096_131	Eukaryota(99)	Alveolata(87)	Apicomplexa(87)	Gregarinomorphea(87)	Neogregarinorida(86)	Actinocephalidae(86)	Actinocephalidae_unclassified(86)	Actinocephalidae_unclassified(86)	0	0	0	0	0	0	0	0	0	0	0	0	0	0	0	0	0	0	0	0	0	0	0	0	0	0	0	0	0	0	0	0	0	0	0	0	0	0	0	0	0
N125127_130	Eukaryota(100)	Opisthokonta(100)	Choanoflagellida(88)	Choanoflagellatea(88)	Craspedida(88)	Salpingoecidae_Group_C1(83)	Salpingoecidae_Group_C1_unclassified(83)	Salpingoecidae_Group_C1_unclassified(83)	0	22	0	0	9	0	0	0	0	0	0	0	19	0	0	0	0	0	0	0	9	0	0	0	0	0	0	6	12	15	0	0	0	0	0	0	0	0	0	0	0
N131894_130	Eukaryota(100)	Excavata(98)	Discoba(98)	Euglenida(98)	Petalomonadida(97)	Scytomonadidae(97)	Petalomonas(96)	Petalomonas_sphagnophila(96)	0	0	0	0	0	0	20	0	0	0	0	0	2	11	0	0	0	0	0	0	0	0	52	0	0	0	0	0	0	0	0	0	0	0	0	0	38	0	0	0	0
N36855_130	Eukaryota(100)	Eukaryota_unclassified(100)	Eukaryota_unclassified(100)	Eukaryota_unclassified(100)	Eukaryota_unclassified(100)	Eukaryota_unclassified(100)	Eukaryota_unclassified(100)	Eukaryota_unclassified(100)	0	0	0	0	0	0	0	0	0	0	0	0	0	0	0	0	0	0	0	64	0	0	0	0	0	0	0	53	0	0	13	0	0	0	0	0	0	0	0	0	0
N47566_130	Eukaryota(100)	Archaeplastida(100)	Chlorophyta(100)	Chlorophyceae(97)	Chlorophyceae_unclassified(97)	Chlorophyceae_unclassified(97)	Chlorophyceae_unclassified(97)	Chlorophyceae_unclassified(97)	0	0	0	0	0	0	0	0	0	0	0	0	0	25	0	0	0	0	0	0	0	0	0	0	0	0	0	22	48	14	9	0	0	0	0	0	0	0	0	0	0
N94632_130	Eukaryota(100)	Eukaryota_unclassified(100)	Eukaryota_unclassified(100)	Eukaryota_unclassified(100)	Eukaryota_unclassified(100)	Eukaryota_unclassified(100)	Eukaryota_unclassified(100)	Eukaryota_unclassified(100)	0	0	0	0	0	0	0	0	0	0	0	0	0	17	0	0	0	0	0	0	0	0	0	23	0	0	0	0	17	0	21	0	0	0	0	0	0	0	0	0	0
N131006_129	Eukaryota(92)	Eukaryota_unclassified(92)	Eukaryota_unclassified(92)	Eukaryota_unclassified(92)	Eukaryota_unclassified(92)	Eukaryota_unclassified(92)	Eukaryota_unclassified(92)	Eukaryota_unclassified(92)	0	0	0	0	0	0	0	0	0	0	0	0	0	0	0	0	0	0	0	0	0	3	0	0	0	0	0	0	0	0	7	0	0	0	0	0	0	0	18	0	0
N133801_129	Eukaryota(95)	Eukaryota_unclassified(95)	Eukaryota_unclassified(95)	Eukaryota_unclassified(95)	Eukaryota_unclassified(95)	Eukaryota_unclassified(95)	Eukaryota_unclassified(95)	Eukaryota_unclassified(95)	129	0	0	0	0	0	0	0	0	0	0	0	0	0	0	0	0	0	0	0	0	0	0	0	0	0	0	0	0	0	0	0	0	0	0	0	0	0	0	0	0
N13733_129	Eukaryota(100)	Opisthokonta(96)	Opisthokonta_unclassified(96)	Opisthokonta_unclassified(96)	Opisthokonta_unclassified(96)	Opisthokonta_unclassified(96)	Opisthokonta_unclassified(96)	Opisthokonta_unclassified(96)	40	157	0	0	0	0	0	0	0	0	0	0	0	0	0	0	0	0	0	0	0	0	0	0	0	0	0	0	0	0	0	0	0	0	0	0	0	0	0	0	0
N57403_129	Eukaryota(100)	Amoebozoa(100)	Lobosa(100)	Discosea-Longamoebia(99)	Thecamoebida(99)	Thecamoebidae(99)	Stenamoeba(99)	Stenamoeba_sp.(92)	31	7	73	14	0	0	0	0	0	0	0	0	0	0	0	0	0	0	0	0	0	0	0	0	0	0	0	0	0	0	0	0	0	0	0	0	0	0	0	0	0
N88662_129	Eukaryota(100)	Stramenopiles(99)	Ochrophyta(98)	Chrysophyceae(93)	Chrysophyceae_X(93)	Chrysophyceae_Clade-C(90)	Poterioochromonas(83)	Poterioochromonas_unclassified(83)	129	0	0	0	0	0	0	0	0	0	0	0	0	0	0	0	0	0	0	0	0	0	0	0	0	0	0	0	0	0	0	0	0	0	0	0	0	0	0	0	0
N171488_128	Eukaryota(100)	Eukaryota_unclassified(100)	Eukaryota_unclassified(100)	Eukaryota_unclassified(100)	Eukaryota_unclassified(100)	Eukaryota_unclassified(100)	Eukaryota_unclassified(100)	Eukaryota_unclassified(100)	38	0	0	0	13	0	12	0	36	0	0	0	0	0	0	0	0	0	0	0	0	0	0	0	0	0	0	13	16	0	0	0	0	0	0	0	0	0	0	0	0
N26233_128	Eukaryota(84)	Eukaryota_unclassified(84)	Eukaryota_unclassified(84)	Eukaryota_unclassified(84)	Eukaryota_unclassified(84)	Eukaryota_unclassified(84)	Eukaryota_unclassified(84)	Eukaryota_unclassified(84)	0	0	0	0	0	0	0	0	0	0	0	0	0	0	0	0	0	0	0	0	0	0	0	0	0	0	18	0	0	0	0	0	0	4	4	0	0	0	2	0	0
N26677_128	Eukaryota(100)	Stramenopiles(99)	Sagenista(94)	Labyrinthulomycetes(94)	Amphifilida(94)	Amphifilaceae(94)	Fibrophrys(92)	Fibrophrys_sp.(92)	25	0	0	0	0	0	0	0	0	0	0	0	0	0	0	0	0	0	0	0	0	0	0	0	0	0	0	0	0	0	0	0	0	0	0	0	0	0	0	0	0
N7294_128	Eukaryota(100)	Excavata(100)	Discoba(100)	Euglenida(100)	Euglenophyceae(98)	Euglenaceae(81)	Euglenaceae_unclassified(81)	Euglenaceae_unclassified(81)	0	0	0	0	0	0	0	0	0	0	0	0	0	0	0	0	0	0	0	0	0	0	0	0	0	0	0	0	0	0	5	0	0	0	0	0	0	0	0	0	0
N172781_127	Eukaryota(100)	Opisthokonta(99)	Fungi(80)	Fungi_unclassified(80)	Fungi_unclassified(80)	Fungi_unclassified(80)	Fungi_unclassified(80)	Fungi_unclassified(80)	0	0	0	0	0	0	0	0	0	0	0	0	0	0	0	0	0	0	0	0	0	0	0	0	0	0	0	0	0	0	0	0	0	0	0	0	0	0	0	0	0
N31683_127	Eukaryota(100)	Opisthokonta(100)	Fungi(100)	Basidiomycota(100)	Agaricomycotina(99)	Agaricomycetes(96)	Agaricomycetes_unclassified(96)	Agaricomycetes_unclassified(96)	0	0	0	0	0	0	0	0	0	0	0	0	0	0	0	0	0	0	0	0	0	0	0	0	0	0	0	0	0	0	0	0	0	0	0	0	0	0	0	0	0
N31990_127	Eukaryota(100)	Eukaryota_unclassified(100)	Eukaryota_unclassified(100)	Eukaryota_unclassified(100)	Eukaryota_unclassified(100)	Eukaryota_unclassified(100)	Eukaryota_unclassified(100)	Eukaryota_unclassified(100)	37	37	0	0	0	0	0	0	0	0	0	0	0	0	0	0	0	0	0	0	0	0	0	0	0	0	0	0	0	0	0	0	0	0	0	53	0	0	0	0	0
N44556_127	Eukaryota(99)	Eukaryota_unclassified(99)	Eukaryota_unclassified(99)	Eukaryota_unclassified(99)	Eukaryota_unclassified(99)	Eukaryota_unclassified(99)	Eukaryota_unclassified(99)	Eukaryota_unclassified(99)	0	0	127	0	0	0	0	0	0	0	0	0	0	0	0	0	0	0	0	0	0	0	0	0	0	0	0	0	0	0	0	0	0	0	0	0	0	0	0	0	0
N164548_3	unknown	unknown_unclassified(0)	unknown_unclassified(0)	unknown_unclassified(0)	unknown_unclassified(0)	unknown_unclassified(0)	unknown_unclassified(0)	unknown_unclassified(0)	0	0	0	0	0	0	0	0	0	0	0	0	0	0	0	0	0	0	0	0	0	0	0	0	0	0	0	0	0	0	0	0	0	0	0	0	0	0	0	0	0
N164756_3	Eukaryota(99)	Stramenopiles(84)	Stramenopiles_unclassified(84)	Stramenopiles_unclassified(84)	Stramenopiles_unclassified(84)	Stramenopiles_unclassified(84)	Stramenopiles_unclassified(84)	Stramenopiles_unclassified(84)	0	0	0	0	0	0	0	0	0	0	0	0	0	0	0	0	0	0	0	0	0	0	3	0	0	0	0	0	0	0	0	0	0	0	0	0	0	0	0	0	0
N170959_3	Eukaryota(100)	Amoebozoa(100)	Lobosa(100)	Tubulinea(100)	Euamoebida(100)	LOS7N/I-lineage(100)	Ptolemeba(100)	Ptolemeba_noxubium(100)	0	0	0	0	0	0	0	0	0	0	0	0	0	0	0	0	0	0	0	3	0	0	0	0	0	0	0	0	0	0	0	0	0	0	0	0	0	0	0	0	0
N1965_3	Eukaryota(100)	Eukaryota_unclassified(100)	Eukaryota_unclassified(100)	Eukaryota_unclassified(100)	Eukaryota_unclassified(100)	Eukaryota_unclassified(100)	Eukaryota_unclassified(100)	Eukaryota_unclassified(100)	0	0	0	0	0	0	0	0	0	0	0	0	0	0	0	0	0	0	0	0	0	0	0	0	0	0	0	0	0	0	0	0	0	0	0	0	0	0	0	0	0
N19823_3	Eukaryota(100)	Eukaryota_unclassified(100)	Eukaryota_unclassified(100)	Eukaryota_unclassified(100)	Eukaryota_unclassified(100)	Eukaryota_unclassified(100)	Eukaryota_unclassified(100)	Eukaryota_unclassified(100)	0	0	0	0	0	0	0	0	0	0	0	0	0	0	0	0	0	0	0	0	0	0	0	3	0	0	0	0	0	0	0	0	0	0	0	0	0	0	0	0	0
N24463_3	Eukaryota(89)	Eukaryota_unclassified(89)	Eukaryota_unclassified(89)	Eukaryota_unclassified(89)	Eukaryota_unclassified(89)	Eukaryota_unclassified(89)	Eukaryota_unclassified(89)	Eukaryota_unclassified(89)	0	0	0	0	0	0	0	0	0	0	0	0	0	0	0	0	0	0	0	0	0	0	0	0	0	3	0	0	0	0	0	0	0	0	0	0	0	0	0	0	0
N24572_3	Eukaryota(98)	Eukaryota_unclassified(98)	Eukaryota_unclassified(98)	Eukaryota_unclassified(98)	Eukaryota_unclassified(98)	Eukaryota_unclassified(98)	Eukaryota_unclassified(98)	Eukaryota_unclassified(98)	0	0	0	0	0	0	0	0	0	0	0	0	0	3	0	0	0	0	0	0	0	0	0	0	0	0	0	0	0	0	0	0	0	0	0	0	0	0	0	0	0
N27085_3	Eukaryota(99)	Stramenopiles(86)	Stramenopiles_unclassified(86)	Stramenopiles_unclassified(86)	Stramenopiles_unclassified(86)	Stramenopiles_unclassified(86)	Stramenopiles_unclassified(86)	Stramenopiles_unclassified(86)	0	0	0	0	0	0	0	0	0	0	0	0	0	0	0	0	0	3	0	0	0	0	0	0	0	0	0	0	0	0	0	0	0	0	0	0	0	0	0	0	0
N27731_3	Eukaryota(94)	Eukaryota_unclassified(94)	Eukaryota_unclassified(94)	Eukaryota_unclassified(94)	Eukaryota_unclassified(94)	Eukaryota_unclassified(94)	Eukaryota_unclassified(94)	Eukaryota_unclassified(94)	0	0	0	0	0	0	0	0	0	0	0	0	0	0	0	0	0	0	0	0	0	0	0	0	0	0	0	0	0	0	0	0	0	0	3	0	0	0	0	0	0
N12453_13	Eukaryota(100)	Opisthokonta(96)	Opisthokonta_unclassified(96)	Opisthokonta_unclassified(96)	Opisthokonta_unclassified(96)	Opisthokonta_unclassified(96)	Opisthokonta_unclassified(96)	Opisthokonta_unclassified(96)	0	0	0	0	0	0	0	0	0	0	0	0	0	0	0	0	0	0	0	0	0	3	0	0	0	0	0	0	0	0	10	0	0	0	0	0	0	0	0	0	0
N128922_13	Eukaryota(100)	Amoebozoa(100)	Conosa(100)	Mycetozoa-Myxogastrea(100)	Stemonitales-Physarales(100)	Stemonitales-Physarales_unclassified(100)	Stemonitales-Physarales_unclassified(100)	Stemonitales-Physarales_unclassified(100)	0	0	0	0	0	0	0	0	0	0	0	0	0	0	0	0	0	0	0	0	0	0	0	0	0	0	0	0	0	0	0	0	0	0	0	0	0	0	0	0	0
N134826_13	Eukaryota(100)	Excavata(99)	Discoba(99)	Kinetoplastea(98)	Trypanosomatida(81)	Trypanosomatidae(81)	Trypanosomatidae_unclassified(81)	Trypanosomatidae_unclassified(81)	0	13	0	0	0	0	0	0	0	0	0	0	0	0	0	0	0	0	0	0	0	0	0	0	0	0	0	0	0	0	0	0	0	0	0	0	0	0	0	0	0
N135247_13	Eukaryota(100)	Eukaryota_unclassified(100)	Eukaryota_unclassified(100)	Eukaryota_unclassified(100)	Eukaryota_unclassified(100)	Eukaryota_unclassified(100)	Eukaryota_unclassified(100)	Eukaryota_unclassified(100)	0	0	0	0	0	0	0	0	0	0	0	0	0	0	0	3	0	0	7	0	0	0	0	3	0	0	0	0	0	0	0	0	0	0	0	0	0	0	0	0	0
N137717_13	Eukaryota(100)	Eukaryota_unclassified(100)	Eukaryota_unclassified(100)	Eukaryota_unclassified(100)	Eukaryota_unclassified(100)	Eukaryota_unclassified(100)	Eukaryota_unclassified(100)	Eukaryota_unclassified(100)	0	0	0	0	0	0	5	8	0	0	0	0	0	0	0	0	0	0	0	0	0	0	0	0	0	0	0	0	0	0	0	0	0	0	0	0	0	0	0	0	0
N138266_13	Eukaryota(99)	Eukaryota_unclassified(99)	Eukaryota_unclassified(99)	Eukaryota_unclassified(99)	Eukaryota_unclassified(99)	Eukaryota_unclassified(99)	Eukaryota_unclassified(99)	Eukaryota_unclassified(99)	0	0	0	0	0	0	0	0	5	0	0	0	0	0	0	0	0	0	0	0	4	0	0	0	0	0	4	0	0	0	0	0	0	0	0	0	0	0	0	0	0
N139224_13	Eukaryota(100)	Opisthokonta(89)	Opisthokonta_unclassified(89)	Opisthokonta_unclassified(89)	Opisthokonta_unclassified(89)	Opisthokonta_unclassified(89)	Opisthokonta_unclassified(89)	Opisthokonta_unclassified(89)	0	0	0	0	0	0	0	0	0	0	0	0	8	0	5	0	0	0	0	0	0	0	0	0	0	0	0	0	0	0	0	0	0	0	0	0	0	0	0	0	0
N140989_13	Eukaryota(99)	Excavata(87)	Metamonada(87)	Fornicata_X(87)	Diplomonadida(87)	Hexamitidae(87)	Trepomonas(84)	Trepomonas_unclassified(84)	0	0	13	0	0	0	0	0	0	0	0	0	0	0	0	0	0	0	0	0	0	0	0	0	0	0	0	0	0	0	0	0	0	0	0	0	0	0	0	0	0
N141754_13	Eukaryota(98)	Eukaryota_unclassified(98)	Eukaryota_unclassified(98)	Eukaryota_unclassified(98)	Eukaryota_unclassified(98)	Eukaryota_unclassified(98)	Eukaryota_unclassified(98)	Eukaryota_unclassified(98)	0	13	0	0	0	0	0	0	0	0	0	0	0	0	0	0	0	0	0	0	0	0	0	0	0	0	0	0	0	0	0	0	0	0	0	0	0	0	0	0	0
N143969_13	Eukaryota(100)	Eukaryota_unclassified(100)	Eukaryota_unclassified(100)	Eukaryota_unclassified(100)	Eukaryota_unclassified(100)	Eukaryota_unclassified(100)	Eukaryota_unclassified(100)	Eukaryota_unclassified(100)	0	13	0	0	0	0	0	0	0	0	0	0	0	0	0	0	0	0	0	0	0	0	0	0	0	0	0	0	0	0	0	0	0	0	0	0	0	0	0	0	0
N146434_13	unknown	unknown_unclassified(0)	unknown_unclassified(0)	unknown_unclassified(0)	unknown_unclassified(0)	unknown_unclassified(0)	unknown_unclassified(0)	unknown_unclassified(0)	0	13	0	0	0	0	0	0	0	0	0	0	0	0	0	0	0	0	0	0	0	0	0	0	0	0	0	0	0	0	0	0	0	0	0	0	0	0	0	0	0
N1524_13	Eukaryota(99)	Alveolata(93)	Apicomplexa(92)	Gregarinomorphea(92)	Eugregarinorida(91)	Gregarinidae(91)	Gregarinidae_unclassified(91)	Gregarinidae_unclassified(91)	0	0	0	0	0	0	0	0	0	0	0	0	0	0	0	0	0	0	0	0	0	0	0	0	0	0	0	0	0	0	0	0	0	0	0	0	0	0	0	0	0
N152899_13	Eukaryota(99)	Eukaryota_unclassified(99)	Eukaryota_unclassified(99)	Eukaryota_unclassified(99)	Eukaryota_unclassified(99)	Eukaryota_unclassified(99)	Eukaryota_unclassified(99)	Eukaryota_unclassified(99)	0	0	0	0	0	0	0	0	0	0	0	0	0	0	0	0	0	0	0	0	0	0	0	0	0	0	0	0	0	0	13	0	0	0	0	0	0	0	0	0	0
N153447_13	Eukaryota(98)	Eukaryota_unclassified(98)	Eukaryota_unclassified(98)	Eukaryota_unclassified(98)	Eukaryota_unclassified(98)	Eukaryota_unclassified(98)	Eukaryota_unclassified(98)	Eukaryota_unclassified(98)	0	0	0	0	0	0	0	0	0	0	0	0	0	0	0	0	0	0	0	0	0	0	0	0	0	0	0	0	0	0	0	0	0	0	0	0	0	0	0	0	0
N158463_13	Eukaryota(99)	Eukaryota_unclassified(99)	Eukaryota_unclassified(99)	Eukaryota_unclassified(99)	Eukaryota_unclassified(99)	Eukaryota_unclassified(99)	Eukaryota_unclassified(99)	Eukaryota_unclassified(99)	0	13	0	0	0	0	0	0	0	0	0	0	0	0	0	0	0	0	0	0	0	0	0	0	0	0	0	0	0	0	0	0	0	0	0	0	0	0	0	0	0
N159322_13	Eukaryota(99)	Excavata(88)	Discoba(88)	Discoba_unclassified(88)	Discoba_unclassified(88)	Discoba_unclassified(88)	Discoba_unclassified(88)	Discoba_unclassified(88)	0	0	0	0	0	0	0	0	0	0	0	0	0	0	0	0	0	0	0	0	0	0	0	0	0	0	0	0	0	0	0	0	0	0	0	0	0	0	0	0	0
N159418_13	Eukaryota(99)	Eukaryota_unclassified(99)	Eukaryota_unclassified(99)	Eukaryota_unclassified(99)	Eukaryota_unclassified(99)	Eukaryota_unclassified(99)	Eukaryota_unclassified(99)	Eukaryota_unclassified(99)	0	13	0	0	0	0	0	0	0	0	0	0	0	0	0	0	0	0	0	0	0	0	0	0	0	0	0	0	0	0	0	0	0	0	0	0	0	0	0	0	0
N162446_13	Eukaryota(96)	Eukaryota_unclassified(96)	Eukaryota_unclassified(96)	Eukaryota_unclassified(96)	Eukaryota_unclassified(96)	Eukaryota_unclassified(96)	Eukaryota_unclassified(96)	Eukaryota_unclassified(96)	0	13	0	0	0	0	0	0	0	0	0	0	0	0	0	0	0	0	0	0	0	0	0	0	0	0	0	0	0	0	0	0	0	0	0	0	0	0	0	0	0
N163986_13	Eukaryota(100)	Stramenopiles(94)	Sagenista(93)	Labyrinthulomycetes(93)	Amphifilida(93)	Amphifilaceae(93)	Fibrophrys(88)	Fibrophrys_sp.(88)	0	0	0	0	0	0	0	0	0	0	0	0	0	0	0	0	0	0	0	0	0	0	0	0	0	0	0	0	0	0	0	0	0	0	0	0	0	0	0	0	0
N167967_13	Eukaryota(98)	Eukaryota_unclassified(98)	Eukaryota_unclassified(98)	Eukaryota_unclassified(98)	Eukaryota_unclassified(98)	Eukaryota_unclassified(98)	Eukaryota_unclassified(98)	Eukaryota_unclassified(98)	0	13	0	0	0	0	0	0	0	0	0	0	0	0	0	0	0	0	0	0	0	0	0	0	0	0	0	0	0	0	0	0	0	0	0	0	0	0	0	0	0
N175382_13	unknown	unknown_unclassified(0)	unknown_unclassified(0)	unknown_unclassified(0)	unknown_unclassified(0)	unknown_unclassified(0)	unknown_unclassified(0)	unknown_unclassified(0)	0	13	0	0	0	0	0	0	0	0	0	0	0	0	0	0	0	0	0	0	0	0	0	0	0	0	0	0	0	0	0	0	0	0	0	0	0	0	0	0	0
N19198_13	Eukaryota(99)	Eukaryota_unclassified(99)	Eukaryota_unclassified(99)	Eukaryota_unclassified(99)	Eukaryota_unclassified(99)	Eukaryota_unclassified(99)	Eukaryota_unclassified(99)	Eukaryota_unclassified(99)	0	13	0	0	0	0	0	0	0	0	0	0	0	0	0	0	0	0	0	0	0	0	0	0	0	0	0	0	0	0	0	0	0	0	0	0	0	0	0	0	0
N20748_13	Eukaryota(100)	Eukaryota_unclassified(100)	Eukaryota_unclassified(100)	Eukaryota_unclassified(100)	Eukaryota_unclassified(100)	Eukaryota_unclassified(100)	Eukaryota_unclassified(100)	Eukaryota_unclassified(100)	0	5	0	0	0	0	0	0	0	0	0	0	0	0	0	0	0	0	0	0	0	0	0	0	0	0	0	0	0	0	0	0	0	0	0	0	0	0	0	0	0
N21835_13	Eukaryota(100)	Eukaryota_unclassified(100)	Eukaryota_unclassified(100)	Eukaryota_unclassified(100)	Eukaryota_unclassified(100)	Eukaryota_unclassified(100)	Eukaryota_unclassified(100)	Eukaryota_unclassified(100)	0	0	0	0	0	0	0	0	0	0	0	0	0	0	0	0	0	0	0	0	0	0	0	0	0	0	0	0	0	0	0	0	0	0	0	0	0	0	0	0	0
N23090_13	Eukaryota(99)	Eukaryota_unclassified(99)	Eukaryota_unclassified(99)	Eukaryota_unclassified(99)	Eukaryota_unclassified(99)	Eukaryota_unclassified(99)	Eukaryota_unclassified(99)	Eukaryota_unclassified(99)	0	0	0	0	0	0	0	0	0	0	0	0	0	0	0	0	0	0	0	0	0	0	0	0	0	0	0	0	0	0	0	0	0	0	0	0	0	0	0	0	0
N41871_13	Eukaryota(93)	Eukaryota_unclassified(93)	Eukaryota_unclassified(93)	Eukaryota_unclassified(93)	Eukaryota_unclassified(93)	Eukaryota_unclassified(93)	Eukaryota_unclassified(93)	Eukaryota_unclassified(93)	13	0	0	0	0	0	0	0	0	0	0	0	0	0	0	0	0	0	0	0	0	0	0	0	0	0	0	0	0	0	0	0	0	0	0	0	0	0	0	0	0
N4273_13	Eukaryota(100)	Stramenopiles(89)	Stramenopiles_unclassified(89)	Stramenopiles_unclassified(89)	Stramenopiles_unclassified(89)	Stramenopiles_unclassified(89)	Stramenopiles_unclassified(89)	Stramenopiles_unclassified(89)	0	0	0	0	0	0	0	0	0	0	0	0	0	0	0	0	0	0	0	0	0	0	0	0	0	0	0	0	0	0	0	0	0	0	0	0	0	0	0	0	0
N50199_13	Eukaryota(97)	Eukaryota_unclassified(97)	Eukaryota_unclassified(97)	Eukaryota_unclassified(97)	Eukaryota_unclassified(97)	Eukaryota_unclassified(97)	Eukaryota_unclassified(97)	Eukaryota_unclassified(97)	13	0	0	0	0	0	0	0	0	0	0	0	0	0	0	0	0	0	0	0	0	0	0	0	0	0	0	0	0	0	0	0	0	0	0	0	0	0	0	0	0
N50789_13	Eukaryota(100)	Amoebozoa(95)	Lobosa(95)	Discosea-Flabellinia(95)	Dactylopodida(95)	Paramoebidae(95)	Pseudoparamoeba(95)	Pseudoparamoeba_pagei(82)	0	13	0	0	0	0	0	0	0	0	0	0	0	0	0	0	0	0	0	0	0	0	0	0	0	0	0	0	0	0	0	0	0	0	0	0	0	0	0	0	0
N54487_13	Eukaryota(94)	Eukaryota_unclassified(94)	Eukaryota_unclassified(94)	Eukaryota_unclassified(94)	Eukaryota_unclassified(94)	Eukaryota_unclassified(94)	Eukaryota_unclassified(94)	Eukaryota_unclassified(94)	0	13	0	0	0	0	0	0	0	0	0	0	0	0	0	0	0	0	0	0	0	0	0	0	0	0	0	0	0	0	0	0	0	0	0	0	0	0	0	0	0
N57612_13	Eukaryota(97)	Opisthokonta(96)	Opisthokonta_unclassified(96)	Opisthokonta_unclassified(96)	Opisthokonta_unclassified(96)	Opisthokonta_unclassified(96)	Opisthokonta_unclassified(96)	Opisthokonta_unclassified(96)	0	13	0	0	0	0	0	0	0	0	0	0	0	0	0	0	0	0	0	0	0	0	0	0	0	0	0	0	0	0	0	0	0	0	0	0	0	0	0	0	0
N57815_13	Eukaryota(92)	Eukaryota_unclassified(92)	Eukaryota_unclassified(92)	Eukaryota_unclassified(92)	Eukaryota_unclassified(92)	Eukaryota_unclassified(92)	Eukaryota_unclassified(92)	Eukaryota_unclassified(92)	0	13	0	0	0	0	0	0	0	0	0	0	0	0	0	0	0	0	0	0	0	0	0	0	0	0	0	0	0	0	0	0	0	0	0	0	0	0	0	0	0
N58544_13	Eukaryota(93)	Eukaryota_unclassified(93)	Eukaryota_unclassified(93)	Eukaryota_unclassified(93)	Eukaryota_unclassified(93)	Eukaryota_unclassified(93)	Eukaryota_unclassified(93)	Eukaryota_unclassified(93)	0	0	0	0	0	0	0	0	0	0	0	0	0	0	0	0	0	0	0	0	0	0	0	0	0	0	0	0	0	0	0	0	0	0	0	0	0	0	0	0	0
N59733_13	Eukaryota(98)	Eukaryota_unclassified(98)	Eukaryota_unclassified(98)	Eukaryota_unclassified(98)	Eukaryota_unclassified(98)	Eukaryota_unclassified(98)	Eukaryota_unclassified(98)	Eukaryota_unclassified(98)	0	13	0	0	0	0	0	0	0	0	0	0	0	0	0	0	0	0	0	0	0	0	0	0	0	0	0	0	0	0	0	0	0	0	0	0	0	0	0	0	0
N61896_13	Eukaryota(81)	Eukaryota_unclassified(81)	Eukaryota_unclassified(81)	Eukaryota_unclassified(81)	Eukaryota_unclassified(81)	Eukaryota_unclassified(81)	Eukaryota_unclassified(81)	Eukaryota_unclassified(81)	0	0	0	0	0	0	0	0	0	0	0	0	0	0	0	0	0	0	0	0	0	0	0	0	0	0	0	0	0	0	0	0	0	0	0	13	0	0	0	0	0
N62041_13	Eukaryota(100)	Amoebozoa(100)	Conosa(100)	Variosea(100)	Variosea_X(100)	Protosteliids(100)	Protostelium(100)	Protostelium_nocturnum(100)	0	13	0	0	0	0	0	0	0	0	0	0	0	0	0	0	0	0	0	0	0	0	0	0	0	0	0	0	0	0	0	0	0	0	0	0	0	0	0	0	0
N63757_13	Eukaryota(100)	Alveolata(97)	Ciliophora(96)	Ciliophora_unclassified(96)	Ciliophora_unclassified(96)	Ciliophora_unclassified(96)	Ciliophora_unclassified(96)	Ciliophora_unclassified(96)	0	0	0	0	0	0	0	0	0	2	0	0	0	0	0	0	0	0	0	0	0	0	0	0	0	0	0	0	0	0	0	0	0	0	0	0	0	0	0	0	0
N6498_13	Eukaryota(98)	Eukaryota_unclassified(98)	Eukaryota_unclassified(98)	Eukaryota_unclassified(98)	Eukaryota_unclassified(98)	Eukaryota_unclassified(98)	Eukaryota_unclassified(98)	Eukaryota_unclassified(98)	0	0	0	0	0	0	0	0	0	0	0	0	0	0	0	0	0	0	0	0	0	0	0	0	0	0	0	0	0	0	0	0	0	0	0	0	0	0	0	0	0
N176484_10	Eukaryota(100)	Apusozoa(86)	Hilomonadea(86)	Planomonadida(86)	Planomonadidae(86)	Planomonadidae_X(86)	Rigifila(86)	Rigifila_ramosa(86)	0	0	0	0	0	0	0	0	0	0	0	0	0	0	0	0	0	0	0	0	0	0	0	0	0	0	0	0	0	0	0	0	0	0	0	0	0	0	0	0	0
N19355_10	Eukaryota(92)	Eukaryota_unclassified(92)	Eukaryota_unclassified(92)	Eukaryota_unclassified(92)	Eukaryota_unclassified(92)	Eukaryota_unclassified(92)	Eukaryota_unclassified(92)	Eukaryota_unclassified(92)	0	0	0	0	0	0	0	0	0	0	0	0	0	0	0	0	0	0	0	0	0	0	0	0	0	0	0	0	0	0	0	0	0	0	0	0	0	0	0	0	0
N26339_10	Eukaryota(98)	Eukaryota_unclassified(98)	Eukaryota_unclassified(98)	Eukaryota_unclassified(98)	Eukaryota_unclassified(98)	Eukaryota_unclassified(98)	Eukaryota_unclassified(98)	Eukaryota_unclassified(98)	0	10	0	0	0	0	0	0	0	0	0	0	0	0	0	0	0	0	0	0	0	0	0	0	0	0	0	0	0	0	0	0	0	0	0	0	0	0	0	0	0
N28575_10	Eukaryota(100)	Amoebozoa(98)	Lobosa(98)	Discosea-Flabellinia(98)	Vannellida(98)	Vannellidae(98)	Vannella(97)	Vannella_unclassified(97)	0	0	0	0	0	0	0	0	0	0	0	0	0	0	0	0	0	0	0	0	0	0	0	0	0	0	0	0	10	0	0	0	0	0	0	0	0	0	0	0	0
N29287_10	unknown	unknown_unclassified(0)	unknown_unclassified(0)	unknown_unclassified(0)	unknown_unclassified(0)	unknown_unclassified(0)	unknown_unclassified(0)	unknown_unclassified(0)	0	0	0	0	0	0	0	0	0	0	0	0	0	0	0	0	0	0	0	0	0	0	0	0	0	0	0	0	0	0	0	0	0	0	0	10	0	0	0	0	0
N31913_10	Eukaryota(100)	Eukaryota_unclassified(100)	Eukaryota_unclassified(100)	Eukaryota_unclassified(100)	Eukaryota_unclassified(100)	Eukaryota_unclassified(100)	Eukaryota_unclassified(100)	Eukaryota_unclassified(100)	0	4	0	0	0	0	0	0	0	0	0	0	0	0	0	0	0	0	0	0	0	0	0	0	0	0	0	0	0	0	0	0	0	0	0	0	0	0	0	0	0
N52685_10	Eukaryota(100)	Opisthokonta(100)	Fungi(98)	Ascomycota(92)	Pezizomycotina(92)	Pezizomycotina_unclassified(92)	Pezizomycotina_unclassified(92)	Pezizomycotina_unclassified(92)	0	0	0	0	0	0	0	0	0	0	0	0	0	0	0	0	0	0	0	0	0	0	0	0	0	0	0	0	0	0	0	0	0	0	0	0	0	0	0	0	0
N53618_10	Eukaryota(100)	Opisthokonta(99)	Opisthokonta_unclassified(99)	Opisthokonta_unclassified(99)	Opisthokonta_unclassified(99)	Opisthokonta_unclassified(99)	Opisthokonta_unclassified(99)	Opisthokonta_unclassified(99)	0	0	0	0	0	0	0	0	0	0	0	0	0	0	0	0	0	0	0	0	0	0	0	0	0	0	0	0	0	0	0	0	0	3	0	0	0	0	0	0	0
N66507_10	Eukaryota(100)	Stramenopiles(97)	Ochrophyta(96)	Ochrophyta_unclassified(96)	Ochrophyta_unclassified(96)	Ochrophyta_unclassified(96)	Ochrophyta_unclassified(96)	Ochrophyta_unclassified(96)	0	0	0	0	0	0	0	0	0	0	0	0	0	0	0	0	0	0	0	0	0	0	0	0	0	0	0	0	0	0	0	0	0	0	0	0	0	0	0	0	0
N67815_10	Eukaryota(100)	Opisthokonta(86)	Opisthokonta_unclassified(86)	Opisthokonta_unclassified(86)	Opisthokonta_unclassified(86)	Opisthokonta_unclassified(86)	Opisthokonta_unclassified(86)	Opisthokonta_unclassified(86)	0	0	0	0	0	0	0	0	0	0	0	0	0	0	0	0	10	0	0	0	0	0	0	0	0	0	0	0	0	0	0	0	0	0	0	0	0	0	0	0	0
N68529_10	unknown	unknown_unclassified(0)	unknown_unclassified(0)	unknown_unclassified(0)	unknown_unclassified(0)	unknown_unclassified(0)	unknown_unclassified(0)	unknown_unclassified(0)	0	0	0	0	0	0	0	0	0	0	0	0	0	0	0	0	0	0	0	0	0	0	0	0	0	0	0	0	0	0	0	0	0	0	0	0	0	0	0	0	0
N74098_10	Eukaryota(97)	Eukaryota_unclassified(97)	Eukaryota_unclassified(97)	Eukaryota_unclassified(97)	Eukaryota_unclassified(97)	Eukaryota_unclassified(97)	Eukaryota_unclassified(97)	Eukaryota_unclassified(97)	0	10	0	0	0	0	0	0	0	0	0	0	0	0	0	0	0	0	0	0	0	0	0	0	0	0	0	0	0	0	0	0	0	0	0	0	0	0	0	0	0
N74500_10	Eukaryota(100)	Eukaryota_unclassified(100)	Eukaryota_unclassified(100)	Eukaryota_unclassified(100)	Eukaryota_unclassified(100)	Eukaryota_unclassified(100)	Eukaryota_unclassified(100)	Eukaryota_unclassified(100)	0	10	0	0	0	0	0	0	0	0	0	0	0	0	0	0	0	0	0	0	0	0	0	0	0	0	0	0	0	0	0	0	0	0	0	0	0	0	0	0	0
N7830_10	Eukaryota(100)	Opisthokonta(93)	Opisthokonta_unclassified(93)	Opisthokonta_unclassified(93)	Opisthokonta_unclassified(93)	Opisthokonta_unclassified(93)	Opisthokonta_unclassified(93)	Opisthokonta_unclassified(93)	0	10	0	0	0	0	0	0	0	0	0	0	0	0	0	0	0	0	0	0	0	0	0	0	0	0	0	0	0	0	0	0	0	0	0	0	0	0	0	0	0
N84590_10	Eukaryota(100)	Excavata(83)	Discoba(83)	Discoba_unclassified(83)	Discoba_unclassified(83)	Discoba_unclassified(83)	Discoba_unclassified(83)	Discoba_unclassified(83)	0	0	0	0	0	0	0	0	0	0	0	0	0	0	0	0	0	0	0	0	0	0	0	0	0	0	0	0	0	0	0	0	0	0	0	0	0	0	0	0	0
N87436_10	unknown	unknown_unclassified(0)	unknown_unclassified(0)	unknown_unclassified(0)	unknown_unclassified(0)	unknown_unclassified(0)	unknown_unclassified(0)	unknown_unclassified(0)	0	0	0	0	10	0	0	0	0	0	0	0	0	0	0	0	0	0	0	0	0	0	0	0	0	0	0	0	0	0	0	0	0	0	0	0	0	0	0	0	0
N90593_10	unknown	unknown_unclassified(0)	unknown_unclassified(0)	unknown_unclassified(0)	unknown_unclassified(0)	unknown_unclassified(0)	unknown_unclassified(0)	unknown_unclassified(0)	0	6	0	0	0	0	0	0	0	0	0	0	0	0	0	0	0	0	0	0	0	0	0	0	0	0	0	0	0	0	0	0	0	0	0	0	0	0	4	0	0
N92638_10	Eukaryota(100)	Excavata(100)	Discoba(100)	Euglenida(100)	Aphagea(100)	Distigmidae(100)	Distigma(100)	Distigma_proteus(100)	0	0	0	0	0	0	0	0	0	0	0	0	0	0	0	0	0	0	0	0	0	0	0	0	0	0	0	0	0	0	0	0	0	0	0	0	0	0	0	0	0
N97323_10	Eukaryota(100)	Excavata(100)	Discoba(100)	Euglenida(100)	Euglenophyceae(100)	Phacaceae(98)	Phacus(94)	Phacus_unclassified(94)	0	0	0	0	0	0	0	0	0	0	0	0	0	0	0	0	0	0	0	0	0	0	0	0	0	0	0	0	0	0	0	0	0	0	0	0	0	0	0	0	0
N99790_10	Eukaryota(83)	Eukaryota_unclassified(83)	Eukaryota_unclassified(83)	Eukaryota_unclassified(83)	Eukaryota_unclassified(83)	Eukaryota_unclassified(83)	Eukaryota_unclassified(83)	Eukaryota_unclassified(83)	0	0	0	0	0	0	0	0	0	0	6	4	0	0	0	0	0	0	0	0	0	0	0	0	0	0	0	0	0	0	0	0	0	0	0	0	0	0	0	0	0
N10091_9	Eukaryota(97)	Eukaryota_unclassified(97)	Eukaryota_unclassified(97)	Eukaryota_unclassified(97)	Eukaryota_unclassified(97)	Eukaryota_unclassified(97)	Eukaryota_unclassified(97)	Eukaryota_unclassified(97)	0	6	0	0	0	0	0	0	0	0	0	0	0	0	0	0	0	0	0	0	0	0	0	0	0	0	0	0	0	0	0	0	0	0	0	0	3	0	0	0	0
N104643_9	Eukaryota(87)	Eukaryota_unclassified(87)	Eukaryota_unclassified(87)	Eukaryota_unclassified(87)	Eukaryota_unclassified(87)	Eukaryota_unclassified(87)	Eukaryota_unclassified(87)	Eukaryota_unclassified(87)	0	0	0	0	0	0	0	0	0	0	0	0	0	0	0	0	0	0	0	0	0	0	0	0	0	0	0	0	0	0	0	0	0	0	0	0	4	0	0	0	0
N10691_9	Eukaryota(100)	Eukaryota_unclassified(100)	Eukaryota_unclassified(100)	Eukaryota_unclassified(100)	Eukaryota_unclassified(100)	Eukaryota_unclassified(100)	Eukaryota_unclassified(100)	Eukaryota_unclassified(100)	0	0	0	0	0	0	0	0	0	0	0	0	0	0	0	0	0	0	0	0	0	0	0	0	0	0	0	0	0	0	0	0	0	0	0	0	0	0	0	0	0
N112738_9	Eukaryota(91)	Eukaryota_unclassified(91)	Eukaryota_unclassified(91)	Eukaryota_unclassified(91)	Eukaryota_unclassified(91)	Eukaryota_unclassified(91)	Eukaryota_unclassified(91)	Eukaryota_unclassified(91)	0	9	0	0	0	0	0	0	0	0	0	0	0	0	0	0	0	0	0	0	0	0	0	0	0	0	0	0	0	0	0	0	0	0	0	0	0	0	0	0	0
N113307_9	Eukaryota(88)	Eukaryota_unclassified(88)	Eukaryota_unclassified(88)	Eukaryota_unclassified(88)	Eukaryota_unclassified(88)	Eukaryota_unclassified(88)	Eukaryota_unclassified(88)	Eukaryota_unclassified(88)	0	0	0	0	0	0	0	0	0	0	0	0	0	0	0	0	0	0	0	0	0	0	0	0	0	0	0	0	0	0	0	0	0	0	0	0	0	0	0	0	0
N113408_9	Eukaryota(99)	Eukaryota_unclassified(99)	Eukaryota_unclassified(99)	Eukaryota_unclassified(99)	Eukaryota_unclassified(99)	Eukaryota_unclassified(99)	Eukaryota_unclassified(99)	Eukaryota_unclassified(99)	0	0	0	0	0	0	0	0	0	0	0	0	0	0	0	0	0	0	0	0	0	0	0	0	0	0	0	0	0	0	0	0	0	0	0	0	0	0	0	0	0
N116698_9	unknown	unknown_unclassified(0)	unknown_unclassified(0)	unknown_unclassified(0)	unknown_unclassified(0)	unknown_unclassified(0)	unknown_unclassified(0)	unknown_unclassified(0)	0	9	0	0	0	0	0	0	0	0	0	0	0	0	0	0	0	0	0	0	0	0	0	0	0	0	0	0	0	0	0	0	0	0	0	0	0	0	0	0	0
N123925_9	unknown	unknown_unclassified(0)	unknown_unclassified(0)	unknown_unclassified(0)	unknown_unclassified(0)	unknown_unclassified(0)	unknown_unclassified(0)	unknown_unclassified(0)	0	4	0	0	0	0	0	0	0	0	0	0	0	0	0	0	0	0	0	0	0	0	0	0	0	0	0	0	0	0	0	0	0	0	0	0	0	0	0	0	0
N126812_7	unknown	unknown_unclassified(0)	unknown_unclassified(0)	unknown_unclassified(0)	unknown_unclassified(0)	unknown_unclassified(0)	unknown_unclassified(0)	unknown_unclassified(0)	0	0	0	0	0	0	0	0	0	0	0	0	0	0	0	0	0	0	0	0	0	0	0	0	0	0	0	0	0	0	0	0	0	0	0	0	0	0	0	0	0
N128653_7	Eukaryota(97)	Eukaryota_unclassified(97)	Eukaryota_unclassified(97)	Eukaryota_unclassified(97)	Eukaryota_unclassified(97)	Eukaryota_unclassified(97)	Eukaryota_unclassified(97)	Eukaryota_unclassified(97)	0	0	0	0	0	0	0	0	0	0	0	0	0	0	0	0	0	0	0	0	0	0	0	0	0	0	0	0	0	0	0	0	0	0	0	0	0	0	0	0	0
N130758_7	Eukaryota(99)	Eukaryota_unclassified(99)	Eukaryota_unclassified(99)	Eukaryota_unclassified(99)	Eukaryota_unclassified(99)	Eukaryota_unclassified(99)	Eukaryota_unclassified(99)	Eukaryota_unclassified(99)	0	0	0	0	0	0	0	0	0	0	0	0	0	0	0	0	0	0	0	0	0	0	0	0	0	0	0	0	0	0	0	0	0	0	0	0	0	0	0	0	0
N133588_7	Eukaryota(90)	Eukaryota_unclassified(90)	Eukaryota_unclassified(90)	Eukaryota_unclassified(90)	Eukaryota_unclassified(90)	Eukaryota_unclassified(90)	Eukaryota_unclassified(90)	Eukaryota_unclassified(90)	0	0	0	0	0	0	0	0	0	0	0	0	0	0	0	0	0	0	0	0	5	0	0	0	0	0	0	0	0	0	0	0	0	0	0	0	0	0	0	0	0
N143202_7	Eukaryota(96)	Eukaryota_unclassified(96)	Eukaryota_unclassified(96)	Eukaryota_unclassified(96)	Eukaryota_unclassified(96)	Eukaryota_unclassified(96)	Eukaryota_unclassified(96)	Eukaryota_unclassified(96)	0	0	0	0	0	0	0	0	0	0	0	0	0	0	0	0	0	0	0	0	0	0	0	0	0	0	0	0	0	0	0	0	0	0	0	0	0	0	0	0	0
N1443_7	Eukaryota(100)	Eukaryota_unclassified(100)	Eukaryota_unclassified(100)	Eukaryota_unclassified(100)	Eukaryota_unclassified(100)	Eukaryota_unclassified(100)	Eukaryota_unclassified(100)	Eukaryota_unclassified(100)	0	7	0	0	0	0	0	0	0	0	0	0	0	0	0	0	0	0	0	0	0	0	0	0	0	0	0	0	0	0	0	0	0	0	0	0	0	0	0	0	0
N146314_7	Eukaryota(100)	Opisthokonta(100)	Fungi(100)	Ascomycota(100)	Pezizomycotina(100)	Pezizomycotina_unclassified(100)	Pezizomycotina_unclassified(100)	Pezizomycotina_unclassified(100)	0	0	0	0	0	0	0	0	0	0	0	0	0	0	0	0	0	0	0	0	0	7	0	0	0	0	0	0	0	0	0	0	0	0	0	0	0	0	0	0	0
N148779_7	unknown	unknown_unclassified(0)	unknown_unclassified(0)	unknown_unclassified(0)	unknown_unclassified(0)	unknown_unclassified(0)	unknown_unclassified(0)	unknown_unclassified(0)	0	7	0	0	0	0	0	0	0	0	0	0	0	0	0	0	0	0	0	0	0	0	0	0	0	0	0	0	0	0	0	0	0	0	0	0	0	0	0	0	0
N153264_7	Eukaryota(100)	Eukaryota_unclassified(100)	Eukaryota_unclassified(100)	Eukaryota_unclassified(100)	Eukaryota_unclassified(100)	Eukaryota_unclassified(100)	Eukaryota_unclassified(100)	Eukaryota_unclassified(100)	0	0	0	0	0	0	0	0	0	0	0	0	0	0	0	0	0	0	0	0	0	0	0	0	0	0	0	0	0	0	0	0	0	0	0	0	0	0	0	0	0
N156710_7	Eukaryota(99)	Eukaryota_unclassified(99)	Eukaryota_unclassified(99)	Eukaryota_unclassified(99)	Eukaryota_unclassified(99)	Eukaryota_unclassified(99)	Eukaryota_unclassified(99)	Eukaryota_unclassified(99)	0	0	0	0	0	0	0	0	0	0	0	0	0	0	0	0	0	0	0	0	0	0	0	0	0	0	0	3	0	0	0	0	0	0	0	0	0	0	0	0	0
N159748_7	Eukaryota(98)	Eukaryota_unclassified(98)	Eukaryota_unclassified(98)	Eukaryota_unclassified(98)	Eukaryota_unclassified(98)	Eukaryota_unclassified(98)	Eukaryota_unclassified(98)	Eukaryota_unclassified(98)	0	7	0	0	0	0	0	0	0	0	0	0	0	0	0	0	0	0	0	0	0	0	0	0	0	0	0	0	0	0	0	0	0	0	0	0	0	0	0	0	0
N159840_7	Eukaryota(100)	Excavata(91)	Discoba(91)	Euglenida(91)	Petalomonadida(90)	Scytomonadidae(86)	Petalomonas(85)	Petalomonas_planus(80)	0	0	0	0	0	0	0	0	0	0	0	0	0	0	0	0	0	0	0	0	0	0	0	0	0	0	0	0	0	0	0	0	0	0	0	0	0	0	0	0	0
N16016_7	Eukaryota(99)	Eukaryota_unclassified(99)	Eukaryota_unclassified(99)	Eukaryota_unclassified(99)	Eukaryota_unclassified(99)	Eukaryota_unclassified(99)	Eukaryota_unclassified(99)	Eukaryota_unclassified(99)	0	0	0	0	0	0	0	0	0	0	0	0	0	0	0	0	0	0	0	0	0	0	0	0	0	0	0	0	0	0	0	0	0	0	0	0	0	0	0	0	0
N16215_7	Eukaryota(100)	Rhizaria(95)	Cercozoa(95)	Filosa-Sarcomonadea(95)	Cercomonadida(94)	Cercomonadidae(94)	Eocercomonas(81)	Eocercomonas_unclassified(81)	0	0	0	0	0	0	0	0	0	0	0	0	7	0	0	0	0	0	0	0	0	0	0	0	0	0	0	0	0	0	0	0	0	0	0	0	0	0	0	0	0
N163485_7	unknown	unknown_unclassified(0)	unknown_unclassified(0)	unknown_unclassified(0)	unknown_unclassified(0)	unknown_unclassified(0)	unknown_unclassified(0)	unknown_unclassified(0)	7	0	0	0	0	0	0	0	0	0	0	0	0	0	0	0	0	0	0	0	0	0	0	0	0	0	0	0	0	0	0	0	0	0	0	0	0	0	0	0	0
N165497_7	Eukaryota(86)	Eukaryota_unclassified(86)	Eukaryota_unclassified(86)	Eukaryota_unclassified(86)	Eukaryota_unclassified(86)	Eukaryota_unclassified(86)	Eukaryota_unclassified(86)	Eukaryota_unclassified(86)	0	0	0	0	0	0	0	0	0	0	0	0	0	0	0	0	0	0	0	0	0	0	0	0	0	0	0	0	0	0	0	0	0	0	0	0	0	0	0	0	0
N169159_7	Eukaryota(100)	Opisthokonta(98)	Opisthokonta_unclassified(98)	Opisthokonta_unclassified(98)	Opisthokonta_unclassified(98)	Opisthokonta_unclassified(98)	Opisthokonta_unclassified(98)	Opisthokonta_unclassified(98)	0	0	0	0	0	0	0	0	0	0	0	0	0	0	0	0	0	0	0	0	0	0	0	0	0	0	0	0	0	0	0	0	0	0	3	0	0	0	0	0	0
N18252_7	Eukaryota(100)	Eukaryota_unclassified(100)	Eukaryota_unclassified(100)	Eukaryota_unclassified(100)	Eukaryota_unclassified(100)	Eukaryota_unclassified(100)	Eukaryota_unclassified(100)	Eukaryota_unclassified(100)	0	0	0	0	0	0	0	0	0	0	0	0	0	0	0	0	0	0	0	0	0	0	0	0	0	0	0	0	0	0	0	0	0	0	0	0	0	0	0	0	0
N18570_7	Eukaryota(100)	Amoebozoa(95)	Conosa(95)	Mycetozoa-Myxogastrea(95)	Trichiales(92)	Trichiaceae(92)	Trichiaceae_unclassified(92)	Trichiaceae_unclassified(92)	0	7	0	0	0	0	0	0	0	0	0	0	0	0	0	0	0	0	0	0	0	0	0	0	0	0	0	0	0	0	0	0	0	0	0	0	0	0	0	0	0
N22889_7	Eukaryota(100)	Excavata(100)	Discoba(100)	Euglenida(100)	Euglenophyceae(100)	Euglenaceae(99)	Euglena(99)	Euglena_stellata(99)	0	0	0	0	0	0	0	0	0	0	0	0	0	0	0	0	0	0	0	7	0	0	0	0	0	0	0	0	0	0	0	0	0	0	0	0	0	0	0	0	0
N25710_7	Eukaryota(95)	Eukaryota_unclassified(95)	Eukaryota_unclassified(95)	Eukaryota_unclassified(95)	Eukaryota_unclassified(95)	Eukaryota_unclassified(95)	Eukaryota_unclassified(95)	Eukaryota_unclassified(95)	0	12	0	0	0	0	0	0	0	0	0	0	0	0	0	0	0	0	0	0	0	0	0	0	0	0	0	0	0	0	0	0	0	0	0	0	0	0	0	0	0
N26473_7	Eukaryota(91)	Eukaryota_unclassified(91)	Eukaryota_unclassified(91)	Eukaryota_unclassified(91)	Eukaryota_unclassified(91)	Eukaryota_unclassified(91)	Eukaryota_unclassified(91)	Eukaryota_unclassified(91)	0	0	0	0	0	0	0	0	0	0	0	0	0	0	0	0	0	0	0	0	0	0	0	0	0	0	0	0	0	0	0	0	0	0	0	0	0	0	0	0	0
N26737_7	Eukaryota(94)	Eukaryota_unclassified(94)	Eukaryota_unclassified(94)	Eukaryota_unclassified(94)	Eukaryota_unclassified(94)	Eukaryota_unclassified(94)	Eukaryota_unclassified(94)	Eukaryota_unclassified(94)	0	7	0	0	0	0	0	0	0	0	0	0	0	0	0	0	0	0	0	0	0	0	0	0	0	0	0	0	0	0	0	0	0	0	0	0	0	0	0	0	0
N31970_7	Eukaryota(100)	Opisthokonta(100)	Fungi(98)	Basidiomycota(98)	Agaricomycotina(98)	Agaricomycetes(98)	Agaricomycetes_unclassified(98)	Agaricomycetes_unclassified(98)	0	0	0	0	0	0	0	0	0	0	0	0	0	0	0	0	0	0	0	0	0	0	0	0	0	0	0	0	0	0	0	0	0	0	0	0	0	0	0	0	0
N3557_7	Eukaryota(100)	Archaeplastida(98)	Chlorophyta(98)	Chlorophyceae(98)	Chlamydomonadales(93)	Chlamydomonadales_X(93)	Chlamydomonadales_X_unclassified(93)	Chlamydomonadales_X_unclassified(93)	0	0	0	0	0	0	0	0	0	0	0	0	0	0	0	0	0	0	0	0	0	0	0	0	0	0	0	0	0	0	0	0	0	0	0	0	0	0	0	0	0
N129009_44	Eukaryota(92)	Eukaryota_unclassified(92)	Eukaryota_unclassified(92)	Eukaryota_unclassified(92)	Eukaryota_unclassified(92)	Eukaryota_unclassified(92)	Eukaryota_unclassified(92)	Eukaryota_unclassified(92)	30	0	0	0	0	0	0	0	0	0	0	0	0	0	0	0	0	0	0	0	14	0	0	0	0	0	0	0	0	0	0	0	0	0	0	0	0	0	0	0	0
N130216_44	Eukaryota(99)	Eukaryota_unclassified(99)	Eukaryota_unclassified(99)	Eukaryota_unclassified(99)	Eukaryota_unclassified(99)	Eukaryota_unclassified(99)	Eukaryota_unclassified(99)	Eukaryota_unclassified(99)	44	0	0	0	0	0	0	0	0	0	0	0	0	0	0	0	0	0	0	0	0	0	0	0	0	0	0	0	0	0	0	0	0	0	0	0	0	0	0	0	0
N140109_44	Eukaryota(94)	Eukaryota_unclassified(94)	Eukaryota_unclassified(94)	Eukaryota_unclassified(94)	Eukaryota_unclassified(94)	Eukaryota_unclassified(94)	Eukaryota_unclassified(94)	Eukaryota_unclassified(94)	0	0	0	0	0	0	0	0	0	0	0	0	0	0	0	0	0	0	0	0	0	0	0	0	0	0	0	0	0	0	0	0	0	0	0	0	0	0	0	0	0
N141874_44	Eukaryota(100)	Eukaryota_unclassified(100)	Eukaryota_unclassified(100)	Eukaryota_unclassified(100)	Eukaryota_unclassified(100)	Eukaryota_unclassified(100)	Eukaryota_unclassified(100)	Eukaryota_unclassified(100)	0	0	0	0	11	0	0	0	0	0	0	0	0	0	0	0	0	0	0	0	0	0	0	0	0	0	0	33	0	0	0	0	0	0	0	0	0	0	0	0	0
N163970_44	Eukaryota(100)	Eukaryota_unclassified(100)	Eukaryota_unclassified(100)	Eukaryota_unclassified(100)	Eukaryota_unclassified(100)	Eukaryota_unclassified(100)	Eukaryota_unclassified(100)	Eukaryota_unclassified(100)	0	0	0	0	0	0	0	0	0	0	0	0	0	0	0	0	0	0	0	8	0	0	0	0	0	0	0	0	0	0	0	0	0	0	12	0	0	0	0	0	0
N50696_44	Eukaryota(100)	Opisthokonta(98)	Opisthokonta_unclassified(98)	Opisthokonta_unclassified(98)	Opisthokonta_unclassified(98)	Opisthokonta_unclassified(98)	Opisthokonta_unclassified(98)	Opisthokonta_unclassified(98)	0	0	0	0	0	0	0	0	0	0	0	0	0	0	0	0	0	0	0	0	0	0	0	0	0	0	0	0	0	0	0	0	0	0	0	0	0	0	0	0	0
N64093_44	Eukaryota(90)	Eukaryota_unclassified(90)	Eukaryota_unclassified(90)	Eukaryota_unclassified(90)	Eukaryota_unclassified(90)	Eukaryota_unclassified(90)	Eukaryota_unclassified(90)	Eukaryota_unclassified(90)	0	0	0	0	0	0	0	0	0	0	0	0	0	10	0	0	0	0	0	0	0	0	0	0	0	0	0	0	0	0	0	0	0	0	0	0	0	0	0	0	0
N67374_44	Eukaryota(100)	Opisthokonta(82)	Opisthokonta_unclassified(82)	Opisthokonta_unclassified(82)	Opisthokonta_unclassified(82)	Opisthokonta_unclassified(82)	Opisthokonta_unclassified(82)	Opisthokonta_unclassified(82)	28	0	0	0	0	0	0	0	0	0	0	0	0	0	0	0	0	0	0	0	0	0	0	0	0	0	0	0	0	0	0	0	0	0	0	0	0	0	0	0	0
N90768_44	Eukaryota(98)	Eukaryota_unclassified(98)	Eukaryota_unclassified(98)	Eukaryota_unclassified(98)	Eukaryota_unclassified(98)	Eukaryota_unclassified(98)	Eukaryota_unclassified(98)	Eukaryota_unclassified(98)	0	0	0	0	0	0	0	0	0	0	0	0	0	0	0	0	0	0	0	0	44	0	0	0	0	0	0	0	0	0	0	0	0	0	0	0	0	0	0	0	0
N9594_44	Eukaryota(100)	Eukaryota_unclassified(100)	Eukaryota_unclassified(100)	Eukaryota_unclassified(100)	Eukaryota_unclassified(100)	Eukaryota_unclassified(100)	Eukaryota_unclassified(100)	Eukaryota_unclassified(100)	0	17	0	0	0	0	0	0	0	0	0	0	0	0	0	0	0	0	0	0	0	0	0	0	0	0	0	0	0	0	0	0	0	0	0	0	0	0	0	0	0
N114202_43	Eukaryota(100)	Archaeplastida(100)	Chlorophyta(100)	Chlorophyceae(95)	Oedogoniales(88)	Oedogoniales_X(88)	Oedogonium(88)	Oedogonium_unclassified(88)	29	0	0	0	0	0	0	0	0	0	0	0	0	0	0	0	0	0	0	0	0	0	0	0	0	0	0	0	0	0	14	0	0	0	0	0	0	0	0	0	0
N122974_43	Eukaryota(83)	Eukaryota_unclassified(83)	Eukaryota_unclassified(83)	Eukaryota_unclassified(83)	Eukaryota_unclassified(83)	Eukaryota_unclassified(83)	Eukaryota_unclassified(83)	Eukaryota_unclassified(83)	0	0	0	0	0	0	0	0	0	0	0	0	0	0	0	0	0	0	0	0	0	0	0	0	0	0	0	0	0	0	0	0	0	0	0	0	0	0	0	0	0
N12361_43	Eukaryota(95)	Eukaryota_unclassified(95)	Eukaryota_unclassified(95)	Eukaryota_unclassified(95)	Eukaryota_unclassified(95)	Eukaryota_unclassified(95)	Eukaryota_unclassified(95)	Eukaryota_unclassified(95)	0	0	0	0	0	0	0	0	0	0	0	0	0	0	0	0	0	0	0	0	0	0	0	0	0	0	0	0	0	0	0	0	0	0	0	0	0	0	0	0	0
N145769_43	Eukaryota(96)	Eukaryota_unclassified(96)	Eukaryota_unclassified(96)	Eukaryota_unclassified(96)	Eukaryota_unclassified(96)	Eukaryota_unclassified(96)	Eukaryota_unclassified(96)	Eukaryota_unclassified(96)	0	43	0	0	0	0	0	0	0	0	0	0	0	0	0	0	0	0	0	0	0	0	0	0	0	0	0	0	0	0	0	0	0	0	0	0	0	0	0	0	0
N149593_43	Eukaryota(92)	Eukaryota_unclassified(92)	Eukaryota_unclassified(92)	Eukaryota_unclassified(92)	Eukaryota_unclassified(92)	Eukaryota_unclassified(92)	Eukaryota_unclassified(92)	Eukaryota_unclassified(92)	0	0	0	17	0	0	0	0	0	0	0	0	9	2	0	0	0	0	0	0	8	0	0	0	0	0	0	0	0	0	0	0	0	0	0	0	0	0	0	0	0
N157195_43	Eukaryota(97)	Excavata(86)	Discoba(86)	Euglenida(83)	Euglenida_unclassified(83)	Euglenida_unclassified(83)	Euglenida_unclassified(83)	Euglenida_unclassified(83)	43	0	0	0	0	0	0	0	0	0	0	0	0	0	0	0	0	0	0	0	0	0	0	0	0	0	0	0	0	0	0	0	0	0	0	0	0	0	0	0	0
N160982_43	Eukaryota(100)	Opisthokonta(100)	Fungi(95)	Basidiomycota(89)	Agaricomycotina(89)	Agaricomycetes(89)	Agaricomycetes_unclassified(89)	Agaricomycetes_unclassified(89)	43	0	0	0	0	0	0	0	0	0	0	0	0	0	0	0	0	0	0	0	0	0	0	0	0	0	0	0	0	0	0	0	0	0	0	0	0	0	0	0	0
N166329_43	Eukaryota(98)	Eukaryota_unclassified(98)	Eukaryota_unclassified(98)	Eukaryota_unclassified(98)	Eukaryota_unclassified(98)	Eukaryota_unclassified(98)	Eukaryota_unclassified(98)	Eukaryota_unclassified(98)	0	0	0	0	0	0	0	0	0	0	0	0	0	0	0	0	0	0	0	0	0	0	0	0	0	0	0	0	0	0	0	0	0	0	0	0	0	0	0	0	0
N173397_43	Eukaryota(100)	Alveolata(100)	Ciliophora(100)	Colpodea(99)	Colpodea_X(99)	Colpodea_X_unclassified(99)	Colpodea_X_unclassified(99)	Colpodea_X_unclassified(99)	0	0	0	0	0	0	0	0	0	0	0	0	0	0	0	0	0	0	0	0	0	0	0	0	0	0	0	0	0	0	0	0	0	0	0	0	0	0	0	0	0
N20088_43	Eukaryota(100)	Rhizaria(100)	Cercozoa(100)	Filosa-Sarcomonadea(100)	Filosa-Sarcomonadea_X(100)	Filosa-Sarcomonadea_XX(100)	Filosa-Sarcomonadea_XXX(100)	Filosa-Sarcomonadea_XXX_sp.(100)	0	0	0	0	0	0	0	0	0	0	0	0	0	0	0	0	0	0	0	0	0	0	0	0	0	0	0	0	0	0	0	0	0	0	0	0	0	0	0	0	0
N38262_43	Eukaryota(99)	Rhizaria(82)	Cercozoa(82)	Cercozoa_unclassified(82)	Cercozoa_unclassified(82)	Cercozoa_unclassified(82)	Cercozoa_unclassified(82)	Cercozoa_unclassified(82)	0	20	0	0	0	0	0	0	0	0	0	0	0	0	0	0	0	0	0	0	0	0	0	0	0	0	0	0	0	0	0	0	0	0	0	0	0	0	0	0	0
N44311_43	Eukaryota(100)	Amoebozoa(92)	Lobosa(91)	Discosea-Flabellinia(91)	Vannellida(91)	Vannellidae(91)	Vannella(83)	Vannella_unclassified(83)	0	14	0	0	0	0	0	0	0	0	0	0	0	0	0	0	0	0	0	0	0	0	0	0	0	0	0	0	0	0	0	0	0	0	0	0	0	0	0	0	0
N45280_43	Eukaryota(100)	Stramenopiles(99)	Pseudofungi(99)	Oomycota(99)	Oomycota_X(99)	Oomycota_X_unclassified(99)	Oomycota_X_unclassified(99)	Oomycota_X_unclassified(99)	0	0	0	0	0	0	0	0	0	0	0	43	0	0	0	0	0	0	0	0	0	0	0	0	0	0	0	0	0	0	0	0	0	0	0	0	0	0	0	0	0
N77307_43	Eukaryota(100)	Stramenopiles(99)	Ochrophyta(95)	Ochrophyta_unclassified(95)	Ochrophyta_unclassified(95)	Ochrophyta_unclassified(95)	Ochrophyta_unclassified(95)	Ochrophyta_unclassified(95)	0	0	0	0	0	0	0	0	0	0	43	0	0	0	0	0	0	0	0	0	0	0	0	0	0	0	0	0	0	0	0	0	0	0	0	0	0	0	0	0	0
N86281_43	Eukaryota(97)	Opisthokonta(87)	Opisthokonta_unclassified(87)	Opisthokonta_unclassified(87)	Opisthokonta_unclassified(87)	Opisthokonta_unclassified(87)	Opisthokonta_unclassified(87)	Opisthokonta_unclassified(87)	0	0	0	0	0	0	0	0	0	0	0	0	20	19	4	0	0	0	0	0	0	0	0	0	0	0	0	0	0	0	0	0	0	0	0	0	0	0	0	0	0
N9504_43	Eukaryota(100)	Stramenopiles(86)	Sagenista(84)	Labyrinthulomycetes(84)	Amphifilida(84)	Amphifilaceae(84)	Amphifilaceae_unclassified(84)	Amphifilaceae_unclassified(84)	43	0	0	0	0	0	0	0	0	0	0	0	0	0	0	0	0	0	0	0	0	0	0	0	0	0	0	0	0	0	0	0	0	0	0	0	0	0	0	0	0
N96127_43	Eukaryota(98)	Eukaryota_unclassified(98)	Eukaryota_unclassified(98)	Eukaryota_unclassified(98)	Eukaryota_unclassified(98)	Eukaryota_unclassified(98)	Eukaryota_unclassified(98)	Eukaryota_unclassified(98)	0	0	19	0	0	0	0	0	0	0	0	0	0	0	0	0	0	0	0	0	0	0	0	0	0	0	0	0	0	0	0	0	0	0	0	5	2	0	0	0	0
N100633_42	Eukaryota(99)	Alveolata(87)	Alveolata_unclassified(87)	Alveolata_unclassified(87)	Alveolata_unclassified(87)	Alveolata_unclassified(87)	Alveolata_unclassified(87)	Alveolata_unclassified(87)	0	39	0	0	0	0	0	0	0	0	0	0	0	0	0	0	13	0	0	0	0	0	0	0	0	0	0	0	0	0	0	0	0	0	0	0	0	0	0	0	0
N112602_42	Eukaryota(100)	Apusozoa(83)	Hilomonadea(83)	Planomonadida(83)	Planomonadidae(83)	Planomonadidae_X(83)	Rigifila(83)	Rigifila_ramosa(83)	0	67	0	0	0	0	0	0	0	0	0	0	0	0	0	0	0	0	0	0	0	0	0	0	0	0	0	0	0	0	0	0	0	0	0	0	0	0	0	0	0
N130350_42	Eukaryota(100)	Opisthokonta(100)	Fungi(100)	Ascomycota(100)	Saccharomycotina(100)	Saccharomycetales(100)	Lodderomyces(83)	Lodderomyces_elongisporus(83)	0	0	0	0	0	0	0	0	0	0	0	0	0	0	0	0	0	0	0	0	0	0	0	0	0	0	0	0	0	0	0	0	0	0	0	0	0	0	0	0	0
N137534_42	Eukaryota(87)	Eukaryota_unclassified(87)	Eukaryota_unclassified(87)	Eukaryota_unclassified(87)	Eukaryota_unclassified(87)	Eukaryota_unclassified(87)	Eukaryota_unclassified(87)	Eukaryota_unclassified(87)	0	0	0	0	0	0	0	0	0	0	0	0	0	0	0	0	0	0	0	0	0	0	0	0	0	0	0	0	0	0	0	0	0	0	0	0	0	0	0	0	0
N158758_42	Eukaryota(100)	Eukaryota_unclassified(100)	Eukaryota_unclassified(100)	Eukaryota_unclassified(100)	Eukaryota_unclassified(100)	Eukaryota_unclassified(100)	Eukaryota_unclassified(100)	Eukaryota_unclassified(100)	0	0	0	0	0	0	0	0	0	0	0	0	0	0	0	0	0	0	0	0	0	0	0	0	0	0	0	0	0	0	0	0	0	0	0	0	0	0	0	0	0
N161761_42	Eukaryota(93)	Eukaryota_unclassified(93)	Eukaryota_unclassified(93)	Eukaryota_unclassified(93)	Eukaryota_unclassified(93)	Eukaryota_unclassified(93)	Eukaryota_unclassified(93)	Eukaryota_unclassified(93)	76	0	0	0	0	0	0	0	0	0	0	0	0	0	0	0	0	0	0	0	0	0	0	0	0	0	0	0	0	0	0	0	0	0	0	0	0	0	0	0	0
N169954_42	Eukaryota(100)	Opisthokonta(100)	Metazoa(100)	Arthropoda(100)	Crustacea(99)	Ostracoda(99)	Ostracoda_unclassified(99)	Ostracoda_unclassified(99)	0	42	0	0	0	0	0	0	0	0	0	0	0	0	0	0	0	0	0	0	0	0	0	0	0	0	0	0	0	0	0	0	0	0	0	0	0	0	0	0	0
N173032_42	Eukaryota(100)	Stramenopiles(86)	Sagenista(82)	Labyrinthulomycetes(82)	Amphifilida(82)	Amphifilaceae(82)	Amphifilaceae_unclassified(82)	Amphifilaceae_unclassified(82)	0	52	0	0	0	0	0	0	0	0	0	0	0	0	0	0	0	0	0	0	0	2	0	0	0	0	0	0	0	0	0	0	0	0	0	0	0	0	0	0	0
N175925_42	Eukaryota(82)	Eukaryota_unclassified(82)	Eukaryota_unclassified(82)	Eukaryota_unclassified(82)	Eukaryota_unclassified(82)	Eukaryota_unclassified(82)	Eukaryota_unclassified(82)	Eukaryota_unclassified(82)	0	0	0	0	0	0	0	0	0	0	3	0	0	0	0	0	0	0	0	0	0	0	0	0	0	0	0	0	0	0	5	0	25	9	0	0	0	0	0	0	0
N28096_42	Eukaryota(93)	Eukaryota_unclassified(93)	Eukaryota_unclassified(93)	Eukaryota_unclassified(93)	Eukaryota_unclassified(93)	Eukaryota_unclassified(93)	Eukaryota_unclassified(93)	Eukaryota_unclassified(93)	0	0	0	0	0	0	0	0	0	0	0	0	0	0	0	0	0	0	0	0	0	0	0	0	0	0	0	0	0	0	0	0	0	0	0	0	0	0	0	0	0
N86608_42	Eukaryota(100)	Opisthokonta(99)	Fungi(98)	Fungi_unclassified(98)	Fungi_unclassified(98)	Fungi_unclassified(98)	Fungi_unclassified(98)	Fungi_unclassified(98)	0	0	0	0	0	0	0	0	0	0	0	39	0	3	0	0	0	0	0	0	0	0	0	0	0	0	0	0	0	0	0	0	0	0	0	0	0	0	0	0	0
N89304_42	Eukaryota(100)	Opisthokonta(95)	Opisthokonta_unclassified(95)	Opisthokonta_unclassified(95)	Opisthokonta_unclassified(95)	Opisthokonta_unclassified(95)	Opisthokonta_unclassified(95)	Opisthokonta_unclassified(95)	0	42	0	0	0	0	0	0	0	0	0	0	0	0	0	0	0	0	0	0	0	0	0	0	0	0	0	0	0	0	0	0	0	0	0	0	0	0	0	0	0
N112160_41	Eukaryota(98)	Alveolata(80)	Alveolata_unclassified(80)	Alveolata_unclassified(80)	Alveolata_unclassified(80)	Alveolata_unclassified(80)	Alveolata_unclassified(80)	Alveolata_unclassified(80)	0	0	0	0	0	0	0	0	0	0	0	0	0	0	0	0	0	0	0	0	0	0	0	0	0	0	0	0	0	0	0	0	0	0	0	0	35	0	0	0	0
N123312_41	Eukaryota(98)	Eukaryota_unclassified(98)	Eukaryota_unclassified(98)	Eukaryota_unclassified(98)	Eukaryota_unclassified(98)	Eukaryota_unclassified(98)	Eukaryota_unclassified(98)	Eukaryota_unclassified(98)	0	0	0	0	0	0	0	0	0	0	15	0	0	0	0	0	0	0	0	0	0	0	0	0	0	0	0	0	0	0	0	0	0	0	0	0	11	0	0	0	0
N125051_41	Eukaryota(98)	Eukaryota_unclassified(98)	Eukaryota_unclassified(98)	Eukaryota_unclassified(98)	Eukaryota_unclassified(98)	Eukaryota_unclassified(98)	Eukaryota_unclassified(98)	Eukaryota_unclassified(98)	0	41	0	0	0	0	0	0	0	0	0	0	0	0	0	0	0	0	0	0	0	0	0	0	0	0	0	0	0	0	0	0	0	0	0	0	0	0	0	0	0
N146792_41	Eukaryota(100)	Eukaryota_unclassified(100)	Eukaryota_unclassified(100)	Eukaryota_unclassified(100)	Eukaryota_unclassified(100)	Eukaryota_unclassified(100)	Eukaryota_unclassified(100)	Eukaryota_unclassified(100)	0	56	0	0	0	0	0	0	0	0	0	0	0	0	0	0	0	0	0	0	0	0	0	0	0	0	0	0	0	0	0	0	0	0	0	0	0	0	0	0	0
N163773_41	Eukaryota(100)	Opisthokonta(100)	Metazoa(100)	Gastrotricha(86)	Gastrotricha_X(86)	Gastrotricha_XX(86)	Gastrotricha_XX_unclassified(86)	Gastrotricha_XX_unclassified(86)	29	12	0	0	0	0	0	0	0	0	0	0	0	0	0	0	0	0	0	0	0	0	0	0	0	0	0	0	0	0	0	0	0	0	0	0	0	0	0	0	0
N27600_41	Eukaryota(100)	Excavata(81)	Discoba(81)	Heterolobosea(81)	Heterolobosea_X(81)	Creneidae(81)	Creneis(81)	Creneis_carolina(81)	0	52	0	0	0	0	0	0	0	0	0	0	0	0	0	0	0	0	0	0	0	0	0	0	0	0	0	0	0	0	0	0	0	0	0	0	0	0	0	0	0
N7267_41	Eukaryota(100)	Opisthokonta(93)	Opisthokonta_unclassified(93)	Opisthokonta_unclassified(93)	Opisthokonta_unclassified(93)	Opisthokonta_unclassified(93)	Opisthokonta_unclassified(93)	Opisthokonta_unclassified(93)	0	0	0	0	0	0	0	0	0	0	0	0	0	0	0	0	0	0	0	0	0	0	0	0	0	0	0	0	0	0	0	0	0	0	0	0	0	0	0	0	0
N75793_41	Eukaryota(100)	Opisthokonta(100)	Fungi(98)	Kickxellomycota(90)	Kickxellomycotina(90)	Harpellales(90)	Harpellales_unclassified(90)	Harpellales_unclassified(90)	41	0	0	0	0	0	0	0	0	0	0	0	0	0	0	0	0	0	0	0	0	0	0	0	0	0	0	0	0	0	0	0	0	0	0	0	0	0	0	0	0
N131008_2	Eukaryota(96)	Alveolata(95)	Apicomplexa(95)	Gregarinomorphea(95)	Eugregarinorida(95)	Gregarinidae(95)	Leidyana2(83)	Leidyana2_unclassified(83)	0	0	0	0	0	0	0	0	0	0	0	0	0	0	0	0	0	0	0	0	0	0	0	0	0	0	0	0	0	0	0	0	0	0	0	0	0	0	0	0	0
N134470_2	Eukaryota(91)	Eukaryota_unclassified(91)	Eukaryota_unclassified(91)	Eukaryota_unclassified(91)	Eukaryota_unclassified(91)	Eukaryota_unclassified(91)	Eukaryota_unclassified(91)	Eukaryota_unclassified(91)	2	0	0	0	0	0	0	0	0	0	0	0	0	0	0	0	0	0	0	0	0	0	0	0	0	0	0	0	0	0	0	0	0	0	0	0	0	0	0	0	0
N136608_2	Eukaryota(81)	Eukaryota_unclassified(81)	Eukaryota_unclassified(81)	Eukaryota_unclassified(81)	Eukaryota_unclassified(81)	Eukaryota_unclassified(81)	Eukaryota_unclassified(81)	Eukaryota_unclassified(81)	0	0	0	0	0	0	0	0	0	0	0	0	0	0	0	0	0	0	0	0	0	0	0	0	0	0	0	0	0	0	0	0	0	0	0	0	0	0	0	0	0
N141171_2	Eukaryota(99)	Stramenopiles(86)	Stramenopiles_unclassified(86)	Stramenopiles_unclassified(86)	Stramenopiles_unclassified(86)	Stramenopiles_unclassified(86)	Stramenopiles_unclassified(86)	Stramenopiles_unclassified(86)	0	0	0	0	0	0	0	0	0	0	0	0	0	0	2	0	0	0	0	0	0	0	0	0	0	0	0	0	0	0	0	0	0	0	0	0	0	0	0	0	0
N142046_2	Eukaryota(100)	Stramenopiles(99)	Ochrophyta(95)	Chrysophyceae(80)	Chrysophyceae_X(80)	Chrysophyceae_X_unclassified(80)	Chrysophyceae_X_unclassified(80)	Chrysophyceae_X_unclassified(80)	0	0	0	0	0	0	0	0	0	0	0	0	0	0	0	0	0	0	0	0	0	0	0	0	0	0	0	0	0	0	0	0	0	0	0	0	0	0	0	0	0
N144967_2	Eukaryota(100)	Opisthokonta(87)	Metazoa(87)	Metazoa_unclassified(87)	Metazoa_unclassified(87)	Metazoa_unclassified(87)	Metazoa_unclassified(87)	Metazoa_unclassified(87)	0	0	0	0	0	0	0	0	0	0	0	0	0	0	0	0	0	0	0	0	0	0	0	0	0	0	0	0	0	0	0	0	0	0	0	0	0	0	0	0	0
N152667_2	unknown	unknown_unclassified(0)	unknown_unclassified(0)	unknown_unclassified(0)	unknown_unclassified(0)	unknown_unclassified(0)	unknown_unclassified(0)	unknown_unclassified(0)	0	0	0	0	0	0	0	0	0	0	0	0	0	0	0	0	0	0	0	0	0	0	0	0	0	0	2	0	0	0	0	0	0	0	0	0	0	0	0	0	0
N154690_2	Eukaryota(92)	Eukaryota_unclassified(92)	Eukaryota_unclassified(92)	Eukaryota_unclassified(92)	Eukaryota_unclassified(92)	Eukaryota_unclassified(92)	Eukaryota_unclassified(92)	Eukaryota_unclassified(92)	0	0	0	0	0	0	0	0	0	0	0	0	0	0	0	0	0	0	2	0	0	0	0	0	0	0	0	0	0	0	0	0	0	0	0	0	0	0	0	0	0
N155363_2	Bacteria(85)	Bacteria_X(84)	Proteobacteria(83)	Alphaproteobacteria(83)	Alphaproteobacteria_unclassified(83)	Alphaproteobacteria_unclassified(83)	Alphaproteobacteria_unclassified(83)	Alphaproteobacteria_unclassified(83)	0	2	0	0	0	0	0	0	0	0	0	0	0	0	0	0	0	0	0	0	0	0	0	0	0	0	0	0	0	0	0	0	0	0	0	0	0	0	0	0	0
N162509_8898405	Eukaryota(100)	Stramenopiles(95)	Opalozoa(91)	Bicoecea(90)	Pseudodendromonadales(85)	Pseudodendromonadales_X(85)	Adriamonas(80)	Adriamonas_peritocrescens(80)	0	0	0	0	0	0	0	12732	0	21188	0	0	0	9939	0	40957	112607	139747	170665	0	0	7098	0	48833	48127	84873	0	0	0	33750	53365	101811	56060	0	0	6075	17552	125021	141102	113678	161774
N135337_3540271	Eukaryota(81)	Eukaryota_unclassified(81)	Eukaryota_unclassified(81)	Eukaryota_unclassified(81)	Eukaryota_unclassified(81)	Eukaryota_unclassified(81)	Eukaryota_unclassified(81)	Eukaryota_unclassified(81)	0	0	60	0	0	0	0	0	0	9602	0	0	0	0	0	0	0	52873	124862	0	0	0	0	0	0	9298	0	0	0	0	0	0	0	0	0	804	3140	16065	64339	84817	167292
N89493_2612741	Eukaryota(100)	Stramenopiles(99)	Opalozoa(98)	Bicoecea(96)	Pseudodendromonadales(94)	Pseudodendromonadales_X(94)	Pseudodendromonadales_X_unclassified(94)	Pseudodendromonadales_X_unclassified(94)	0	0	0	0	0	0	0	0	31118	2096	0	0	0	17341	0	1754	0	0	0	0	0	0	0	0	0	0	0	0	0	0	7642	0	0	0	0	0	0	0	46	0	0
N118979_2502037	Eukaryota(100)	Opisthokonta(100)	Choanoflagellida(100)	Choanoflagellatea(100)	Craspedida(100)	Monosigidae_Group_O(100)	Monosigidae_Group_O_X(100)	Monosigidae_Group_O_X_sp.(100)	237	226	9107	14533	14530	0	14231	8892	7542	1342	3665	8464	9590	17554	20098	24806	36518	32231	41851	9065	7175	22211	54937	43290	139632	15616	1603	5811	5813	6848	1377	563	315	1756	1992	5946	7133	12086	14477	13492	6703
N73213_2283924	Eukaryota(100)	Stramenopiles(100)	Ochrophyta(100)	Chrysophyceae(100)	Chrysophyceae_X(100)	Chrysophyceae_Clade-C(100)	Spumella(91)	Spumella_sp.(87)	28	970	273	0	0	0	0	0	0	0	0	0	0	0	0	96895	39700	41921	0	0	0	0	46024	34751	35138	52818	0	0	0	0	0	0	0	0	0	3785	3445	4899	4878	1748	484
N69594_2199417	Eukaryota(100)	Opisthokonta(97)	Opisthokonta_unclassified(97)	Opisthokonta_unclassified(97)	Opisthokonta_unclassified(97)	Opisthokonta_unclassified(97)	Opisthokonta_unclassified(97)	Opisthokonta_unclassified(97)	0	0	0	37923	41711	15523	38024	3141	0	0	0	23522	37907	64931	89994	37622	6937	0	0	2878	759	25076	71584	44887	0	0	0	25619	48370	45630	0	0	0	0	0	0	0	0	4153	7220	3330
N48317_2130093	Eukaryota(100)	Stramenopiles(100)	Ochrophyta(100)	Chrysophyceae(100)	Chrysophyceae_X(100)	Chrysophyceae_Clade-F(100)	Monas(100)	Monas_sp.(100)	177	226	162	12072	2748	0	1780	1370	1478	4497	93185	2769	961	1144	1620	4709	12250	84921	156407	5502	1473	638	1709	8514	13139	61796	148674	2137	808	1857	2840	12267	22637	157368	134200	369	372	763	800	1684	1360
N163761_1958473	Eukaryota(100)	Stramenopiles(98)	Ochrophyta(97)	Ochrophyta_unclassified(97)	Ochrophyta_unclassified(97)	Ochrophyta_unclassified(97)	Ochrophyta_unclassified(97)	Ochrophyta_unclassified(97)	0	0	0	0	0	69512	0	2224	0	0	0	0	0	0	0	0	0	0	0	0	0	0	0	0	0	0	0	0	42920	0	0	0	0	0	0	303	2066	11275	47125	75465	43235
N6873_1837242	Eukaryota(100)	Stramenopiles(98)	Ochrophyta(92)	Chrysophyceae(83)	Chrysophyceae_X(83)	Chrysophyceae_X_unclassified(83)	Chrysophyceae_X_unclassified(83)	Chrysophyceae_X_unclassified(83)	146	109	0	6636	2984	0	2693	3252	2750	7082	183913	2343	1131	630	182	85	114	717	10201	3035	1610	382	88	88	191	89	4773	1667	612	1459	2189	9287	11120	99349	60726	897	748	1284	2103	2170	10716
N128823_1684477	Eukaryota(100)	Stramenopiles(98)	Ochrophyta(96)	Ochrophyta_unclassified(96)	Ochrophyta_unclassified(96)	Ochrophyta_unclassified(96)	Ochrophyta_unclassified(96)	Ochrophyta_unclassified(96)	8	180	166	1223	5811	0	53901	48673	87101	74925	0	3812	17461	79977	112063	41098	49884	0	0	0	0	63187	95525	0	0	0	0	4902	17594	61563	23917	12910	2492	15005	0	28615	31657	46565	35727	5946	697
N53282_1645040	Eukaryota(100)	Stramenopiles(99)	Ochrophyta(97)	Chrysophyceae(83)	Chrysophyceae_X(83)	Chrysophyceae_X_unclassified(83)	Chrysophyceae_X_unclassified(83)	Chrysophyceae_X_unclassified(83)	0	0	158	8550	4306	1957	4178	4691	10808	30519	107206	1133	418	319	173	148	295	1726	4586	3182	1283	335	492	449	291	507	4243	640	342	531	790	1102	2844	14459	15970	13252	22633	647	82	0	0
N60710_1609881	Eukaryota(100)	Hacrobia(87)	Centroheliozoa(85)	Centroheliozoa_X(85)	Pterocystida(84)	Pterocystida_unclassified(84)	Pterocystida_unclassified(84)	Pterocystida_unclassified(84)	170	4273	177	19213	22322	0	28152	20228	29172	8630	127557	25637	18249	4572	704	320	431	511	2220	23674	15709	2701	872	1458	546	179	1307	34918	25579	48310	46275	31770	5242	14522	6820	114556	101362	41183	20162	7956	3548
N10183_1598778	Eukaryota(98)	Eukaryota_unclassified(98)	Eukaryota_unclassified(98)	Eukaryota_unclassified(98)	Eukaryota_unclassified(98)	Eukaryota_unclassified(98)	Eukaryota_unclassified(98)	Eukaryota_unclassified(98)	0	0	0	2952	3990	0	30599	68632	79633	8179	196	2683	9801	2025	648	610	626	216	16	1435	5050	1461	739	578	1393	414	343	3584	17335	35135	26927	22309	2309	124	10	6674	44744	135911	102501	49053	6696
N164157_1499217	Eukaryota(100)	Stramenopiles(93)	Ochrophyta(89)	Ochrophyta_unclassified(89)	Ochrophyta_unclassified(89)	Ochrophyta_unclassified(89)	Ochrophyta_unclassified(89)	Ochrophyta_unclassified(89)	0	0	0	0	0	0	0	0	676	8466	17395	0	0	0	0	0	0	12714	90681	0	0	0	0	0	0	188	44120	0	0	0	0	0	0	0	0	0	0	0	0	0	0
N29353_1326627	Eukaryota(99)	Eukaryota_unclassified(99)	Eukaryota_unclassified(99)	Eukaryota_unclassified(99)	Eukaryota_unclassified(99)	Eukaryota_unclassified(99)	Eukaryota_unclassified(99)	Eukaryota_unclassified(99)	0	0	0	4277	10502	0	32229	46247	82089	34203	5721	8953	28874	53325	18913	3528	629	42	5	3008	8731	33198	21805	3232	733	53	73	14759	47423	35816	15124	25866	29531	12837	331	19571	49623	133391	47413	3801	221
N79965_1321500	Eukaryota(100)	Stramenopiles(99)	Ochrophyta(99)	Chrysophyceae(93)	Chrysophyceae_X(93)	Chrysophyceae_Clade-C(85)	Chrysophyceae_Clade-C_unclassified(85)	Chrysophyceae_Clade-C_unclassified(85)	351	405	892	0	0	0	0	0	0	0	0	0	0	0	0	0	0	0	0	0	0	0	0	7707	0	0	0	0	0	2875	0	0	0	0	0	929	939	1265	4179	2333	1848
N32446_1311625	Eukaryota(100)	Stramenopiles(95)	Ochrophyta(92)	Chrysophyceae(86)	Chrysophyceae_X(86)	Chrysophyceae_X_unclassified(86)	Chrysophyceae_X_unclassified(86)	Chrysophyceae_X_unclassified(86)	261	680	444	10678	4304	0	4203	1931	891	5111	1354	13567	9885	48394	97922	36626	15589	1455	284	6925	3857	34416	63198	22772	5516	694	147	9099	6457	4712	1037	323	0	3881	617	12134	14122	19781	24051	13368	1659
N63354_1276741	Eukaryota(100)	Alveolata(100)	Ciliophora(100)	Spirotrichea(100)	Choreotrichida(90)	Strobilidiidae_C(90)	Strobilidiidae_C_X(90)	Strobilidiidae_C_X_sp.(90)	0	69	0	0	0	0	204	5254	3943	5915	87683	86	44	0	0	0	0	0	2	0	99	0	0	0	0	0	64	0	104	382	1780	10451	25090	142539	157889	0	0	0	0	0	0
N7517_1208493	Eukaryota(100)	Opisthokonta(99)	Mesomycetozoa(90)	Nucleariidea(90)	Nucleariida(90)	Nucleariida_X(90)	Nuclearia(90)	Nuclearia_unclassified(90)	0	0	0	63688	9499	0	0	0	0	0	0	23699	0	0	0	0	0	0	0	43957	0	0	0	0	0	0	0	0	0	0	0	0	0	0	0	923	0	76	0	0	0
N19381_1083538	Eukaryota(100)	Stramenopiles(87)	Stramenopiles_unclassified(87)	Stramenopiles_unclassified(87)	Stramenopiles_unclassified(87)	Stramenopiles_unclassified(87)	Stramenopiles_unclassified(87)	Stramenopiles_unclassified(87)	0	0	0	0	0	0	0	0	0	0	0	0	0	0	0	0	0	0	0	0	0	0	0	0	0	0	0	0	0	0	0	0	0	0	0	0	0	0	0	0	0
N98910_1070909	Eukaryota(100)	Stramenopiles(98)	Ochrophyta(96)	Chrysophyceae(90)	Chrysophyceae_X(90)	Chrysophyceae_Clade-C(86)	Chrysophyceae_Clade-C_unclassified(86)	Chrysophyceae_Clade-C_unclassified(86)	82	283	0	33730	9184	0	0	0	0	0	0	48161	32798	85718	63098	111016	34318	0	0	16658	4699	57083	114712	21739	0	0	0	41694	21618	16438	0	0	0	0	0	470	0	0	0	0	0
N8503_1001798	Eukaryota(100)	Opisthokonta(96)	Opisthokonta_unclassified(96)	Opisthokonta_unclassified(96)	Opisthokonta_unclassified(96)	Opisthokonta_unclassified(96)	Opisthokonta_unclassified(96)	Opisthokonta_unclassified(96)	69	337	0	0	15639	0	0	0	0	0	0	0	0	0	0	0	0	0	0	10716	0	0	0	0	0	0	0	0	0	0	0	0	0	0	0	44251	13840	4216	1612	658	905
N28458_962351	Eukaryota(100)	Opisthokonta(100)	Fungi(100)	Basidiomycota(100)	Agaricomycotina(100)	Tremellomycetes(100)	Asterotremella(89)	Asterotremella_unclassified(89)	0	0	0	0	0	0	0	0	0	0	0	0	0	0	0	0	0	0	0	0	0	0	0	0	0	0	0	0	0	0	0	0	0	0	0	0	0	0	0	0	0
N169496_879866	Eukaryota(98)	Eukaryota_unclassified(98)	Eukaryota_unclassified(98)	Eukaryota_unclassified(98)	Eukaryota_unclassified(98)	Eukaryota_unclassified(98)	Eukaryota_unclassified(98)	Eukaryota_unclassified(98)	0	0	0	0	0	49951	17930	26685	54193	15611	0	0	0	65515	73224	25932	0	0	0	0	0	69263	75051	7335	0	0	0	0	0	24877	8724	9458	0	0	0	0	122	227	493	303	0
N103419_790968	Eukaryota(100)	Opisthokonta(97)	Opisthokonta_unclassified(97)	Opisthokonta_unclassified(97)	Opisthokonta_unclassified(97)	Opisthokonta_unclassified(97)	Opisthokonta_unclassified(97)	Opisthokonta_unclassified(97)	0	0	0	8848	10934	0	5091	2619	2112	667	4850	5965	7260	1727	67	0	0	0	0	5878	3921	720	73	0	0	0	0	3300	3405	3085	932	1023	774	4019	6551	0	0	0	0	0	0
N160997_787033	Eukaryota(100)	Stramenopiles(99)	Ochrophyta(97)	Chrysophyceae(95)	Chrysophyceae_X(95)	Chrysophyceae_Clade-F(85)	Chrysophyceae_Clade-F_unclassified(85)	Chrysophyceae_Clade-F_unclassified(85)	81	172	3331	11239	2622	0	312	48	74	67	904	2434	439	440	457	1390	3034	5834	3208	4137	1060	704	3000	21140	51627	79558	34404	599	197	115	33	101	0	345	328	2512	2033	1114	889	869	0
N37172_776012	Eukaryota(100)	Stramenopiles(99)	Ochrophyta(96)	Chrysophyceae(83)	Chrysophyceae_X(83)	Chrysophyceae_X_unclassified(83)	Chrysophyceae_X_unclassified(83)	Chrysophyceae_X_unclassified(83)	0	0	0	0	0	0	17	0	0	14	258	0	0	0	0	0	6	0	0	0	0	0	0	0	0	0	0	0	0	0	0	0	0	57	833	0	0	2737	11051	25088	56383
N159695_749675	Eukaryota(100)	Alveolata(100)	Ciliophora(100)	Spirotrichea(98)	Choreotrichida(95)	Strobilidiidae_E(84)	Strobilidium_E(84)	Strobilidium_E_sp.(83)	418	31473	90	0	0	0	10329	4405	0	0	0	0	0	0	0	0	0	0	0	0	0	0	0	0	0	0	0	0	0	0	0	0	0	0	0	2027	636	577	1033	0	0
N106250_718765	Eukaryota(100)	Stramenopiles(97)	Ochrophyta(96)	Ochrophyta_unclassified(96)	Ochrophyta_unclassified(96)	Ochrophyta_unclassified(96)	Ochrophyta_unclassified(96)	Ochrophyta_unclassified(96)	0	0	0	853	652	13036	7593	11673	25173	24193	1804	1423	2574	5108	4209	924	66	20	4	327	539	2737	5093	426	24	0	0	3151	7382	42389	54344	109901	123316	6332	75	0	0	0	2636	3297	3217
N171219_710442	Eukaryota(100)	Opisthokonta(100)	Fungi(100)	Basidiomycota(100)	Agaricomycotina(100)	Tremellomycetes(100)	Asterotremella(100)	Asterotremella_albida(100)	0	0	0	0	0	0	0	0	0	0	0	0	0	0	0	0	0	0	0	0	0	0	0	0	0	0	0	0	0	0	0	0	0	0	0	0	0	0	0	0	0
N140887_669892	Eukaryota(100)	Opisthokonta(100)	Metazoa(100)	Rotifera(99)	Rotifera_X(99)	Rotifera_XX(99)	Rotifera_XX_unclassified(99)	Rotifera_XX_unclassified(99)	3562	2173	0	0	0	0	0	0	0	0	0	0	0	0	0	0	0	0	0	0	0	0	0	0	0	0	0	0	0	0	0	0	0	0	0	10691	18469	17759	3345	0	2350
N71599_656558	Eukaryota(100)	Eukaryota_unclassified(100)	Eukaryota_unclassified(100)	Eukaryota_unclassified(100)	Eukaryota_unclassified(100)	Eukaryota_unclassified(100)	Eukaryota_unclassified(100)	Eukaryota_unclassified(100)	0	0	0	430	245	0	188	330	275	437	2169	381	357	634	699	1021	1632	8026	70414	424	211	206	200	443	441	985	27054	354	134	368	138	0	0	50	0	1034	1596	4632	12532	17807	15686
N5174_654890	Eukaryota(100)	Alveolata(95)	Ciliophora(89)	Ciliophora_unclassified(89)	Ciliophora_unclassified(89)	Ciliophora_unclassified(89)	Ciliophora_unclassified(89)	Ciliophora_unclassified(89)	445	51	328	4213	3323	0	1025	396	214	238	312	3777	1920	7448	10831	14139	13492	2450	3441	3835	2102	6519	4413	21383	11537	2783	9308	2550	952	724	699	1148	231	2455	2744	4117	2745	3221	1239	257	85
N96926_599722	Eukaryota(100)	Stramenopiles(100)	Ochrophyta(100)	Chrysophyceae(100)	Chrysophyceae_X(100)	Chrysophyceae_Clade-C(100)	Spumella(94)	Spumella_elongata(94)	332	3841	1117	12133	5337	0	4962	3052	1629	5201	903	8323	4905	26133	71840	81502	56111	7287	1162	7940	4219	16407	35275	36110	24719	4982	384	6657	3209	1952	412	0	0	389	16	12719	4803	1034	438	81	0
N10771_585969	Eukaryota(100)	Stramenopiles(98)	Ochrophyta(95)	Ochrophyta_unclassified(95)	Ochrophyta_unclassified(95)	Ochrophyta_unclassified(95)	Ochrophyta_unclassified(95)	Ochrophyta_unclassified(95)	0	0	0	1829	2702	0	24757	54620	115421	123396	21873	1344	2278	2760	589	65	35	26	5	967	1933	1559	565	7	0	0	9	1470	3140	12575	13610	24313	26435	64572	578	0	0	0	1427	391	0
N61832_579903	Eukaryota(100)	Stramenopiles(100)	Ochrophyta(99)	Ochrophyta_unclassified(99)	Ochrophyta_unclassified(99)	Ochrophyta_unclassified(99)	Ochrophyta_unclassified(99)	Ochrophyta_unclassified(99)	0	0	0	224	262	0	1273	1440	2736	10539	1420	788	1037	203	6	12	0	0	35	213	236	51	32	0	0	0	0	1234	2218	9807	9440	15147	12502	4051	97	0	0	362	2064	2938	3309
N148561_570330	Eukaryota(100)	Opisthokonta(100)	Metazoa(100)	Rotifera(100)	Rotifera_X(100)	Rotifera_XX(100)	Rotifera_XX_unclassified(100)	Rotifera_XX_unclassified(100)	7	394	0	0	0	0	0	0	0	0	0	0	0	0	0	0	0	0	0	0	0	0	0	0	0	0	0	0	0	0	0	25758	0	0	0	6994	2489	0	1512	1270	0
N50360_561420	Eukaryota(100)	Opisthokonta(94)	Opisthokonta_unclassified(94)	Opisthokonta_unclassified(94)	Opisthokonta_unclassified(94)	Opisthokonta_unclassified(94)	Opisthokonta_unclassified(94)	Opisthokonta_unclassified(94)	0	0	0	109732	26931	0	2192	1526	733	43	110	49850	20758	3470	530	163	68	17	0	64489	15072	2337	698	156	0	0	0	24624	6030	2913	449	242	0	21	8	8255	6636	5052	5564	308	1862
N69676_547388	Eukaryota(100)	Stramenopiles(100)	Ochrophyta(100)	Chrysophyceae(98)	Chrysophyceae_X(98)	Chrysophyceae_Clade-C(98)	Acrispumella(98)	Acrispumella_msimbaziensis(98)	39	38	151	1106	525	0	4279	8407	12731	2159	5217	697	4729	929	504	1078	1676	661	696	1213	3698	769	1852	3872	2058	390	267	2068	1569	7744	11657	4011	1395	501	10055	188	0	557	1696	3421	760
N117376_514138	Eukaryota(100)	Stramenopiles(96)	Ochrophyta(89)	Ochrophyta_unclassified(89)	Ochrophyta_unclassified(89)	Ochrophyta_unclassified(89)	Ochrophyta_unclassified(89)	Ochrophyta_unclassified(89)	0	0	0	6232	12367	0	30687	45188	90122	13262	1113	4505	8664	1369	50	11	10	7	0	3114	5610	211	0	0	0	0	0	5228	11929	31625	26048	50377	54453	49720	701	151	282	335	512	293	0
N157899_505630	Eukaryota(99)	Stramenopiles(93)	Ochrophyta(92)	Ochrophyta_unclassified(92)	Ochrophyta_unclassified(92)	Ochrophyta_unclassified(92)	Ochrophyta_unclassified(92)	Ochrophyta_unclassified(92)	43	0	0	0	0	0	0	0	0	0	0	0	0	0	0	0	0	0	0	0	0	0	0	0	0	0	0	0	0	0	0	0	0	0	0	51	0	273	579	985	1938
N81836_446389	Eukaryota(100)	Eukaryota_unclassified(100)	Eukaryota_unclassified(100)	Eukaryota_unclassified(100)	Eukaryota_unclassified(100)	Eukaryota_unclassified(100)	Eukaryota_unclassified(100)	Eukaryota_unclassified(100)	0	0	0	366	70	0	0	0	0	8	8	416	100	13	0	0	0	0	0	222	78	6	0	0	0	0	0	416	50	62	43	135	369	1063	0	0	0	0	0	0	0
N56658_416806	Eukaryota(100)	Stramenopiles(100)	Ochrophyta(100)	Bacillariophyta(100)	Bacillariophyta_X(100)	Bacillariophyta_X_unclassified(100)	Bacillariophyta_X_unclassified(100)	Bacillariophyta_X_unclassified(100)	362	332	907	0	0	0	71441	33082	0	0	0	0	0	0	329	0	0	0	0	1834	0	0	0	414	0	0	0	0	53327	8215	40426	31580	0	0	0	251	359	124	38	98	0
N41563_408606	Eukaryota(100)	Stramenopiles(100)	Ochrophyta(100)	Chrysophyceae(100)	Chrysophyceae_X(100)	Chrysophyceae_Clade-C(100)	Chrysophyceae_Clade-C_unclassified(100)	Chrysophyceae_Clade-C_unclassified(100)	0	131	2	1477	536	0	462	366	115	842	392	827	433	1577	4806	6007	5233	3731	2072	1102	319	1624	3748	4654	3874	3217	1403	370	308	167	25	0	0	43	0	3869	2852	1876	1489	630	100
N42057_382742	Eukaryota(100)	Opisthokonta(100)	Fungi(86)	Fungi_unclassified(86)	Fungi_unclassified(86)	Fungi_unclassified(86)	Fungi_unclassified(86)	Fungi_unclassified(86)	284	868	1749	0	0	0	0	0	0	0	0	0	0	0	0	0	0	0	0	0	0	0	0	0	0	0	0	0	0	0	0	0	0	0	0	10103	5226	1433	423	589	130
N55364_369884	Eukaryota(100)	Opisthokonta(100)	Metazoa(100)	Rotifera(100)	Rotifera_X(100)	Rotifera_XX(100)	Rotifera_XX_unclassified(100)	Rotifera_XX_unclassified(100)	0	2214	0	0	0	0	0	0	0	0	0	0	0	0	0	0	0	0	0	0	0	0	0	0	0	0	0	4034	175	0	0	26011	0	0	0	7287	6348	849	1456	966	0
N19040_365132	Eukaryota(100)	Alveolata(100)	Ciliophora(100)	Spirotrichea(99)	Hypotrichia(96)	Hypotrichia_unclassified(96)	Hypotrichia_unclassified(96)	Hypotrichia_unclassified(96)	0	0	0	4593	2024	0	835	1428	935	288	18996	1897	2667	389	104	19	461	1578	9362	5529	1539	632	58	331	0	583	80877	3061	652	536	0	0	0	179	0	227	371	0	103	0	0
N135097_362479	Eukaryota(100)	Hacrobia(85)	Centroheliozoa(83)	Centroheliozoa_X(83)	Pterocystida(83)	Pterocystidae(82)	Raphidiophrys(81)	Raphidiophrys_unclassified(81)	0	0	0	230	316	0	766	407	2123	831	27620	253	127	44	0	0	0	0	17	345	236	13	0	20	0	0	73	324	457	3033	10530	30521	35585	104666	87638	0	0	0	0	0	0
N61442_348921	Eukaryota(100)	Stramenopiles(100)	Ochrophyta(100)	Bacillariophyta(100)	Bacillariophyta_X(100)	Polar-centric-Mediophyceae(95)	Polar-centric-Mediophyceae_unclassified(95)	Polar-centric-Mediophyceae_unclassified(95)	2610	436	123	0	0	0	0	0	0	0	0	0	0	0	0	0	0	0	0	427	0	0	0	0	0	0	0	10999	2940	0	0	0	0	0	0	77	294	0	0	0	0
N6090_347651	Eukaryota(100)	Stramenopiles(100)	Ochrophyta(100)	Bacillariophyta(100)	Bacillariophyta_X(100)	Polar-centric-Mediophyceae(100)	Cyclotella(100)	Cyclotella_unclassified(100)	966	517	641	19067	15038	0	10691	15120	9956	643	3575	13740	9632	5885	4513	3634	4627	2308	6099	20270	14027	5537	4411	14495	3948	641	4775	19980	24901	12425	21987	32324	11215	3265	3948	1461	766	0	175	181	0
N118481_338917	Eukaryota(100)	Stramenopiles(86)	Stramenopiles_unclassified(86)	Stramenopiles_unclassified(86)	Stramenopiles_unclassified(86)	Stramenopiles_unclassified(86)	Stramenopiles_unclassified(86)	Stramenopiles_unclassified(86)	0	0	0	0	0	0	3139	0	0	0	0	0	5	53659	69764	13387	0	0	0	0	0	47369	40390	0	0	0	0	0	0	3271	0	0	0	0	0	0	0	0	0	0	0
N66753_336359	Eukaryota(100)	Alveolata(99)	Ciliophora(99)	Spirotrichea(97)	Hypotrichia(95)	Hypotrichia_unclassified(95)	Hypotrichia_unclassified(95)	Hypotrichia_unclassified(95)	242	333	0	0	0	0	148	0	50	838	0	0	22	1760	3	3	473	0	1002	0	0	0	142	5927	733	229	4774	0	0	0	0	425	97	2	313	5415	10222	6030	4940	299	387
N50746_332438	Eukaryota(100)	Opisthokonta(98)	Opisthokonta_unclassified(98)	Opisthokonta_unclassified(98)	Opisthokonta_unclassified(98)	Opisthokonta_unclassified(98)	Opisthokonta_unclassified(98)	Opisthokonta_unclassified(98)	317	422	272	6731	4725	0	3742	3488	4712	197	134	8525	3964	2735	1245	1694	3027	595	3324	11123	4593	2299	1505	3377	2783	166	1427	10433	5066	3559	3215	6686	7082	889	289	36268	14060	5476	996	859	0
N86004_318233	Eukaryota(100)	Alveolata(100)	Ciliophora(100)	Spirotrichea(100)	Hypotrichia(100)	Halteriidae(95)	Halteria(85)	Halteria_grandinella(85)	0	16	0	6	5	0	788	428	2036	761	6267	0	424	71	87	0	238	660	2323	310	526	49	0	87	173	648	7078	0	154	522	1156	859	1399	29043	121992	0	0	0	0	0	0
N15400_311206	Eukaryota(100)	Stramenopiles(100)	Pseudofungi(100)	Oomycota(100)	Oomycota_X(100)	Saprolegniales(100)	Saprolegniales_unclassified(100)	Saprolegniales_unclassified(100)	6596	3042	0	0	0	0	0	3975	0	0	0	0	0	0	0	4131	0	0	0	0	0	0	0	7671	0	0	0	0	0	0	0	14834	0	0	0	1309	1050	342	0	0	0
N16071_307014	Eukaryota(100)	Opisthokonta(99)	Metazoa(99)	Rotifera(95)	Rotifera_X(95)	Rotifera_XX(95)	Rotifera_XX_unclassified(95)	Rotifera_XX_unclassified(95)	566	2450	1286	3380	516	0	1928	8698	5258	14	0	796	5243	2111	909	93	462	0	0	1722	10568	2935	189	4184	629	351	0	3521	4655	955	1918	35606	10199	545	78	0	254	0	481	43	0
N36559_301867	Eukaryota(100)	Stramenopiles(93)	Ochrophyta(92)	Ochrophyta_unclassified(92)	Ochrophyta_unclassified(92)	Ochrophyta_unclassified(92)	Ochrophyta_unclassified(92)	Ochrophyta_unclassified(92)	0	0	0	0	0	0	356	649	1042	4170	2273	0	33	0	0	0	0	0	0	0	10	3	0	0	0	0	0	115	310	898	421	419	560	1352	5	0	0	1363	16579	16566	13807
N892_298166	Eukaryota(100)	Stramenopiles(100)	Ochrophyta(100)	Bacillariophyta(100)	Bacillariophyta_X(100)	Raphid-pennate(85)	Raphid-pennate_unclassified(85)	Raphid-pennate_unclassified(85)	442	1528	607	3227	5584	0	29255	15040	4304	108	216	4878	6134	4244	7608	3335	2472	343	882	14856	4655	3386	3603	10897	2260	157	642	7102	27123	15019	57091	55446	11647	910	322	184	1983	0	0	0	0
N153307_297836	Eukaryota(100)	Stramenopiles(99)	Ochrophyta(97)	Ochrophyta_unclassified(97)	Ochrophyta_unclassified(97)	Ochrophyta_unclassified(97)	Ochrophyta_unclassified(97)	Ochrophyta_unclassified(97)	0	0	0	1222	1856	2216	17133	17959	21268	26764	5393	1911	5381	10233	3352	131	23	0	0	686	1127	12122	2637	29	29	0	0	10210	27974	76834	25740	11845	8802	1724	20	0	0	0	109	238	0
N62720_272291	Eukaryota(100)	Alveolata(98)	Ciliophora(97)	Oligohymenophorea(96)	Scuticociliatia_2(93)	Scuticociliatia_2_X(93)	Scuticociliatia_2_X_unclassified(93)	Scuticociliatia_2_X_unclassified(93)	210	57	0	2001	708	0	972	1534	2328	514	2062	890	911	845	1653	1395	1795	847	1397	1454	791	708	823	2148	958	237	1127	730	733	866	660	935	348	2005	4981	0	0	0	0	0	0
N103140_266532	Eukaryota(99)	Eukaryota_unclassified(99)	Eukaryota_unclassified(99)	Eukaryota_unclassified(99)	Eukaryota_unclassified(99)	Eukaryota_unclassified(99)	Eukaryota_unclassified(99)	Eukaryota_unclassified(99)	0	123	0	926	366	0	189	0	160	105	5875	603	355	232	160	687	1853	9291	114901	617	283	60	204	643	497	780	20726	540	239	482	586	325	0	257	421	6961	2905	1078	482	217	0
N33767_266047	Eukaryota(100)	Eukaryota_unclassified(100)	Eukaryota_unclassified(100)	Eukaryota_unclassified(100)	Eukaryota_unclassified(100)	Eukaryota_unclassified(100)	Eukaryota_unclassified(100)	Eukaryota_unclassified(100)	0	0	0	4615	2415	0	517	0	517	13	172	3230	522	288	137	126	462	541	33380	3071	581	294	82	2198	1248	928	30133	2458	996	1142	986	710	62	47	0	1128	510	4	346	472	420
N176652_255159	unknown	unknown_unclassified(0)	unknown_unclassified(0)	unknown_unclassified(0)	unknown_unclassified(0)	unknown_unclassified(0)	unknown_unclassified(0)	unknown_unclassified(0)	0	0	0	0	0	0	0	0	0	0	0	0	0	0	0	0	0	0	0	0	0	0	0	0	0	0	0	0	0	0	0	0	0	0	0	0	0	0	11	9	0
N36590_254726	Eukaryota(100)	Eukaryota_unclassified(100)	Eukaryota_unclassified(100)	Eukaryota_unclassified(100)	Eukaryota_unclassified(100)	Eukaryota_unclassified(100)	Eukaryota_unclassified(100)	Eukaryota_unclassified(100)	0	0	0	0	0	0	0	0	0	0	0	0	0	0	0	0	0	0	0	0	0	0	0	0	0	0	0	0	0	0	0	0	0	0	0	0	0	0	0	0	0
N90887_244434	Eukaryota(100)	Alveolata(95)	Ciliophora(95)	Ciliophora_unclassified(95)	Ciliophora_unclassified(95)	Ciliophora_unclassified(95)	Ciliophora_unclassified(95)	Ciliophora_unclassified(95)	0	0	0	1734	634	0	0	0	0	0	0	5493	0	0	0	0	0	0	0	873	0	0	0	15051	0	0	0	0	0	0	0	0	0	0	0	231	0	0	38	0	0
N75066_239768	Eukaryota(100)	Opisthokonta(100)	Fungi(84)	Fungi_unclassified(84)	Fungi_unclassified(84)	Fungi_unclassified(84)	Fungi_unclassified(84)	Fungi_unclassified(84)	0	78	238	9977	6573	0	3918	4231	3292	161	139	11092	5866	3101	846	858	1106	205	1120	15872	6308	2340	1046	1723	875	43	248	13845	6748	4708	2279	2583	1254	241	79	15163	7373	1975	670	415	0
N39746_199616	Eukaryota(100)	Opisthokonta(100)	Fungi(100)	Basidiomycota(100)	Ustilaginomycotina(100)	Ustilaginomycetes(100)	Ustilago(100)	Ustilago_maydis(100)	135681	2246	47958	3431	1024	0	117	242	281	17	0	919	357	71	16	0	26	0	0	2019	290	41	0	32	0	11	0	302	146	77	32	256	0	0	0	1140	233	189	125	0	81
N107947_192911	Eukaryota(100)	Stramenopiles(98)	Ochrophyta(97)	Ochrophyta_unclassified(97)	Ochrophyta_unclassified(97)	Ochrophyta_unclassified(97)	Ochrophyta_unclassified(97)	Ochrophyta_unclassified(97)	0	0	0	0	0	0	0	0	0	0	0	0	0	0	0	0	0	0	73	0	0	0	0	3	0	23	337	0	0	0	0	0	0	0	0	0	0	0	0	0	0
N107560_191850	Eukaryota(100)	Alveolata(89)	Ciliophora(88)	Ciliophora_unclassified(88)	Ciliophora_unclassified(88)	Ciliophora_unclassified(88)	Ciliophora_unclassified(88)	Ciliophora_unclassified(88)	0	0	0	3875	2304	0	2132	3580	9136	1430	6536	2344	959	33	0	0	0	0	0	4440	1425	33	0	0	0	0	0	2539	2003	8534	11629	20215	12672	10534	3821	6320	3633	2172	1539	696	213
N92445_184706	Eukaryota(99)	Eukaryota_unclassified(99)	Eukaryota_unclassified(99)	Eukaryota_unclassified(99)	Eukaryota_unclassified(99)	Eukaryota_unclassified(99)	Eukaryota_unclassified(99)	Eukaryota_unclassified(99)	0	0	0	6196	2286	0	2930	2833	4203	3195	1017	5705	3264	1057	106	2	4	0	0	5514	2906	3748	1656	32	0	0	0	4796	1842	4999	7655	31922	37773	19250	771	0	297	524	0	0	118
N57796_177969	Eukaryota(100)	Hacrobia(98)	Cryptophyta(98)	Cryptophyceae(98)	Cryptomonadales(96)	Cryptomonadales_X(94)	Cryptomonas(93)	Cryptomonas_unclassified(93)	5633	269	246	2894	3447	0	12567	7320	607	31	172	2584	11545	4135	972	306	93	20	14	18405	22483	2023	496	1783	479	21	188	7409	14081	22996	15497	16694	288	112	80	138	129	0	50	0	0
N153237_171024	Eukaryota(100)	Stramenopiles(100)	Ochrophyta(100)	Chrysophyceae(90)	Chrysophyceae_X(90)	Chrysophyceae_Clade-C(86)	Chrysophyceae_Clade-C_unclassified(86)	Chrysophyceae_Clade-C_unclassified(86)	0	50	0	143	119	0	20	0	0	25	44	131	56	131	415	1479	1967	9906	48824	99	33	149	517	1878	2892	2401	3369	87	30	48	21	0	0	6	31	512	217	0	40	0	0
N166312_168982	Eukaryota(97)	Eukaryota_unclassified(97)	Eukaryota_unclassified(97)	Eukaryota_unclassified(97)	Eukaryota_unclassified(97)	Eukaryota_unclassified(97)	Eukaryota_unclassified(97)	Eukaryota_unclassified(97)	187	617	8211	4908	722	0	788	713	457	19	61	4395	530	230	91	137	213	32	26	6803	493	159	98	656	605	19	144	2898	319	456	664	1320	514	124	27	21646	6541	2546	905	84	35
N73297_167704	Eukaryota(100)	Hacrobia(100)	Cryptophyta(100)	Cryptophyceae(100)	Goniomonadales(100)	Goniomonadales_X(100)	Goniomonas(100)	Goniomonas_truncata(100)	295	700	4869	0	0	0	0	0	0	0	0	0	0	0	0	0	0	0	0	0	0	0	0	0	0	0	0	0	0	0	0	0	0	0	0	9578	2951	1384	540	0	0
N123012_166768	Eukaryota(100)	Opisthokonta(100)	Metazoa(100)	Rotifera(90)	Rotifera_X(90)	Rotifera_XX(90)	Rotifera_XX_unclassified(90)	Rotifera_XX_unclassified(90)	0	0	0	0	2655	0	0	0	70	0	0	0	64	918	487	0	385	0	0	0	239	1157	0	1000	0	0	0	0	0	116	0	0	0	0	0	21	0	2	0	0	0
N80428_164667	Eukaryota(100)	Alveolata(100)	Ciliophora(100)	Oligohymenophorea(100)	Peniculia(100)	Parameciidae(100)	Paramecium(100)	Paramecium_caudatum(100)	146	500	3033	10033	739	0	0	0	0	0	0	0	0	0	0	0	0	0	0	0	0	0	0	0	0	0	0	0	0	0	0	0	0	0	0	0	0	1521	0	0	0
N80451_158297	Eukaryota(99)	Stramenopiles(88)	Stramenopiles_unclassified(88)	Stramenopiles_unclassified(88)	Stramenopiles_unclassified(88)	Stramenopiles_unclassified(88)	Stramenopiles_unclassified(88)	Stramenopiles_unclassified(88)	0	0	0	0	0	0	1387	1226	895	0	0	0	0	0	0	0	0	0	0	0	0	0	0	0	0	0	0	0	0	0	0	0	0	0	0	158	434	1882	2860	1948	1308
N151863_158227	Eukaryota(100)	Opisthokonta(94)	Opisthokonta_unclassified(94)	Opisthokonta_unclassified(94)	Opisthokonta_unclassified(94)	Opisthokonta_unclassified(94)	Opisthokonta_unclassified(94)	Opisthokonta_unclassified(94)	61	193	0	7580	3368	0	1333	1079	800	22	11	6231	5998	3373	1167	616	459	97	43	7372	5811	1733	910	582	168	5	36	5119	1764	983	462	219	106	0	0	3302	2891	3555	1861	688	289
N65777_156470	Eukaryota(100)	Alveolata(97)	Ciliophora(97)	Ciliophora_unclassified(97)	Ciliophora_unclassified(97)	Ciliophora_unclassified(97)	Ciliophora_unclassified(97)	Ciliophora_unclassified(97)	40	31	0	7723	3679	0	3069	11624	18598	700	1026	6955	3063	168	0	0	0	0	4	3678	1911	63	0	0	0	0	0	8197	4543	6182	8639	3100	3936	905	578	7291	4382	2596	1313	33	0
N111462_152969	Eukaryota(98)	Eukaryota_unclassified(98)	Eukaryota_unclassified(98)	Eukaryota_unclassified(98)	Eukaryota_unclassified(98)	Eukaryota_unclassified(98)	Eukaryota_unclassified(98)	Eukaryota_unclassified(98)	79	0	0	12553	5681	0	769	171	250	0	0	9238	1731	533	41	0	6	0	149	8708	2192	273	0	0	0	6	121	10531	3425	7902	1094	0	0	0	0	3578	1638	715	677	710	675
N83538_145217	Eukaryota(100)	Stramenopiles(100)	Ochrophyta(100)	Bacillariophyta(100)	Bacillariophyta_X(100)	Araphid-pennate(97)	Synedra(97)	Synedra_ulna(97)	221	11782	0	3002	3420	0	15746	11875	2622	43	43	1761	2397	494	140	57	57	0	39	6367	1601	235	213	311	246	18	0	2944	7129	2344	15818	7478	3235	43	58	2110	2490	516	82	94	0
N111949_144981	Eukaryota(100)	Opisthokonta(99)	Fungi(93)	Fungi_unclassified(93)	Fungi_unclassified(93)	Fungi_unclassified(93)	Fungi_unclassified(93)	Fungi_unclassified(93)	0	200	0	73	45	0	54	0	62	0	108	57	32	22	0	0	0	6	15	0	0	3	0	0	0	0	47	28	30	0	0	50	0	15	154	0	0	0	0	0	0
N135104_143655	Eukaryota(100)	Archaeplastida(100)	Chlorophyta(100)	Chlorophyceae(98)	Sphaeropleales(94)	Sphaeropleales_X(92)	Sphaeropleales_X_unclassified(92)	Sphaeropleales_X_unclassified(92)	160	45	0	27	30	0	15	0	0	0	0	85	0	5	0	0	0	0	0	40	28	0	24	0	0	0	3	0	0	19	0	0	0	0	0	15444	7428	5869	1605	1044	303
N97988_141778	Eukaryota(100)	Alveolata(95)	Ciliophora(94)	Ciliophora_unclassified(94)	Ciliophora_unclassified(94)	Ciliophora_unclassified(94)	Ciliophora_unclassified(94)	Ciliophora_unclassified(94)	103	0	0	3271	1338	0	409	178	410	3	19	1462	593	114	0	0	0	0	0	2916	437	50	25	81	0	0	0	1304	676	1403	81	0	0	10	0	9945	5027	5201	3994	1928	913
N66793_141392	Eukaryota(100)	Alveolata(93)	Ciliophora(93)	Ciliophora_unclassified(93)	Ciliophora_unclassified(93)	Ciliophora_unclassified(93)	Ciliophora_unclassified(93)	Ciliophora_unclassified(93)	0	0	0	8518	3252	0	1392	5434	5430	157	50	6389	2954	56	0	0	0	0	0	7913	2629	69	0	0	0	0	0	7689	3889	5647	6519	7216	3363	487	64	4024	48	0	0	0	0
N144625_140890	Eukaryota(100)	Eukaryota_unclassified(100)	Eukaryota_unclassified(100)	Eukaryota_unclassified(100)	Eukaryota_unclassified(100)	Eukaryota_unclassified(100)	Eukaryota_unclassified(100)	Eukaryota_unclassified(100)	0	0	0	139	205	0	1660	2697	4400	373	0	1742	3565	13370	4856	1003	114	0	0	250	323	3743	2348	392	38	0	0	2369	4190	2515	143	88	0	22	0	0	0	0	0	0	0
N82393_140770	Eukaryota(100)	Alveolata(100)	Ciliophora(100)	Spirotrichea(100)	Hypotrichia(100)	Oxytrichidae(96)	Paraurostyla(94)	Paraurostyla_weissei(94)	0	294	0	22	189	38576	6135	6061	1851	0	0	89	2377	122	29	169	13	10	0	25	3638	1638	24	2815	384	0	653	63	4622	863	1486	9834	2665	225	0	188	176	469	2830	68	0
N59146_140340	Eukaryota(98)	Eukaryota_unclassified(98)	Eukaryota_unclassified(98)	Eukaryota_unclassified(98)	Eukaryota_unclassified(98)	Eukaryota_unclassified(98)	Eukaryota_unclassified(98)	Eukaryota_unclassified(98)	0	0	0	0	0	0	0	0	0	0	0	0	0	0	0	0	0	0	0	0	0	0	0	0	0	0	0	0	0	0	0	0	0	0	0	11781	8467	5997	4606	2908	2420
N60136_139166	Eukaryota(100)	Opisthokonta(100)	Fungi(100)	Ascomycota(100)	Pezizomycotina(100)	Dothideomycetes(85)	Dothideomycetes_unclassified(85)	Dothideomycetes_unclassified(85)	0	4311	139	0	196	0	87	0	362	5	0	831	3958	2127	277	84	141	0	3	472	1667	375	104	56	264	8	0	402	708	644	209	1554	3594	49	6	8435	2347	1215	2267	1030	3825
N83865_138427	unknown	unknown_unclassified(0)	unknown_unclassified(0)	unknown_unclassified(0)	unknown_unclassified(0)	unknown_unclassified(0)	unknown_unclassified(0)	unknown_unclassified(0)	0	0	0	1202	1104	2391	7613	7551	9948	10305	701	1536	2175	12291	8337	2523	1364	146	60	736	748	8698	7103	3500	1187	16	6	2589	4070	13473	8966	7428	8798	1963	53	0	0	0	0	0	0
N124519_138071	Eukaryota(100)	Stramenopiles(100)	Ochrophyta(100)	Bacillariophyta(100)	Bacillariophyta_X(100)	Raphid-pennate(98)	Raphid-pennate_unclassified(98)	Raphid-pennate_unclassified(98)	39	10164	198	0	0	0	0	0	0	0	0	0	0	0	0	0	0	0	0	12028	0	0	0	0	0	0	0	0	6237	0	0	0	0	0	0	76	568	121	0	57	0
N114110_136360	Eukaryota(100)	Stramenopiles(100)	Ochrophyta(100)	Bacillariophyta(100)	Bacillariophyta_X(100)	Bacillariophyta_X_unclassified(100)	Bacillariophyta_X_unclassified(100)	Bacillariophyta_X_unclassified(100)	70	1388	0	788	1460	0	4238	12096	2757	35	69	2066	1051	876	988	582	669	133	189	1428	871	448	857	1928	230	0	21	1768	3135	3314	14405	27116	3783	370	300	2354	5041	0	0	0	0
N23389_133835	Eukaryota(100)	Stramenopiles(100)	Ochrophyta(100)	Bacillariophyta(100)	Bacillariophyta_X(100)	Radial-centric-basal-Coscinodiscophyceae(99)	Melosira(99)	Melosira_varians(99)	7881	9695	8193	933	3374	0	4491	7706	4321	158	706	3750	2141	297	188	88	60	36	10	1384	870	181	60	1494	214	17	0	1467	7936	1612	3645	1385	1844	636	3	1582	3833	536	0	0	0
N163990_133590	unknown	unknown_unclassified(0)	unknown_unclassified(0)	unknown_unclassified(0)	unknown_unclassified(0)	unknown_unclassified(0)	unknown_unclassified(0)	unknown_unclassified(0)	0	0	0	0	0	0	0	34	25	26	0	0	0	13	14	23	28	6	0	0	0	3	26	11	62	31	7	0	3	2	0	0	0	0	0	356	3142	7077	12285	7855	725
N174034_126747	Eukaryota(100)	Stramenopiles(80)	Stramenopiles_unclassified(80)	Stramenopiles_unclassified(80)	Stramenopiles_unclassified(80)	Stramenopiles_unclassified(80)	Stramenopiles_unclassified(80)	Stramenopiles_unclassified(80)	0	0	0	6173	4365	0	5041	2522	1971	496	711	5626	5491	1945	185	28	2	0	0	3557	3972	689	52	0	0	0	0	4721	6069	7838	1190	616	143	66	0	0	0	0	0	0	0
N53227_125633	Eukaryota(98)	Stramenopiles(83)	Stramenopiles_unclassified(83)	Stramenopiles_unclassified(83)	Stramenopiles_unclassified(83)	Stramenopiles_unclassified(83)	Stramenopiles_unclassified(83)	Stramenopiles_unclassified(83)	0	0	0	171	90	0	169	234	358	403	1057	159	123	121	45	43	0	0	0	59	76	102	43	0	0	0	0	67	198	340	271	244	162	182	25	0	0	0	0	0	0
N130393_123217	Eukaryota(100)	Opisthokonta(100)	Metazoa(100)	Gastrotricha(98)	Gastrotricha_X(98)	Gastrotricha_XX(98)	Chaetonotus(88)	Chaetonotus_hystrix(88)	9419	5673	197	76	0	0	0	0	8094	643	0	0	9546	5137	4587	17	2657	8	0	0	955	12273	62	18	78	0	0	18	0	0	393	185	680	2699	0	0	0	0	0	0	0
N90986_121590	Eukaryota(100)	Stramenopiles(98)	Ochrophyta(98)	Ochrophyta_unclassified(98)	Ochrophyta_unclassified(98)	Ochrophyta_unclassified(98)	Ochrophyta_unclassified(98)	Ochrophyta_unclassified(98)	0	83	0	2462	0	0	0	0	0	0	0	0	0	0	0	0	0	0	0	0	0	0	0	0	0	0	0	0	0	0	0	0	0	0	0	1920	671	358	0	44	0
N116961_115128	Eukaryota(100)	Stramenopiles(96)	Ochrophyta(89)	Ochrophyta_unclassified(89)	Ochrophyta_unclassified(89)	Ochrophyta_unclassified(89)	Ochrophyta_unclassified(89)	Ochrophyta_unclassified(89)	46	61	86	1715	1008	0	214	782	657	24	81	1576	680	161	44	0	0	0	0	848	715	81	0	0	0	0	0	1131	441	99	65	0	0	12	6	2643	1914	1898	476	428	231
N79275_104961	Eukaryota(100)	Excavata(96)	Discoba(96)	Euglenida(96)	Euglenophyceae(90)	Euglenaceae(83)	Euglenaceae_unclassified(83)	Euglenaceae_unclassified(83)	0	154	0	2313	3768	0	5237	4181	343	49	577	12151	4784	1094	429	304	583	42	250	2912	5292	984	65	1279	0	0	128	19463	17908	9987	3107	118	0	0	36	551	950	788	77	0	0
N32835_789	Eukaryota(99)	Eukaryota_unclassified(99)	Eukaryota_unclassified(99)	Eukaryota_unclassified(99)	Eukaryota_unclassified(99)	Eukaryota_unclassified(99)	Eukaryota_unclassified(99)	Eukaryota_unclassified(99)	0	0	0	0	5	0	61	0	86	0	0	44	36	57	15	0	10	0	0	212	0	6	0	40	0	0	0	56	35	11	0	0	0	0	0	0	0	0	0	0	0
N32175_787	Eukaryota(100)	Amoebozoa(98)	Lobosa(98)	Discosea-Flabellinia(98)	Vannellida(98)	Vannellidae(98)	Ripella(98)	Ripella_sp.(98)	0	0	0	68	0	0	0	0	0	0	0	152	0	0	0	0	6	0	0	234	0	0	0	0	0	0	0	168	0	0	13	0	0	0	0	0	0	0	0	0	0
N2632_786	Eukaryota(100)	Opisthokonta(99)	Fungi(92)	Kickxellomycota(82)	Kickxellomycotina(82)	Harpellales(82)	Harpellales_unclassified(82)	Harpellales_unclassified(82)	177	33	336	82	19	0	0	0	0	0	0	28	13	0	0	0	0	0	0	13	0	0	0	0	0	0	0	34	0	0	0	0	0	0	0	45	0	0	0	0	0
N87866_786	Eukaryota(90)	Eukaryota_unclassified(90)	Eukaryota_unclassified(90)	Eukaryota_unclassified(90)	Eukaryota_unclassified(90)	Eukaryota_unclassified(90)	Eukaryota_unclassified(90)	Eukaryota_unclassified(90)	0	0	0	0	0	0	0	0	0	0	11	0	0	0	4	13	24	76	248	0	0	0	14	0	0	48	330	0	0	0	0	0	0	0	0	0	0	0	0	0	0
N121113_785	Eukaryota(100)	Excavata(96)	Discoba(96)	Kinetoplastea(93)	Kinetoplastea_unclassified(93)	Kinetoplastea_unclassified(93)	Kinetoplastea_unclassified(93)	Kinetoplastea_unclassified(93)	0	0	0	52	3	0	5	44	40	0	0	0	0	4	0	0	6	0	0	0	24	12	55	179	124	6	0	0	0	22	55	111	0	6	0	0	0	0	0	0	0
N172675_783	Eukaryota(100)	Stramenopiles(100)	Ochrophyta(100)	Chrysophyceae(93)	Chrysophyceae_X(93)	Chrysophyceae_X_unclassified(93)	Chrysophyceae_X_unclassified(93)	Chrysophyceae_X_unclassified(93)	15	40	0	144	33	0	48	0	23	13	2	91	14	16	0	0	0	0	0	79	54	18	0	0	0	0	0	70	56	49	13	0	0	0	0	0	0	0	0	0	0
N74761_782	Eukaryota(98)	Eukaryota_unclassified(98)	Eukaryota_unclassified(98)	Eukaryota_unclassified(98)	Eukaryota_unclassified(98)	Eukaryota_unclassified(98)	Eukaryota_unclassified(98)	Eukaryota_unclassified(98)	0	0	0	11	0	0	14	11	21	33	9	5	6	9	9	4	0	0	0	14	0	27	21	0	0	0	0	12	6	24	39	98	96	128	4	0	13	30	11	0	0
N120831_779	Eukaryota(97)	Eukaryota_unclassified(97)	Eukaryota_unclassified(97)	Eukaryota_unclassified(97)	Eukaryota_unclassified(97)	Eukaryota_unclassified(97)	Eukaryota_unclassified(97)	Eukaryota_unclassified(97)	0	231	0	0	38	0	0	0	28	0	0	22	48	52	9	6	10	0	0	3	60	40	0	0	0	0	0	24	21	0	7	0	0	0	0	144	0	0	0	0	0
N134967_779	Eukaryota(97)	Eukaryota_unclassified(97)	Eukaryota_unclassified(97)	Eukaryota_unclassified(97)	Eukaryota_unclassified(97)	Eukaryota_unclassified(97)	Eukaryota_unclassified(97)	Eukaryota_unclassified(97)	34	46	0	0	18	0	0	0	0	0	0	50	12	6	0	0	0	0	0	26	0	0	0	0	0	0	0	0	0	0	0	0	0	0	0	92	60	0	0	0	0
N138912_779	Eukaryota(100)	Alveolata(100)	Apicomplexa(100)	Gregarinomorphea(100)	Neogregarinorida(100)	Actinocephalidae(100)	Monocystis(100)	Monocystis_agilis(88)	239	385	0	0	0	0	0	0	0	0	0	0	0	0	0	0	0	0	0	0	0	0	0	0	0	0	0	0	0	0	0	0	0	0	0	0	0	0	0	0	0
N138990_779	Eukaryota(100)	Opisthokonta(100)	Fungi(100)	Ascomycota(100)	Pezizomycotina(100)	Sordariomycetes(99)	Sordariomycetes_unclassified(99)	Sordariomycetes_unclassified(99)	3	0	757	0	0	0	0	0	0	0	0	0	0	0	0	0	0	0	0	0	0	0	0	0	0	0	0	0	0	0	0	0	0	0	0	0	0	0	0	0	0
N147538_779	Eukaryota(98)	Rhizaria(81)	Cercozoa(81)	Endomyxa-Phytomyxea(81)	Plasmodiophorida(81)	Plasmodiophorida_X(81)	Plasmodiophorida_XX(81)	Plasmodiophorida_XX_sp.(81)	53	0	569	0	0	0	0	0	0	0	0	0	0	0	0	0	0	0	0	0	0	0	0	0	0	0	0	0	0	0	0	0	0	0	0	0	0	0	0	0	0
N170795_779	Eukaryota(100)	Alveolata(100)	Ciliophora(100)	Spirotrichea(100)	Hypotrichia(100)	Oxytrichidae(100)	Stylonychia(92)	Stylonychia_ammermanni(90)	0	640	0	0	0	0	0	0	0	0	0	0	0	0	0	0	0	0	0	0	0	0	0	0	0	0	0	0	0	0	0	0	0	0	0	0	0	0	0	0	0
N3041_779	Eukaryota(99)	Stramenopiles(88)	Ochrophyta(84)	Ochrophyta_unclassified(84)	Ochrophyta_unclassified(84)	Ochrophyta_unclassified(84)	Ochrophyta_unclassified(84)	Ochrophyta_unclassified(84)	79	0	0	231	32	0	0	0	0	0	0	0	0	6	0	0	0	0	0	0	0	0	0	0	0	0	0	35	0	0	0	0	0	0	0	0	0	0	29	0	0
N159970_776	Eukaryota(100)	Amoebozoa(92)	Conosa(92)	Archamoebea(89)	Mastigamoebida(89)	Mastigamoebidae(89)	Mastigamoeba(87)	Mastigamoeba_unclassified(87)	0	75	0	0	0	0	0	0	0	0	0	0	9	3	0	11	12	0	0	0	17	8	0	11	0	0	0	0	11	0	0	0	0	0	0	82	52	145	0	0	0
N46402_776	Eukaryota(100)	Opisthokonta(100)	Fungi(100)	Basidiomycota(100)	Agaricomycotina(99)	Agaricomycetes(96)	Agaricomycetes_unclassified(96)	Agaricomycetes_unclassified(96)	49	122	445	0	0	0	0	0	0	0	0	0	0	0	0	0	0	0	0	0	0	0	0	0	0	0	0	0	0	0	0	0	0	0	0	111	0	0	0	0	0
N167976_775	Eukaryota(99)	Opisthokonta(96)	Opisthokonta_unclassified(96)	Opisthokonta_unclassified(96)	Opisthokonta_unclassified(96)	Opisthokonta_unclassified(96)	Opisthokonta_unclassified(96)	Opisthokonta_unclassified(96)	0	0	0	0	18	0	45	0	0	0	0	0	10	28	17	0	0	0	0	14	20	21	0	26	0	0	0	0	0	29	0	0	0	0	0	136	74	0	39	0	0
N167659_774	Eukaryota(100)	Stramenopiles(100)	Ochrophyta(99)	Chrysophyceae(95)	Chrysophyceae_X(95)	Chrysophyceae_X_unclassified(95)	Chrysophyceae_X_unclassified(95)	Chrysophyceae_X_unclassified(95)	0	31	0	13	0	0	13	0	0	0	0	36	9	3	11	0	0	0	0	29	19	0	0	0	0	0	0	0	0	0	14	0	0	0	0	70	33	0	30	0	0
N59498_771	Eukaryota(100)	Alveolata(100)	Ciliophora(100)	Spirotrichea(100)	Hypotrichia(100)	Halteriidae(90)	Meseres(90)	Meseres_corlissi(90)	20	31	0	0	0	0	0	0	0	0	0	0	0	0	6	0	0	0	0	0	0	0	0	0	0	0	0	0	0	0	0	0	0	0	0	689	0	0	13	0	0
N242_769	Eukaryota(100)	Opisthokonta(98)	Fungi(93)	Fungi_unclassified(93)	Fungi_unclassified(93)	Fungi_unclassified(93)	Fungi_unclassified(93)	Fungi_unclassified(93)	0	238	0	36	0	0	0	0	0	0	0	0	0	0	0	0	0	0	0	0	0	0	0	0	0	0	0	0	0	0	0	0	0	0	0	106	34	0	0	0	0
N123019_768	Eukaryota(100)	Opisthokonta(97)	Fungi(93)	Ascomycota(80)	Ascomycota_unclassified(80)	Ascomycota_unclassified(80)	Ascomycota_unclassified(80)	Ascomycota_unclassified(80)	525	300	239	0	0	0	0	0	0	0	0	0	0	0	0	0	0	0	0	0	0	0	0	0	0	0	0	0	0	0	0	0	0	0	0	0	0	0	0	0	0
N8061_768	Eukaryota(100)	Opisthokonta(92)	Opisthokonta_unclassified(92)	Opisthokonta_unclassified(92)	Opisthokonta_unclassified(92)	Opisthokonta_unclassified(92)	Opisthokonta_unclassified(92)	Opisthokonta_unclassified(92)	322	0	415	0	0	0	0	0	0	0	0	0	0	0	0	0	0	0	0	0	0	0	0	0	0	0	0	0	0	0	0	0	0	0	0	0	0	0	0	0	0
N70018_762	Eukaryota(100)	Archaeplastida(100)	Chlorophyta(100)	Chlorophyceae(97)	Chlamydomonadales(96)	Chlamydomonadales_X(96)	Chlamydomonas(93)	Chlamydomonas_acidophila(92)	0	0	0	0	24	0	0	0	0	0	0	248	55	14	10	0	0	0	0	40	23	0	0	21	0	0	0	0	115	0	10	0	0	0	0	0	53	0	0	0	0
N21695_761	Eukaryota(98)	Excavata(87)	Discoba(87)	Discoba_unclassified(87)	Discoba_unclassified(87)	Discoba_unclassified(87)	Discoba_unclassified(87)	Discoba_unclassified(87)	16	0	0	0	45	0	0	0	71	0	0	72	41	0	4	0	0	0	0	11	0	0	0	0	0	0	0	38	6	0	0	0	0	0	0	105	0	0	0	0	0
N44010_760	Eukaryota(100)	Opisthokonta(94)	Opisthokonta_unclassified(94)	Opisthokonta_unclassified(94)	Opisthokonta_unclassified(94)	Opisthokonta_unclassified(94)	Opisthokonta_unclassified(94)	Opisthokonta_unclassified(94)	0	60	0	0	0	0	0	0	0	0	0	0	0	0	0	0	0	0	0	0	0	0	0	25	43	0	100	0	0	0	28	0	368	37	49	0	0	0	0	0	0
N155820_754	Eukaryota(100)	Amoebozoa(100)	Lobosa(100)	Discosea-Flabellinia(100)	Dactylopodida(100)	Vexilliferidae(100)	Vexillifera(100)	Vexillifera_bacillipedes(100)	0	15	671	0	0	0	0	0	0	0	0	0	0	0	0	0	0	0	0	0	0	0	0	0	0	0	0	0	0	0	0	0	0	0	0	0	0	0	0	0	0
N49914_753	Eukaryota(100)	Rhizaria(99)	Cercozoa(99)	Filosa-Imbricatea(99)	Euglyphida(99)	Trinematidae(97)	Trinema(97)	Trinema_lineare(95)	63	410	0	0	45	0	0	0	0	0	0	0	0	0	0	0	0	0	0	55	0	0	0	0	0	0	0	34	0	0	0	0	0	0	0	0	0	0	0	0	0
N127463_751	Eukaryota(100)	Opisthokonta(97)	Opisthokonta_unclassified(97)	Opisthokonta_unclassified(97)	Opisthokonta_unclassified(97)	Opisthokonta_unclassified(97)	Opisthokonta_unclassified(97)	Opisthokonta_unclassified(97)	0	0	0	204	119	0	34	0	0	0	17	57	58	4	0	0	0	0	0	104	61	0	0	0	0	0	0	38	0	0	0	0	0	0	25	0	0	0	0	0	0
N30732_751	Eukaryota(100)	Alveolata(85)	Ciliophora(84)	Ciliophora_unclassified(84)	Ciliophora_unclassified(84)	Ciliophora_unclassified(84)	Ciliophora_unclassified(84)	Ciliophora_unclassified(84)	0	0	0	0	0	0	0	0	0	0	0	0	0	92	89	0	0	21	0	0	0	0	0	0	0	0	0	0	0	0	0	0	0	0	0	0	0	0	0	0	0
N144304_747	Eukaryota(100)	Alveolata(100)	Ciliophora(100)	Spirotrichea(99)	Hypotrichia(98)	Hypotrichia_unclassified(98)	Hypotrichia_unclassified(98)	Hypotrichia_unclassified(98)	0	0	0	0	0	0	0	0	0	0	0	0	0	0	12	0	0	0	0	0	0	0	0	0	0	0	0	0	0	0	0	0	0	0	0	0	103	0	0	0	0
N128982_741	Eukaryota(100)	Opisthokonta(100)	Fungi(100)	Ascomycota(100)	Saccharomycotina(100)	Saccharomycetales(100)	Hanseniaspora(100)	Hanseniaspora_unclassified(100)	157	0	584	0	0	0	0	0	0	0	0	0	0	0	0	0	0	0	0	0	0	0	0	0	0	0	0	0	0	0	0	0	0	0	0	0	0	0	0	0	0
N140168_741	Eukaryota(100)	Alveolata(99)	Ciliophora(99)	Oligohymenophorea(99)	Scuticociliatia_2(99)	Pleuronematida(85)	Pleuronematida_unclassified(85)	Pleuronematida_unclassified(85)	0	0	0	0	0	0	0	0	0	0	0	0	0	0	0	0	0	0	0	0	0	0	0	0	0	0	0	0	0	0	0	0	0	0	0	0	0	0	0	0	0
N120044_734	Eukaryota(99)	Eukaryota_unclassified(99)	Eukaryota_unclassified(99)	Eukaryota_unclassified(99)	Eukaryota_unclassified(99)	Eukaryota_unclassified(99)	Eukaryota_unclassified(99)	Eukaryota_unclassified(99)	147	120	180	0	54	0	42	92	0	0	0	0	0	7	0	0	25	0	0	28	0	0	0	0	0	0	0	0	0	0	7	0	0	10	0	0	0	0	0	0	0
N80352_734	Eukaryota(99)	Eukaryota_unclassified(99)	Eukaryota_unclassified(99)	Eukaryota_unclassified(99)	Eukaryota_unclassified(99)	Eukaryota_unclassified(99)	Eukaryota_unclassified(99)	Eukaryota_unclassified(99)	0	0	589	0	0	0	0	0	0	0	0	0	0	0	0	0	0	0	0	0	0	0	0	7	0	0	0	0	0	0	0	0	0	0	0	0	0	0	0	0	0
N104623_733	Eukaryota(99)	Eukaryota_unclassified(99)	Eukaryota_unclassified(99)	Eukaryota_unclassified(99)	Eukaryota_unclassified(99)	Eukaryota_unclassified(99)	Eukaryota_unclassified(99)	Eukaryota_unclassified(99)	0	17	0	0	0	0	0	0	0	0	0	0	12	5	0	0	0	0	0	0	0	0	0	0	0	0	0	21	12	11	10	121	0	0	13	0	0	0	42	61	100
N96140_731	Eukaryota(100)	Amoebozoa(100)	Lobosa(100)	Tubulinea(100)	Euamoebida(100)	Hartmannellidae(100)	Saccamoeba(100)	Saccamoeba_lacustris(96)	3	0	682	0	5	0	0	0	0	0	0	0	0	0	0	0	0	0	0	10	0	0	0	0	0	0	0	13	2	0	0	0	0	0	0	0	0	0	0	0	0
N176916_730	Eukaryota(100)	Alveolata(100)	Ciliophora(100)	Colpodea(100)	Colpodea_X(100)	Colpodida(86)	Maryna(83)	Maryna_ovata(83)	0	0	0	0	19	0	27	0	0	0	0	31	103	73	0	0	0	0	0	0	64	10	0	0	0	0	0	27	0	0	0	0	0	0	9	0	0	0	0	0	0
N26198_730	Eukaryota(100)	Stramenopiles(100)	Ochrophyta(100)	Bacillariophyta(100)	Bacillariophyta_X(100)	Raphid-pennate(100)	Caloneis(100)	Caloneis_amphisbaena(100)	67	176	0	0	0	0	0	0	0	0	0	0	0	0	8	0	0	0	0	0	0	0	0	0	0	0	0	0	8	0	0	0	0	0	0	0	0	0	0	0	0
N162216_729	Eukaryota(100)	Opisthokonta(100)	Metazoa(100)	Myxozoa(100)	Myxozoa_X(100)	Myxosporea(100)	Myxobilatus(100)	Myxobilatus_gasterostei(100)	290	22	244	0	0	0	0	0	0	0	0	0	0	0	0	0	0	0	0	0	0	0	0	0	0	0	0	0	0	0	0	0	0	0	0	0	0	0	0	0	0
N97414_727	Eukaryota(100)	Archaeplastida(100)	Chlorophyta(100)	Trebouxiophyceae(99)	Ctenocladales(93)	Ctenocladales_X(93)	Leptosira(93)	Leptosira_terrestris(93)	0	544	163	0	0	0	0	0	0	0	0	0	0	0	0	0	0	0	0	0	0	0	0	0	0	0	0	0	0	9	0	0	0	0	0	0	0	0	0	0	0
N112230_726	Eukaryota(100)	Opisthokonta(99)	Metazoa(99)	Arthropoda(97)	Hexapoda(96)	Insecta(96)	Chironomus(92)	Chironomus_tepperi(92)	450	165	565	0	0	0	0	0	0	0	0	0	0	0	0	0	0	0	0	0	0	0	0	0	0	0	0	0	0	0	0	0	0	0	0	0	0	0	0	0	0
N68361_725	Eukaryota(100)	Amoebozoa(100)	Lobosa(100)	Tubulinea(100)	Euamoebida(100)	LOS7N/I-lineage(100)	Ptolemeba(97)	Ptolemeba_bulliensis(97)	99	27	384	6	10	0	0	0	8	0	0	6	9	6	7	0	0	0	0	28	2	0	0	0	0	0	0	14	0	0	0	0	0	0	0	14	0	0	0	0	0
N11819_723	Eukaryota(100)	Eukaryota_unclassified(100)	Eukaryota_unclassified(100)	Eukaryota_unclassified(100)	Eukaryota_unclassified(100)	Eukaryota_unclassified(100)	Eukaryota_unclassified(100)	Eukaryota_unclassified(100)	190	107	0	0	43	0	0	0	0	0	0	0	0	0	0	5	0	0	0	36	0	0	0	0	0	0	0	0	0	0	0	0	0	0	0	243	86	0	0	0	0
N66298_723	Eukaryota(100)	Rhizaria(99)	Cercozoa(99)	Endomyxa-Phytomyxea(99)	Plasmodiophorida(99)	Plasmodiophorida_X(99)	Spongospora(98)	Spongospora_sp.(90)	0	104	94	72	18	0	0	0	0	0	0	0	0	7	8	7	0	0	0	47	6	0	0	7	0	0	0	0	0	0	0	0	0	0	0	158	45	0	28	0	0
N140628_721	Eukaryota(100)	Opisthokonta(88)	Opisthokonta_unclassified(88)	Opisthokonta_unclassified(88)	Opisthokonta_unclassified(88)	Opisthokonta_unclassified(88)	Opisthokonta_unclassified(88)	Opisthokonta_unclassified(88)	0	27	0	133	0	0	11	0	23	0	0	0	20	37	13	0	0	0	0	56	76	29	0	46	0	0	0	19	29	65	51	0	86	0	0	0	0	0	0	0	0
N144314_721	Eukaryota(98)	Eukaryota_unclassified(98)	Eukaryota_unclassified(98)	Eukaryota_unclassified(98)	Eukaryota_unclassified(98)	Eukaryota_unclassified(98)	Eukaryota_unclassified(98)	Eukaryota_unclassified(98)	0	56	0	119	52	0	0	0	0	0	0	42	45	47	7	6	0	0	0	79	4	12	0	15	0	0	0	0	0	0	0	0	0	0	0	0	41	0	0	0	0
N104945_718	Eukaryota(100)	Stramenopiles(87)	Stramenopiles_unclassified(87)	Stramenopiles_unclassified(87)	Stramenopiles_unclassified(87)	Stramenopiles_unclassified(87)	Stramenopiles_unclassified(87)	Stramenopiles_unclassified(87)	0	30	0	0	0	0	108	0	55	0	0	72	14	5	0	0	0	0	0	43	0	0	0	0	0	0	0	0	26	75	36	54	0	0	0	0	0	0	22	0	0
N171283_718	Eukaryota(100)	Eukaryota_unclassified(100)	Eukaryota_unclassified(100)	Eukaryota_unclassified(100)	Eukaryota_unclassified(100)	Eukaryota_unclassified(100)	Eukaryota_unclassified(100)	Eukaryota_unclassified(100)	0	0	0	0	0	0	36	0	0	0	0	0	0	0	0	0	0	0	0	0	9	0	0	11	0	0	0	57	0	0	0	0	0	0	0	0	0	0	0	0	0
N143114_716	Eukaryota(100)	Alveolata(96)	Ciliophora(96)	Spirotrichea(88)	Hypotrichia(86)	Hypotrichia_unclassified(86)	Hypotrichia_unclassified(86)	Hypotrichia_unclassified(86)	0	0	0	0	0	0	0	0	0	0	0	0	0	0	0	0	0	0	0	0	0	0	0	0	38	0	0	0	0	0	0	0	0	24	0	0	179	0	0	0	0
N41853_716	Eukaryota(98)	Eukaryota_unclassified(98)	Eukaryota_unclassified(98)	Eukaryota_unclassified(98)	Eukaryota_unclassified(98)	Eukaryota_unclassified(98)	Eukaryota_unclassified(98)	Eukaryota_unclassified(98)	63	0	216	0	0	0	0	0	0	0	0	0	14	24	0	0	13	0	0	0	0	0	0	0	0	0	0	0	0	0	0	0	0	0	0	202	0	0	0	0	0
N80357_714	Eukaryota(99)	Stramenopiles(92)	Ochrophyta(88)	Ochrophyta_unclassified(88)	Ochrophyta_unclassified(88)	Ochrophyta_unclassified(88)	Ochrophyta_unclassified(88)	Ochrophyta_unclassified(88)	0	130	0	109	25	0	48	0	0	0	0	84	32	0	0	0	0	0	0	43	35	0	0	0	0	0	0	62	69	23	12	0	0	0	0	0	0	0	0	0	0
N30392_708	Eukaryota(100)	Opisthokonta(100)	Metazoa(100)	Platyhelminthes(98)	Trematoda(96)	Digenea(96)	Digenea_unclassified(96)	Digenea_unclassified(96)	654	70	0	0	0	0	0	0	0	0	0	0	0	0	0	0	0	0	0	0	0	0	0	0	0	0	0	0	0	0	0	0	0	0	0	0	0	0	0	0	0
N30427_704	Eukaryota(98)	Opisthokonta(86)	Opisthokonta_unclassified(86)	Opisthokonta_unclassified(86)	Opisthokonta_unclassified(86)	Opisthokonta_unclassified(86)	Opisthokonta_unclassified(86)	Opisthokonta_unclassified(86)	0	0	0	0	0	0	36	0	44	0	0	0	22	32	16	8	16	0	0	20	0	20	0	31	30	0	0	24	74	32	13	108	0	0	0	85	0	0	32	0	0
N60587_701	Eukaryota(100)	Stramenopiles(100)	Pseudofungi(100)	Oomycota(100)	Oomycota_X(100)	Peronosporales(93)	Peronosporales_unclassified(93)	Peronosporales_unclassified(93)	0	0	0	0	19	0	47	0	0	0	0	0	30	30	0	0	0	0	0	0	13	17	0	0	0	0	0	0	0	0	175	356	0	14	0	0	0	0	0	0	0
N132743_695	Eukaryota(96)	Eukaryota_unclassified(96)	Eukaryota_unclassified(96)	Eukaryota_unclassified(96)	Eukaryota_unclassified(96)	Eukaryota_unclassified(96)	Eukaryota_unclassified(96)	Eukaryota_unclassified(96)	0	0	0	0	0	0	0	0	29	0	0	0	0	0	0	0	0	0	0	0	0	0	0	12	0	0	0	0	0	15	10	0	0	0	0	0	0	0	0	0	0
N166241_694	Eukaryota(99)	Eukaryota_unclassified(99)	Eukaryota_unclassified(99)	Eukaryota_unclassified(99)	Eukaryota_unclassified(99)	Eukaryota_unclassified(99)	Eukaryota_unclassified(99)	Eukaryota_unclassified(99)	40	43	0	0	0	0	37	0	130	0	0	0	26	13	0	0	0	0	0	0	37	0	0	0	0	0	0	0	32	31	50	0	0	0	8	0	0	0	0	0	0
N170320_694	Eukaryota(96)	Eukaryota_unclassified(96)	Eukaryota_unclassified(96)	Eukaryota_unclassified(96)	Eukaryota_unclassified(96)	Eukaryota_unclassified(96)	Eukaryota_unclassified(96)	Eukaryota_unclassified(96)	188	0	412	0	0	0	0	0	0	0	0	0	16	0	0	0	0	0	0	0	13	0	0	0	0	0	0	0	0	0	7	0	0	0	0	0	0	0	0	0	0
N128979_693	Eukaryota(100)	Excavata(100)	Discoba(100)	Euglenida(100)	Euglenida_X(100)	Peranemidae(100)	Peranema(100)	Peranema_trichophorum(100)	0	0	0	0	0	0	0	78	0	0	0	0	14	8	3	0	0	0	0	0	15	0	0	0	0	0	0	0	0	0	0	0	0	0	0	103	0	0	0	0	0
N162896_693	Eukaryota(100)	Archaeplastida(100)	Chlorophyta(100)	Chlorophyceae(100)	Chlamydomonadales(100)	Chlamydomonadales_X(100)	Chlamydomonas(100)	Chlamydomonas_monadina(81)	45	72	0	0	0	0	0	0	0	0	0	0	0	0	0	0	0	0	0	0	0	0	0	0	0	0	0	0	5	0	0	0	0	0	0	250	0	0	0	0	0
N86555_689	Eukaryota(100)	Opisthokonta(100)	Fungi(100)	Ascomycota(100)	Pezizomycotina(100)	Eurotiomycetes(92)	Eurotiomycetes_unclassified(92)	Eurotiomycetes_unclassified(92)	0	15	658	0	0	0	0	0	0	0	0	0	0	0	0	0	0	0	0	0	0	0	0	0	0	0	0	0	0	0	0	0	0	0	0	0	0	0	0	0	0
N39705_687	Eukaryota(100)	Eukaryota_unclassified(100)	Eukaryota_unclassified(100)	Eukaryota_unclassified(100)	Eukaryota_unclassified(100)	Eukaryota_unclassified(100)	Eukaryota_unclassified(100)	Eukaryota_unclassified(100)	0	0	0	0	11	0	10	0	54	0	0	0	0	3	0	0	0	0	0	0	0	0	0	0	0	0	0	0	21	0	15	0	0	0	0	0	0	0	0	0	0
N30692_684	Eukaryota(99)	Eukaryota_unclassified(99)	Eukaryota_unclassified(99)	Eukaryota_unclassified(99)	Eukaryota_unclassified(99)	Eukaryota_unclassified(99)	Eukaryota_unclassified(99)	Eukaryota_unclassified(99)	0	0	0	35	12	0	16	0	0	0	0	58	0	9	0	6	9	3	0	69	0	0	0	0	0	0	0	15	8	7	0	0	0	0	0	0	25	0	0	0	0
N160408_678	Eukaryota(100)	Opisthokonta(100)	Metazoa(100)	Bryozoa(100)	Bryozoa_X(100)	Bryozoa_XX(100)	Bryozoa_XX_unclassified(100)	Bryozoa_XX_unclassified(100)	0	0	678	0	0	0	0	0	0	0	0	0	0	0	0	0	0	0	0	0	0	0	0	0	0	0	0	0	0	0	0	0	0	0	0	0	0	0	0	0	0
N23333_678	Eukaryota(100)	Opisthokonta(98)	Fungi(95)	Fungi_unclassified(95)	Fungi_unclassified(95)	Fungi_unclassified(95)	Fungi_unclassified(95)	Fungi_unclassified(95)	0	0	0	59	61	0	4	0	60	0	0	42	19	31	0	11	19	0	0	49	34	17	0	0	0	0	0	52	29	0	9	0	0	0	0	0	37	0	0	0	0
N117100_5	Eukaryota(90)	Eukaryota_unclassified(90)	Eukaryota_unclassified(90)	Eukaryota_unclassified(90)	Eukaryota_unclassified(90)	Eukaryota_unclassified(90)	Eukaryota_unclassified(90)	Eukaryota_unclassified(90)	0	0	0	0	0	0	0	0	0	0	0	0	0	0	0	0	0	0	0	0	0	0	0	0	0	0	0	5	0	0	0	0	0	0	0	0	0	0	0	0	0
N123155_5	Eukaryota(100)	Opisthokonta(100)	Fungi(100)	Mucoromycota(100)	Mucoromycotina(100)	Mucoromycotina_X(100)	Rhizopus(100)	Rhizopus_unclassified(100)	0	0	0	0	0	0	0	0	0	0	0	0	0	0	0	0	0	0	0	0	0	0	0	0	0	0	0	0	0	0	0	0	0	0	0	0	0	0	0	0	0
N123461_5	Eukaryota(95)	Eukaryota_unclassified(95)	Eukaryota_unclassified(95)	Eukaryota_unclassified(95)	Eukaryota_unclassified(95)	Eukaryota_unclassified(95)	Eukaryota_unclassified(95)	Eukaryota_unclassified(95)	0	0	0	0	0	0	0	0	0	5	0	0	0	0	0	0	0	0	0	0	0	0	0	0	0	0	0	0	0	0	0	0	0	0	0	0	0	0	0	0	0
N127921_5	Eukaryota(99)	Stramenopiles(98)	Pseudofungi(98)	Oomycota(98)	Oomycota_X(98)	Oomycota_X_unclassified(98)	Oomycota_X_unclassified(98)	Oomycota_X_unclassified(98)	0	0	0	0	0	0	0	0	0	0	0	0	0	0	0	0	0	0	0	0	0	0	0	0	0	0	0	0	0	0	0	0	0	0	0	0	0	0	0	0	0
N129248_5	unknown	unknown_unclassified(0)	unknown_unclassified(0)	unknown_unclassified(0)	unknown_unclassified(0)	unknown_unclassified(0)	unknown_unclassified(0)	unknown_unclassified(0)	0	0	0	0	0	0	0	0	0	0	0	0	0	0	0	0	0	0	0	0	0	0	0	0	0	0	0	0	0	5	0	0	0	0	0	0	0	0	0	0	0
N130600_5	Eukaryota(100)	Hacrobia(98)	Haptophyta(98)	Pavlovophyceae(98)	Pavlovales(98)	Pavlovaceae(98)	Pavlovaceae_unclassified(98)	Pavlovaceae_unclassified(98)	0	0	0	0	0	0	0	0	0	0	0	0	0	0	0	5	0	0	0	0	0	0	0	0	0	0	0	0	0	0	0	0	0	0	0	0	0	0	0	0	0
N131942_5	Eukaryota(90)	Eukaryota_unclassified(90)	Eukaryota_unclassified(90)	Eukaryota_unclassified(90)	Eukaryota_unclassified(90)	Eukaryota_unclassified(90)	Eukaryota_unclassified(90)	Eukaryota_unclassified(90)	0	5	0	0	0	0	0	0	0	0	0	0	0	0	0	0	0	0	0	0	0	0	0	0	0	0	0	0	0	0	0	0	0	0	0	0	0	0	0	0	0
N138823_5	Eukaryota(100)	Eukaryota_unclassified(100)	Eukaryota_unclassified(100)	Eukaryota_unclassified(100)	Eukaryota_unclassified(100)	Eukaryota_unclassified(100)	Eukaryota_unclassified(100)	Eukaryota_unclassified(100)	0	0	0	0	0	0	0	0	0	0	0	0	0	0	0	0	0	0	0	0	0	0	0	0	0	0	0	0	0	0	0	0	0	0	0	0	0	0	0	0	0
N139195_5	Eukaryota(99)	Eukaryota_unclassified(99)	Eukaryota_unclassified(99)	Eukaryota_unclassified(99)	Eukaryota_unclassified(99)	Eukaryota_unclassified(99)	Eukaryota_unclassified(99)	Eukaryota_unclassified(99)	0	0	0	0	0	0	0	0	0	0	0	0	0	0	0	0	0	0	0	0	0	0	0	0	0	0	0	0	0	0	0	0	0	0	0	0	0	0	0	0	0
N139505_5	Eukaryota(99)	Eukaryota_unclassified(99)	Eukaryota_unclassified(99)	Eukaryota_unclassified(99)	Eukaryota_unclassified(99)	Eukaryota_unclassified(99)	Eukaryota_unclassified(99)	Eukaryota_unclassified(99)	0	0	0	0	0	0	0	0	0	0	0	0	0	0	0	0	0	0	0	0	0	0	0	0	0	0	0	0	0	5	0	0	0	0	0	0	0	0	0	0	0
N140005_5	Eukaryota(98)	Stramenopiles(88)	Ochrophyta(80)	Ochrophyta_unclassified(80)	Ochrophyta_unclassified(80)	Ochrophyta_unclassified(80)	Ochrophyta_unclassified(80)	Ochrophyta_unclassified(80)	0	0	0	0	0	0	0	0	0	0	0	0	0	0	0	0	0	0	0	0	0	0	0	0	0	0	0	0	0	0	0	0	0	0	0	0	0	0	0	0	0
N145539_5	Eukaryota(99)	Opisthokonta(98)	Fungi(97)	Fungi_unclassified(97)	Fungi_unclassified(97)	Fungi_unclassified(97)	Fungi_unclassified(97)	Fungi_unclassified(97)	0	0	0	0	0	0	0	0	0	0	0	0	0	0	0	0	0	0	0	0	0	0	0	0	0	0	0	0	0	0	0	0	0	0	0	0	0	0	0	0	0
N145824_5	unknown	unknown_unclassified(0)	unknown_unclassified(0)	unknown_unclassified(0)	unknown_unclassified(0)	unknown_unclassified(0)	unknown_unclassified(0)	unknown_unclassified(0)	0	0	0	0	0	0	0	0	0	0	0	0	0	0	0	0	0	0	0	0	0	0	0	0	0	0	0	0	0	0	0	0	0	0	0	0	0	0	0	0	0
N14792_5	Eukaryota(98)	Eukaryota_unclassified(98)	Eukaryota_unclassified(98)	Eukaryota_unclassified(98)	Eukaryota_unclassified(98)	Eukaryota_unclassified(98)	Eukaryota_unclassified(98)	Eukaryota_unclassified(98)	0	0	0	0	0	0	0	0	0	0	0	0	0	0	0	0	0	0	0	0	0	0	0	0	0	0	0	0	0	0	0	0	0	0	0	0	0	0	0	0	0
N151304_5	Eukaryota(100)	Eukaryota_unclassified(100)	Eukaryota_unclassified(100)	Eukaryota_unclassified(100)	Eukaryota_unclassified(100)	Eukaryota_unclassified(100)	Eukaryota_unclassified(100)	Eukaryota_unclassified(100)	0	0	0	0	0	0	0	0	0	0	0	0	0	0	5	0	0	0	0	0	0	0	0	0	0	0	0	0	0	0	0	0	0	0	0	0	0	0	0	0	0
N15187_5	Eukaryota(99)	Eukaryota_unclassified(99)	Eukaryota_unclassified(99)	Eukaryota_unclassified(99)	Eukaryota_unclassified(99)	Eukaryota_unclassified(99)	Eukaryota_unclassified(99)	Eukaryota_unclassified(99)	0	0	0	0	0	0	0	0	0	0	0	0	0	0	0	0	0	0	0	0	0	0	0	0	0	0	0	0	0	0	0	0	0	0	0	0	0	0	0	0	0
N157865_5	Eukaryota(94)	Eukaryota_unclassified(94)	Eukaryota_unclassified(94)	Eukaryota_unclassified(94)	Eukaryota_unclassified(94)	Eukaryota_unclassified(94)	Eukaryota_unclassified(94)	Eukaryota_unclassified(94)	0	0	0	0	0	0	0	0	0	0	2	0	0	0	0	0	0	0	0	0	0	0	0	0	0	0	0	0	0	0	0	0	0	0	0	0	0	0	0	0	0
N160563_5	Eukaryota(95)	Eukaryota_unclassified(95)	Eukaryota_unclassified(95)	Eukaryota_unclassified(95)	Eukaryota_unclassified(95)	Eukaryota_unclassified(95)	Eukaryota_unclassified(95)	Eukaryota_unclassified(95)	0	5	0	0	0	0	0	0	0	0	0	0	0	0	0	0	0	0	0	0	0	0	0	0	0	0	0	0	0	0	0	0	0	0	0	0	0	0	0	0	0
N164603_5	Eukaryota(100)	Eukaryota_unclassified(100)	Eukaryota_unclassified(100)	Eukaryota_unclassified(100)	Eukaryota_unclassified(100)	Eukaryota_unclassified(100)	Eukaryota_unclassified(100)	Eukaryota_unclassified(100)	0	0	0	0	0	0	0	0	0	0	0	0	0	0	0	0	0	0	0	0	0	0	0	0	0	0	0	0	0	0	0	0	0	0	0	0	0	0	0	0	0
N166155_5	Eukaryota(100)	Opisthokonta(95)	Fungi(81)	Fungi_unclassified(81)	Fungi_unclassified(81)	Fungi_unclassified(81)	Fungi_unclassified(81)	Fungi_unclassified(81)	0	0	0	0	0	0	0	0	0	0	0	0	0	0	0	0	0	0	0	0	0	0	0	0	0	0	0	0	0	0	0	0	0	5	0	0	0	0	0	0	0
N168472_5	unknown	unknown_unclassified(0)	unknown_unclassified(0)	unknown_unclassified(0)	unknown_unclassified(0)	unknown_unclassified(0)	unknown_unclassified(0)	unknown_unclassified(0)	0	0	0	0	0	0	0	0	0	0	0	0	0	0	0	0	0	0	0	0	0	0	0	0	0	0	0	0	0	0	0	0	0	0	0	0	0	0	0	0	0
N141139_23	Eukaryota(99)	Eukaryota_unclassified(99)	Eukaryota_unclassified(99)	Eukaryota_unclassified(99)	Eukaryota_unclassified(99)	Eukaryota_unclassified(99)	Eukaryota_unclassified(99)	Eukaryota_unclassified(99)	0	0	0	0	0	0	0	0	5	0	2	0	0	0	0	0	0	0	0	0	8	0	0	0	0	0	0	0	0	0	0	0	0	0	0	0	0	0	0	0	0
N149328_23	Eukaryota(100)	Eukaryota_unclassified(100)	Eukaryota_unclassified(100)	Eukaryota_unclassified(100)	Eukaryota_unclassified(100)	Eukaryota_unclassified(100)	Eukaryota_unclassified(100)	Eukaryota_unclassified(100)	0	23	0	0	0	0	0	0	0	0	0	0	0	0	0	0	0	0	0	0	0	0	0	0	0	0	0	0	0	0	0	0	0	0	0	0	0	0	0	0	0
N161261_23	Eukaryota(100)	Opisthokonta(94)	Opisthokonta_unclassified(94)	Opisthokonta_unclassified(94)	Opisthokonta_unclassified(94)	Opisthokonta_unclassified(94)	Opisthokonta_unclassified(94)	Opisthokonta_unclassified(94)	0	0	0	0	0	0	0	0	0	0	0	16	0	0	0	0	0	0	0	0	7	0	0	0	0	0	0	0	0	0	0	0	0	0	0	0	0	0	0	0	0
N162049_23	Eukaryota(98)	Opisthokonta(82)	Opisthokonta_unclassified(82)	Opisthokonta_unclassified(82)	Opisthokonta_unclassified(82)	Opisthokonta_unclassified(82)	Opisthokonta_unclassified(82)	Opisthokonta_unclassified(82)	0	0	0	0	0	0	0	0	0	0	0	0	0	0	0	0	0	0	0	0	0	0	0	0	0	0	0	0	0	0	0	0	0	0	0	0	0	0	0	0	0
N165156_23	Eukaryota(100)	Eukaryota_unclassified(100)	Eukaryota_unclassified(100)	Eukaryota_unclassified(100)	Eukaryota_unclassified(100)	Eukaryota_unclassified(100)	Eukaryota_unclassified(100)	Eukaryota_unclassified(100)	0	23	0	0	0	0	0	0	0	0	0	0	0	0	0	0	0	0	0	0	0	0	0	0	0	0	0	0	0	0	0	0	0	0	0	0	0	0	0	0	0
N171900_23	Eukaryota(93)	Eukaryota_unclassified(93)	Eukaryota_unclassified(93)	Eukaryota_unclassified(93)	Eukaryota_unclassified(93)	Eukaryota_unclassified(93)	Eukaryota_unclassified(93)	Eukaryota_unclassified(93)	23	0	0	0	0	0	0	0	0	0	0	0	0	0	0	0	0	0	0	0	0	0	0	0	0	0	0	0	0	0	0	0	0	0	0	0	0	0	0	0	0
N54406_23	Eukaryota(100)	Eukaryota_unclassified(100)	Eukaryota_unclassified(100)	Eukaryota_unclassified(100)	Eukaryota_unclassified(100)	Eukaryota_unclassified(100)	Eukaryota_unclassified(100)	Eukaryota_unclassified(100)	0	0	0	0	0	0	0	0	0	0	0	0	0	0	0	0	0	0	0	0	0	0	0	0	0	0	0	23	0	0	0	0	0	0	0	0	0	0	0	0	0
N64445_23	Eukaryota(99)	Eukaryota_unclassified(99)	Eukaryota_unclassified(99)	Eukaryota_unclassified(99)	Eukaryota_unclassified(99)	Eukaryota_unclassified(99)	Eukaryota_unclassified(99)	Eukaryota_unclassified(99)	0	23	0	0	0	0	0	0	0	0	0	0	0	0	0	0	0	0	0	0	0	0	0	0	0	0	0	0	0	0	0	0	0	0	0	0	0	0	0	0	0
N688_23	Eukaryota(100)	Eukaryota_unclassified(100)	Eukaryota_unclassified(100)	Eukaryota_unclassified(100)	Eukaryota_unclassified(100)	Eukaryota_unclassified(100)	Eukaryota_unclassified(100)	Eukaryota_unclassified(100)	0	11	0	0	0	0	0	0	0	0	0	0	0	0	0	0	0	0	0	0	0	0	0	0	0	0	0	12	0	0	0	0	0	0	0	0	0	0	0	0	0
N77036_23	Eukaryota(100)	Opisthokonta(98)	Fungi(85)	Fungi_unclassified(85)	Fungi_unclassified(85)	Fungi_unclassified(85)	Fungi_unclassified(85)	Fungi_unclassified(85)	10	13	0	0	0	0	0	0	0	0	0	0	0	0	0	0	0	0	0	0	0	0	0	0	0	0	0	0	0	0	0	0	0	0	0	0	0	0	0	0	0
N98548_23	Eukaryota(100)	Amoebozoa(100)	Conosa(100)	Variosea(100)	Variosea_X(100)	Protosteliids(100)	Protostelium(100)	Protostelium_mycophagum(100)	23	0	0	0	0	0	0	0	0	0	0	0	0	0	0	0	0	0	0	0	0	0	0	0	0	0	0	0	0	0	0	0	0	0	0	0	0	0	0	0	0
N100063_22	Eukaryota(100)	Stramenopiles(96)	Ochrophyta(96)	Ochrophyta_unclassified(96)	Ochrophyta_unclassified(96)	Ochrophyta_unclassified(96)	Ochrophyta_unclassified(96)	Ochrophyta_unclassified(96)	0	0	0	0	3	0	0	0	0	0	0	0	17	0	0	0	0	0	0	0	0	0	0	0	0	0	0	0	0	0	0	0	0	0	0	0	0	0	0	0	0
N100142_22	unknown	unknown_unclassified(0)	unknown_unclassified(0)	unknown_unclassified(0)	unknown_unclassified(0)	unknown_unclassified(0)	unknown_unclassified(0)	unknown_unclassified(0)	0	19	0	0	0	0	0	0	0	0	0	0	0	0	0	0	0	0	0	0	0	0	0	0	0	0	0	0	0	0	0	0	0	0	0	0	0	0	0	0	0
N120038_22	Eukaryota(100)	Amoebozoa(100)	Conosa(100)	Variosea(100)	Variosea_X(100)	Protosteliids(100)	Protostelium(100)	Protostelium_sp.(100)	0	22	0	0	0	0	0	0	0	0	0	0	0	0	0	0	0	0	0	0	0	0	0	0	0	0	0	0	0	0	0	0	0	0	0	0	0	0	0	0	0
N125107_22	unknown	unknown_unclassified(0)	unknown_unclassified(0)	unknown_unclassified(0)	unknown_unclassified(0)	unknown_unclassified(0)	unknown_unclassified(0)	unknown_unclassified(0)	0	7	0	0	0	0	0	0	0	0	0	0	0	0	0	0	0	0	0	0	0	0	0	0	0	0	0	0	0	0	0	0	0	0	0	0	0	0	0	0	0
N128026_22	Eukaryota(98)	Eukaryota_unclassified(98)	Eukaryota_unclassified(98)	Eukaryota_unclassified(98)	Eukaryota_unclassified(98)	Eukaryota_unclassified(98)	Eukaryota_unclassified(98)	Eukaryota_unclassified(98)	0	15	0	0	0	0	0	0	0	0	0	4	0	0	0	0	0	0	0	0	0	0	0	0	0	0	0	0	0	0	0	0	0	0	0	0	0	0	0	0	0
N134428_22	Eukaryota(100)	Opisthokonta(90)	Opisthokonta_unclassified(90)	Opisthokonta_unclassified(90)	Opisthokonta_unclassified(90)	Opisthokonta_unclassified(90)	Opisthokonta_unclassified(90)	Opisthokonta_unclassified(90)	0	0	0	0	0	0	0	0	22	0	0	0	0	0	0	0	0	0	0	0	0	0	0	0	0	0	0	0	0	0	0	0	0	0	0	0	0	0	0	0	0
N145739_22	unknown	unknown_unclassified(0)	unknown_unclassified(0)	unknown_unclassified(0)	unknown_unclassified(0)	unknown_unclassified(0)	unknown_unclassified(0)	unknown_unclassified(0)	0	0	0	9	0	0	0	0	0	0	0	0	0	0	0	0	0	0	0	0	2	0	0	0	0	0	0	7	0	0	0	0	0	0	0	0	0	0	0	0	0
N149726_22	Eukaryota(93)	Eukaryota_unclassified(93)	Eukaryota_unclassified(93)	Eukaryota_unclassified(93)	Eukaryota_unclassified(93)	Eukaryota_unclassified(93)	Eukaryota_unclassified(93)	Eukaryota_unclassified(93)	0	22	0	0	0	0	0	0	0	0	0	0	0	0	0	0	0	0	0	0	0	0	0	0	0	0	0	0	0	0	0	0	0	0	0	0	0	0	0	0	0
N16472_22	Eukaryota(98)	Eukaryota_unclassified(98)	Eukaryota_unclassified(98)	Eukaryota_unclassified(98)	Eukaryota_unclassified(98)	Eukaryota_unclassified(98)	Eukaryota_unclassified(98)	Eukaryota_unclassified(98)	22	0	0	0	0	0	0	0	0	0	0	0	0	0	0	0	0	0	0	0	0	0	0	0	0	0	0	0	0	0	0	0	0	0	0	0	0	0	0	0	0
N171397_22	unknown	unknown_unclassified(0)	unknown_unclassified(0)	unknown_unclassified(0)	unknown_unclassified(0)	unknown_unclassified(0)	unknown_unclassified(0)	unknown_unclassified(0)	0	0	0	0	0	0	0	0	0	0	0	0	0	0	0	0	0	0	0	0	0	0	0	0	0	0	0	0	0	0	0	0	0	0	4	0	10	0	0	0	0
N148133_218	Eukaryota(100)	Rhizaria(100)	Cercozoa(100)	Filosa-Imbricatea(100)	Euglyphida(100)	Cyphoderiidae(100)	Cyphoderia(100)	Cyphoderia_ampulla(100)	0	218	0	0	0	0	0	0	0	0	0	0	0	0	0	0	0	0	0	0	0	0	0	0	0	0	0	0	0	0	0	0	0	0	0	0	0	0	0	0	0
N148727_218	Eukaryota(100)	Eukaryota_unclassified(100)	Eukaryota_unclassified(100)	Eukaryota_unclassified(100)	Eukaryota_unclassified(100)	Eukaryota_unclassified(100)	Eukaryota_unclassified(100)	Eukaryota_unclassified(100)	149	0	0	0	0	0	0	0	0	0	0	0	0	0	0	0	0	0	0	30	0	0	0	0	0	0	0	39	0	0	0	0	0	0	0	0	0	0	0	0	0
N36099_218	Eukaryota(100)	Eukaryota_unclassified(100)	Eukaryota_unclassified(100)	Eukaryota_unclassified(100)	Eukaryota_unclassified(100)	Eukaryota_unclassified(100)	Eukaryota_unclassified(100)	Eukaryota_unclassified(100)	0	0	0	0	0	0	20	0	0	0	0	31	19	0	0	0	0	0	0	30	0	0	0	0	0	0	0	0	37	0	0	0	0	0	0	0	0	0	0	0	0
N3922_218	Eukaryota(100)	Alveolata(84)	Alveolata_unclassified(84)	Alveolata_unclassified(84)	Alveolata_unclassified(84)	Alveolata_unclassified(84)	Alveolata_unclassified(84)	Alveolata_unclassified(84)	53	0	113	0	0	0	0	0	0	0	0	0	0	0	0	0	0	0	0	0	0	0	0	21	0	0	0	0	0	0	0	0	0	0	0	18	0	0	0	0	0
N46755_218	Eukaryota(99)	Alveolata(98)	Apicomplexa(97)	Gregarinomorphea(97)	Neogregarinorida(97)	Actinocephalidae(97)	Steinina(83)	Steinina_ctenocephali(83)	0	11	207	0	0	0	0	0	0	0	0	0	0	0	0	0	0	0	0	0	0	0	0	0	0	0	0	0	0	0	0	0	0	0	0	0	0	0	0	0	0
N51684_218	Eukaryota(100)	Stramenopiles(88)	Sagenista(83)	Labyrinthulomycetes(83)	Amphifilida(81)	Amphifilaceae(81)	Amphifilaceae_unclassified(81)	Amphifilaceae_unclassified(81)	0	32	0	0	29	0	0	0	0	0	0	0	0	0	0	0	0	0	0	0	13	0	0	0	0	0	0	0	0	0	0	0	0	0	0	71	0	0	0	0	0
N104844_217	Eukaryota(84)	Eukaryota_unclassified(84)	Eukaryota_unclassified(84)	Eukaryota_unclassified(84)	Eukaryota_unclassified(84)	Eukaryota_unclassified(84)	Eukaryota_unclassified(84)	Eukaryota_unclassified(84)	0	0	4	18	4	0	6	8	2	0	0	16	3	0	4	0	0	0	0	24	5	0	0	0	0	0	0	8	0	0	0	0	0	0	0	21	10	0	2	0	0
N33791_217	Eukaryota(100)	Amoebozoa(100)	Lobosa(99)	Discosea-Flabellinia(99)	Vannellida(99)	Vannellidae(99)	Vannella(99)	Vannella_simplex(98)	0	0	0	0	0	0	0	0	0	0	0	0	0	0	0	0	0	0	0	130	0	0	0	0	0	0	0	0	0	0	0	0	0	0	0	0	0	0	23	0	0
N48158_217	Eukaryota(100)	Eukaryota_unclassified(100)	Eukaryota_unclassified(100)	Eukaryota_unclassified(100)	Eukaryota_unclassified(100)	Eukaryota_unclassified(100)	Eukaryota_unclassified(100)	Eukaryota_unclassified(100)	0	0	0	0	0	0	24	0	0	0	12	38	0	0	2	0	0	0	0	0	9	0	0	0	0	0	0	0	23	43	35	0	0	13	18	0	0	0	0	0	0
N66684_216	Eukaryota(100)	Opisthokonta(91)	Metazoa(89)	Metazoa_unclassified(89)	Metazoa_unclassified(89)	Metazoa_unclassified(89)	Metazoa_unclassified(89)	Metazoa_unclassified(89)	0	99	0	0	0	0	0	0	0	0	0	0	12	0	0	0	0	0	0	18	0	0	0	0	0	0	0	0	0	0	0	0	0	0	0	0	0	0	0	0	0
N147806_215	Eukaryota(100)	Amoebozoa(100)	Conosa(100)	Mycetozoa-Myxogastrea(100)	Stemonitales-Physarales(100)	Stemonitales-Physarales_unclassified(100)	Stemonitales-Physarales_unclassified(100)	Stemonitales-Physarales_unclassified(100)	0	0	215	0	0	0	0	0	0	0	0	0	0	0	0	0	0	0	0	0	0	0	0	0	0	0	0	0	0	0	0	0	0	0	0	0	0	0	0	0	0
N38489_215	Eukaryota(100)	Stramenopiles(90)	Ochrophyta(88)	Ochrophyta_unclassified(88)	Ochrophyta_unclassified(88)	Ochrophyta_unclassified(88)	Ochrophyta_unclassified(88)	Ochrophyta_unclassified(88)	36	0	179	0	0	0	0	0	0	0	0	0	0	0	0	0	0	0	0	0	0	0	0	0	0	0	0	0	0	0	0	0	0	0	0	0	0	0	0	0	0
N41703_215	Eukaryota(98)	Alveolata(84)	Apicomplexa(81)	Gregarinomorphea(81)	Neogregarinorida(81)	Actinocephalidae(81)	Actinocephalidae_unclassified(81)	Actinocephalidae_unclassified(81)	0	0	146	0	0	0	0	0	0	0	0	0	0	0	0	0	0	0	0	0	0	0	0	0	0	0	0	0	0	0	0	0	0	0	0	0	0	0	0	0	0
N92697_214	Eukaryota(100)	Rhizaria(87)	Cercozoa(87)	Filosa-Granofilosea(85)	Cryptofilida(85)	Mesofilidae(85)	Mesofila(85)	Mesofila_limnetica(85)	0	0	0	0	0	0	0	0	20	0	0	0	5	9	0	0	0	0	0	0	0	0	0	0	0	0	0	24	0	0	0	0	0	3	0	50	0	0	0	0	0
N29357_213	Eukaryota(90)	Eukaryota_unclassified(90)	Eukaryota_unclassified(90)	Eukaryota_unclassified(90)	Eukaryota_unclassified(90)	Eukaryota_unclassified(90)	Eukaryota_unclassified(90)	Eukaryota_unclassified(90)	0	0	0	3	0	0	0	0	0	0	0	0	0	4	0	0	0	0	0	7	0	0	2	0	20	0	0	0	0	0	0	0	0	4	0	0	0	0	0	0	0
N115197_212	Eukaryota(100)	Archaeplastida(100)	Chlorophyta(100)	Chlorophyceae(100)	Chlamydomonadales(100)	Chlamydomonadales_X(100)	Chlamydomonadales_X_unclassified(100)	Chlamydomonadales_X_unclassified(100)	0	0	0	0	0	0	37	0	0	0	0	0	6	2	8	8	0	0	0	0	0	10	0	0	0	0	0	0	30	17	0	0	0	0	0	0	0	0	0	0	0
N146098_212	Eukaryota(100)	Opisthokonta(100)	Fungi(91)	Fungi_unclassified(91)	Fungi_unclassified(91)	Fungi_unclassified(91)	Fungi_unclassified(91)	Fungi_unclassified(91)	69	143	0	0	0	0	0	0	0	0	0	0	0	0	0	0	0	0	0	0	0	0	0	0	0	0	0	0	0	0	0	0	0	0	0	0	0	0	0	0	0
N3380_212	Eukaryota(100)	Excavata(96)	Discoba(96)	Euglenida(96)	Petalomonadida(94)	Petalomonadida_unclassified(94)	Petalomonadida_unclassified(94)	Petalomonadida_unclassified(94)	0	28	0	0	0	0	0	0	0	0	0	0	0	0	0	0	13	0	0	0	0	0	0	0	0	0	0	0	0	0	0	0	0	0	0	0	0	0	0	0	0
N84564_212	Eukaryota(96)	Eukaryota_unclassified(96)	Eukaryota_unclassified(96)	Eukaryota_unclassified(96)	Eukaryota_unclassified(96)	Eukaryota_unclassified(96)	Eukaryota_unclassified(96)	Eukaryota_unclassified(96)	86	112	0	0	0	0	0	0	0	0	0	0	0	0	0	0	0	0	0	10	0	0	0	0	0	0	0	0	0	0	0	0	0	0	0	0	0	0	0	0	0
N167331_211	Eukaryota(96)	Eukaryota_unclassified(96)	Eukaryota_unclassified(96)	Eukaryota_unclassified(96)	Eukaryota_unclassified(96)	Eukaryota_unclassified(96)	Eukaryota_unclassified(96)	Eukaryota_unclassified(96)	79	0	132	0	0	0	0	0	0	0	0	0	0	0	0	0	0	0	0	0	0	0	0	0	0	0	0	0	0	0	0	0	0	0	0	0	0	0	0	0	0
N77778_211	Eukaryota(100)	Stramenopiles(93)	Opalozoa(83)	Bicoecea(83)	Bicoecales(83)	Bicoecaceae(83)	Bicoecaceae_X(83)	Bicoecaceae_X_sp.(83)	34	0	0	0	0	0	0	0	0	0	0	0	10	0	0	0	0	0	0	0	0	0	0	0	0	0	0	0	0	0	0	0	0	0	0	0	76	0	29	0	0
N126344_210	Eukaryota(100)	Opisthokonta(100)	Metazoa(100)	Nematoda(100)	Chromadorea(100)	Chromadorea_X(100)	Chromadorea_X_unclassified(100)	Chromadorea_X_unclassified(100)	0	0	0	0	0	0	0	0	0	0	0	0	0	0	0	0	0	0	0	0	0	0	0	0	0	0	0	0	0	0	0	0	0	0	0	0	0	0	0	0	0
N13909_210	Eukaryota(100)	Opisthokonta(100)	Mesomycetozoa(95)	Ichthyosporea(95)	Rhynosporida(95)	Rhynosporidae_Desmocystidianae(95)	Dermocystidium(94)	Dermocystidium_sp.(94)	0	0	0	0	0	0	0	0	0	0	0	0	0	0	3	0	0	0	0	0	0	24	0	0	0	0	0	0	0	0	0	0	165	12	6	0	0	0	0	0	0
N142050_210	Eukaryota(100)	Opisthokonta(98)	Fungi(80)	Fungi_unclassified(80)	Fungi_unclassified(80)	Fungi_unclassified(80)	Fungi_unclassified(80)	Fungi_unclassified(80)	0	0	0	0	0	0	0	0	0	0	0	0	0	0	0	0	0	0	0	0	0	0	0	0	0	0	0	0	0	0	0	0	0	0	0	0	0	0	0	0	0
N55444_210	Eukaryota(97)	Eukaryota_unclassified(97)	Eukaryota_unclassified(97)	Eukaryota_unclassified(97)	Eukaryota_unclassified(97)	Eukaryota_unclassified(97)	Eukaryota_unclassified(97)	Eukaryota_unclassified(97)	0	0	0	25	12	0	0	15	0	0	0	12	4	0	0	0	0	0	0	18	5	0	7	0	0	0	0	0	9	6	0	0	0	0	0	0	0	0	10	11	0
N124509_209	Eukaryota(100)	Opisthokonta(94)	Fungi(85)	Fungi_unclassified(85)	Fungi_unclassified(85)	Fungi_unclassified(85)	Fungi_unclassified(85)	Fungi_unclassified(85)	0	0	209	0	0	0	0	0	0	0	0	0	0	0	0	0	0	0	0	0	0	0	0	0	0	0	0	0	0	0	0	0	0	0	0	0	0	0	0	0	0
N167764_209	unknown	unknown_unclassified(0)	unknown_unclassified(0)	unknown_unclassified(0)	unknown_unclassified(0)	unknown_unclassified(0)	unknown_unclassified(0)	unknown_unclassified(0)	0	0	0	0	0	0	0	17	11	0	0	0	6	19	5	0	0	0	0	0	0	0	0	0	0	0	0	0	0	8	0	0	0	0	0	0	0	0	0	0	0
N5805_209	Eukaryota(100)	Eukaryota_unclassified(100)	Eukaryota_unclassified(100)	Eukaryota_unclassified(100)	Eukaryota_unclassified(100)	Eukaryota_unclassified(100)	Eukaryota_unclassified(100)	Eukaryota_unclassified(100)	0	55	0	0	0	0	0	0	0	0	0	0	0	0	0	0	0	0	0	0	0	0	0	0	0	0	0	16	11	0	0	0	0	0	0	0	0	0	0	0	0
N83739_209	Eukaryota(100)	Opisthokonta(100)	Fungi(100)	Basidiomycota(100)	Agaricomycotina(100)	Agaricomycetes(99)	Agaricomycetes_unclassified(99)	Agaricomycetes_unclassified(99)	111	32	0	0	0	0	0	0	0	0	0	0	0	0	0	0	0	0	0	0	0	0	0	0	0	0	0	0	0	0	0	0	0	0	0	0	0	0	0	0	0
N165835_207	Eukaryota(97)	Eukaryota_unclassified(97)	Eukaryota_unclassified(97)	Eukaryota_unclassified(97)	Eukaryota_unclassified(97)	Eukaryota_unclassified(97)	Eukaryota_unclassified(97)	Eukaryota_unclassified(97)	0	0	0	0	0	0	0	0	0	0	0	0	22	0	14	0	0	0	0	0	0	0	0	31	0	0	0	0	0	29	0	0	0	0	0	42	0	0	0	0	0
N18156_207	Eukaryota(97)	Eukaryota_unclassified(97)	Eukaryota_unclassified(97)	Eukaryota_unclassified(97)	Eukaryota_unclassified(97)	Eukaryota_unclassified(97)	Eukaryota_unclassified(97)	Eukaryota_unclassified(97)	0	0	0	0	0	0	0	0	0	0	0	43	0	18	0	0	0	0	0	45	0	0	0	0	0	0	0	55	27	19	0	0	0	0	0	0	0	0	0	0	0
N6138_207	Eukaryota(100)	Opisthokonta(100)	Metazoa(100)	Platyhelminthes(91)	Turbellaria(83)	Catenulida(83)	Catenula(82)	Catenula_unclassified(82)	0	0	207	0	0	0	0	0	0	0	0	0	0	0	0	0	0	0	0	0	0	0	0	0	0	0	0	0	0	0	0	0	0	0	0	0	0	0	0	0	0
N148326_206	Eukaryota(98)	Eukaryota_unclassified(98)	Eukaryota_unclassified(98)	Eukaryota_unclassified(98)	Eukaryota_unclassified(98)	Eukaryota_unclassified(98)	Eukaryota_unclassified(98)	Eukaryota_unclassified(98)	0	61	0	0	0	0	0	0	0	0	0	0	0	0	0	0	0	0	0	0	0	0	0	0	0	0	0	0	0	0	0	0	0	0	0	0	0	0	0	0	0
N167550_206	Eukaryota(100)	Opisthokonta(93)	Opisthokonta_unclassified(93)	Opisthokonta_unclassified(93)	Opisthokonta_unclassified(93)	Opisthokonta_unclassified(93)	Opisthokonta_unclassified(93)	Opisthokonta_unclassified(93)	90	38	0	0	0	0	0	0	0	0	0	0	0	0	0	0	0	0	0	0	0	0	0	0	0	0	0	0	0	0	0	0	0	0	0	0	0	0	0	0	0
N81833_206	Eukaryota(91)	Eukaryota_unclassified(91)	Eukaryota_unclassified(91)	Eukaryota_unclassified(91)	Eukaryota_unclassified(91)	Eukaryota_unclassified(91)	Eukaryota_unclassified(91)	Eukaryota_unclassified(91)	0	10	0	0	9	0	2	12	0	0	0	0	0	10	22	0	3	0	0	15	0	10	0	31	0	0	0	33	0	0	0	0	0	0	0	0	0	0	0	0	0
N104146_205	Eukaryota(100)	Archaeplastida(100)	Chlorophyta(100)	Chlorophyceae(98)	Chlamydomonadales(97)	Chlamydomonadales_X(97)	Pteromonas(88)	Pteromonas_protracta(86)	0	21	0	0	0	0	0	0	0	0	0	0	0	0	0	0	0	0	0	0	0	0	0	0	0	0	0	0	127	12	45	0	0	0	0	0	0	0	0	0	0
N16584_205	Eukaryota(99)	Opisthokonta(81)	Opisthokonta_unclassified(81)	Opisthokonta_unclassified(81)	Opisthokonta_unclassified(81)	Opisthokonta_unclassified(81)	Opisthokonta_unclassified(81)	Opisthokonta_unclassified(81)	0	0	0	0	0	0	26	0	0	0	0	22	0	0	0	0	0	0	0	0	0	7	0	0	0	0	0	0	14	23	6	0	0	12	0	60	0	0	0	0	0
N93189_205	Eukaryota(100)	Opisthokonta(100)	Metazoa(100)	Mollusca(100)	Bivalvia(100)	Heteroconchia(100)	Heteroconchia_unclassified(100)	Heteroconchia_unclassified(100)	0	0	0	0	0	0	0	0	0	0	0	0	0	13	0	0	0	0	0	0	37	26	0	0	0	0	0	11	0	0	0	0	0	0	0	0	0	0	0	0	0
N95730_205	Eukaryota(99)	Eukaryota_unclassified(99)	Eukaryota_unclassified(99)	Eukaryota_unclassified(99)	Eukaryota_unclassified(99)	Eukaryota_unclassified(99)	Eukaryota_unclassified(99)	Eukaryota_unclassified(99)	19	0	0	0	0	0	0	0	107	4	0	0	18	0	0	0	0	0	0	0	14	6	0	0	0	0	0	0	19	0	0	0	0	0	0	0	0	0	0	0	0
N100543_204	Eukaryota(100)	Rhizaria(100)	Cercozoa(100)	Endomyxa-Phytomyxea(99)	Plasmodiophorida(99)	Polymyxa-lineage(99)	Sorosphaera(96)	Sorosphaera_veronicae(96)	33	17	153	0	0	0	0	0	0	0	0	0	0	0	0	0	0	0	0	0	0	0	0	0	0	0	0	0	0	0	0	0	0	0	0	0	0	0	0	0	0
N150339_204	Eukaryota(100)	Archaeplastida(100)	Chlorophyta(100)	Chlorophyceae(98)	Chlamydomonadales(93)	Chlamydomonadales_X(93)	Chlamydomonadales_X_unclassified(93)	Chlamydomonadales_X_unclassified(93)	0	0	0	0	0	0	0	0	0	0	0	0	0	0	0	0	0	0	0	0	0	56	0	0	0	0	0	33	78	51	0	0	0	0	0	0	0	0	0	0	0
N159883_203	Eukaryota(97)	Eukaryota_unclassified(97)	Eukaryota_unclassified(97)	Eukaryota_unclassified(97)	Eukaryota_unclassified(97)	Eukaryota_unclassified(97)	Eukaryota_unclassified(97)	Eukaryota_unclassified(97)	0	23	0	51	13	0	0	0	0	0	0	23	0	0	0	0	0	0	0	6	0	5	0	0	0	0	0	41	13	0	0	0	0	0	0	35	0	0	0	0	0
N173818_203	Eukaryota(100)	Excavata(98)	Discoba(98)	Kinetoplastea(94)	Kinetoplastea_unclassified(94)	Kinetoplastea_unclassified(94)	Kinetoplastea_unclassified(94)	Kinetoplastea_unclassified(94)	0	0	0	52	0	0	0	0	19	0	0	0	4	0	0	0	4	0	0	27	10	0	0	0	0	0	0	10	0	0	0	0	0	0	0	53	0	0	0	0	0
N20167_203	Eukaryota(100)	Archaeplastida(100)	Chlorophyta(100)	Chlorophyceae(91)	Chlamydomonadales(83)	Chlamydomonadales_X(83)	Chlamydomonadales_X_unclassified(83)	Chlamydomonadales_X_unclassified(83)	42	40	0	0	0	0	33	0	0	0	0	0	0	0	0	0	0	0	0	0	0	0	0	7	0	0	0	0	11	0	0	0	0	0	0	62	0	0	0	0	0
N36666_203	Eukaryota(98)	Eukaryota_unclassified(98)	Eukaryota_unclassified(98)	Eukaryota_unclassified(98)	Eukaryota_unclassified(98)	Eukaryota_unclassified(98)	Eukaryota_unclassified(98)	Eukaryota_unclassified(98)	0	15	0	0	41	0	0	0	0	0	0	0	74	0	0	0	0	0	0	19	42	0	0	0	0	0	0	22	11	0	0	0	0	0	0	0	0	0	0	0	0
N94557_203	Eukaryota(100)	Hacrobia(100)	Haptophyta(100)	Prymnesiophyceae(100)	Prymnesiophyceae_unclassified(100)	Prymnesiophyceae_unclassified(100)	Prymnesiophyceae_unclassified(100)	Prymnesiophyceae_unclassified(100)	47	0	0	0	38	0	0	89	0	0	0	0	0	0	0	0	0	0	0	0	0	5	0	0	0	0	0	0	0	20	0	0	0	4	0	0	0	0	0	0	0
N155_202	Eukaryota(98)	Eukaryota_unclassified(98)	Eukaryota_unclassified(98)	Eukaryota_unclassified(98)	Eukaryota_unclassified(98)	Eukaryota_unclassified(98)	Eukaryota_unclassified(98)	Eukaryota_unclassified(98)	0	0	0	0	56	0	0	0	0	0	0	73	38	2	0	0	0	0	0	0	0	0	0	0	0	0	0	22	0	0	0	0	0	0	0	0	0	0	0	0	0
N159362_201	Eukaryota(100)	Opisthokonta(96)	Opisthokonta_unclassified(96)	Opisthokonta_unclassified(96)	Opisthokonta_unclassified(96)	Opisthokonta_unclassified(96)	Opisthokonta_unclassified(96)	Opisthokonta_unclassified(96)	0	0	99	0	0	0	0	0	0	0	0	0	0	0	8	0	0	0	0	0	0	2	0	0	0	0	0	0	14	7	0	0	0	0	0	0	0	0	0	0	0
N21565_201	Eukaryota(100)	Archaeplastida(100)	Chlorophyta(100)	Trebouxiophyceae(98)	Chlorellales(98)	Chlorellales_X(98)	Muriella(94)	Muriella_terrestris(94)	0	31	0	0	49	0	0	0	0	0	0	0	37	0	0	0	0	0	0	0	15	7	0	0	0	0	0	0	0	0	50	0	0	0	0	0	0	0	0	0	0
N96529_201	Eukaryota(100)	Opisthokonta(100)	Metazoa(99)	Arthropoda(92)	Hexapoda(90)	Insecta(90)	Insecta_unclassified(90)	Insecta_unclassified(90)	0	33	168	0	0	0	0	0	0	0	0	0	0	0	0	0	0	0	0	0	0	0	0	0	0	0	0	0	0	0	0	0	0	0	0	0	0	0	0	0	0
N120235_200	Eukaryota(100)	Apusozoa(88)	Hilomonadea(88)	Planomonadida(88)	Planomonadidae(88)	Planomonadidae_X(88)	Rigifila(88)	Rigifila_ramosa(88)	0	0	0	0	0	0	0	0	0	0	0	0	8	0	0	0	0	0	0	0	0	0	0	0	0	0	0	0	0	0	0	0	0	0	0	0	99	0	0	0	0
N127062_200	Eukaryota(100)	Opisthokonta(100)	Mesomycetozoa(99)	Ichthyosporea(99)	Rhynosporida(99)	Rhynosporidae_Desmocystidianae(99)	Dermocystidium(96)	Dermocystidium_sp.(96)	0	191	0	0	0	0	0	0	0	0	0	0	0	0	0	0	0	0	0	0	0	0	0	0	0	0	0	0	0	0	0	0	0	0	0	0	0	0	0	0	0
N127225_200	Eukaryota(100)	Amoebozoa(100)	Conosa(100)	Variosea(100)	Variosea_X(100)	Acramoebidae(100)	Acramoeba(100)	Acramoeba_dendroida(100)	16	3	0	0	3	0	0	0	0	0	0	0	0	6	0	0	0	0	0	0	0	4	0	0	0	0	0	11	11	7	0	0	0	0	0	0	0	0	0	0	0
N146628_200	unknown	unknown_unclassified(0)	unknown_unclassified(0)	unknown_unclassified(0)	unknown_unclassified(0)	unknown_unclassified(0)	unknown_unclassified(0)	unknown_unclassified(0)	19	10	26	0	0	0	0	0	0	0	0	0	0	0	0	0	0	0	0	0	0	0	0	0	0	0	0	0	0	0	0	0	0	0	0	12	0	4	0	0	0
N152159_200	Eukaryota(96)	Eukaryota_unclassified(96)	Eukaryota_unclassified(96)	Eukaryota_unclassified(96)	Eukaryota_unclassified(96)	Eukaryota_unclassified(96)	Eukaryota_unclassified(96)	Eukaryota_unclassified(96)	183	17	0	0	0	0	0	0	0	0	0	0	0	0	0	0	0	0	0	0	0	0	0	0	0	0	0	0	0	0	0	0	0	0	0	0	0	0	0	0	0
N170217_200	Eukaryota(98)	Eukaryota_unclassified(98)	Eukaryota_unclassified(98)	Eukaryota_unclassified(98)	Eukaryota_unclassified(98)	Eukaryota_unclassified(98)	Eukaryota_unclassified(98)	Eukaryota_unclassified(98)	94	145	0	0	0	0	0	0	0	0	0	0	0	0	0	0	0	0	0	0	0	0	0	0	0	0	0	0	0	0	0	0	0	0	0	0	0	0	0	0	0
N45791_200	Eukaryota(100)	Excavata(100)	Discoba(100)	Euglenida(100)	Euglenida_X(99)	Peranemidae(99)	Peranema(99)	Peranema_trichophorum(99)	0	0	0	0	0	0	0	0	0	0	0	68	0	0	0	17	0	0	0	0	0	21	0	0	0	0	0	0	0	17	0	0	0	0	0	0	0	0	0	48	0
N44626_199	Eukaryota(99)	Eukaryota_unclassified(99)	Eukaryota_unclassified(99)	Eukaryota_unclassified(99)	Eukaryota_unclassified(99)	Eukaryota_unclassified(99)	Eukaryota_unclassified(99)	Eukaryota_unclassified(99)	0	0	0	0	0	0	0	0	0	0	0	0	0	0	0	0	0	0	0	50	0	0	0	0	0	0	0	0	0	0	0	0	0	0	0	112	0	0	0	0	0
N60773_199	Eukaryota(100)	Alveolata(98)	Ciliophora(98)	Spirotrichea(96)	Hypotrichia(94)	Oxytrichidae(83)	Oxytrichidae_unclassified(83)	Oxytrichidae_unclassified(83)	53	48	98	0	0	0	0	0	0	0	0	0	0	0	0	0	0	0	0	0	0	0	0	0	0	0	0	0	0	0	0	0	0	0	0	0	0	0	0	0	0
N8220_199	Eukaryota(100)	Eukaryota_unclassified(100)	Eukaryota_unclassified(100)	Eukaryota_unclassified(100)	Eukaryota_unclassified(100)	Eukaryota_unclassified(100)	Eukaryota_unclassified(100)	Eukaryota_unclassified(100)	0	0	0	0	0	0	0	0	0	0	0	0	0	0	0	0	0	0	0	44	0	0	0	0	0	0	0	0	0	0	0	0	0	0	0	76	79	0	0	0	0
N96475_199	Eukaryota(100)	Alveolata(94)	Alveolata_unclassified(94)	Alveolata_unclassified(94)	Alveolata_unclassified(94)	Alveolata_unclassified(94)	Alveolata_unclassified(94)	Alveolata_unclassified(94)	48	0	144	0	0	0	0	0	0	0	0	0	0	0	0	0	0	0	0	0	0	0	0	0	0	0	0	0	0	0	0	0	0	0	0	0	0	0	0	0	0
N17568_198	Eukaryota(100)	Eukaryota_unclassified(100)	Eukaryota_unclassified(100)	Eukaryota_unclassified(100)	Eukaryota_unclassified(100)	Eukaryota_unclassified(100)	Eukaryota_unclassified(100)	Eukaryota_unclassified(100)	0	0	63	0	0	0	0	0	0	0	0	0	0	0	0	0	0	0	0	0	19	6	0	0	0	0	0	0	0	0	0	0	0	0	0	0	0	0	0	0	0
N137353_8695	Eukaryota(100)	Excavata(99)	Discoba(99)	Kinetoplastea(97)	Kinetoplastea_X(84)	Kinetoplastea_XX(84)	Klosteria(80)	Klosteria_bodomorphis(80)	0	0	0	35	127	0	77	119	71	0	5	90	38	25	33	37	26	4	6	91	53	22	56	31	38	0	5	149	25	71	71	112	109	6	0	422	311	396	207	46	0
N158394_8658	Eukaryota(100)	Alveolata(99)	Ciliophora(97)	Spirotrichea(92)	Hypotrichia(85)	Hypotrichia_unclassified(85)	Hypotrichia_unclassified(85)	Hypotrichia_unclassified(85)	0	0	0	0	0	0	0	0	0	20	269	0	0	0	0	97	52	93	11	206	0	0	36	326	81	32	414	0	84	0	0	0	0	27	0	297	0	88	386	42	0
N55177_8624	Eukaryota(100)	Rhizaria(87)	Cercozoa(87)	Filosa-Imbricatea(83)	Thaumatomonadida(83)	Peregriniidae(83)	Peregrinia(83)	Peregrinia_clavideferens(83)	109	44	790	42	78	0	71	166	147	11	91	189	556	88	20	4	0	0	0	1247	457	41	0	0	0	0	0	294	205	58	148	107	173	61	205	0	0	0	0	0	0
N161941_8613	Eukaryota(100)	Archaeplastida(100)	Chlorophyta(100)	Chlorophyceae(100)	Chlamydomonadales(100)	Chlamydomonadales_X(100)	Tetracystis(91)	Tetracystis_aplanospora(91)	180	61	182	276	394	0	171	0	0	0	0	531	183	498	193	89	12	4	25	171	285	434	0	388	0	0	0	711	1566	1377	506	341	0	0	0	45	62	0	0	0	0
N142092_8561	Eukaryota(99)	Eukaryota_unclassified(99)	Eukaryota_unclassified(99)	Eukaryota_unclassified(99)	Eukaryota_unclassified(99)	Eukaryota_unclassified(99)	Eukaryota_unclassified(99)	Eukaryota_unclassified(99)	141	310	252	272	97	0	62	0	0	10	0	280	155	32	35	27	93	11	9	292	137	16	37	209	200	19	22	259	63	32	30	0	0	0	4	480	511	0	67	0	0
N83438_8544	Eukaryota(100)	Eukaryota_unclassified(100)	Eukaryota_unclassified(100)	Eukaryota_unclassified(100)	Eukaryota_unclassified(100)	Eukaryota_unclassified(100)	Eukaryota_unclassified(100)	Eukaryota_unclassified(100)	395	0	0	314	750	0	164	383	187	0	0	242	1365	93	0	0	0	0	0	191	2186	66	0	0	0	0	0	352	654	209	254	589	150	0	0	0	0	0	0	0	0
N118522_8511	Eukaryota(100)	Archaeplastida(100)	Chlorophyta(100)	Chlorophyceae(93)	Sphaeropleales(93)	Sphaeropleales_X(93)	Mychonastes(91)	Mychonastes_pushpae(88)	0	20	0	278	289	0	228	116	248	11	35	853	300	274	180	86	183	73	240	405	229	205	193	199	197	49	171	687	587	594	306	749	230	64	36	0	0	0	0	0	0
N96212_8462	Eukaryota(100)	Excavata(100)	Discoba(100)	Kinetoplastea(100)	Kinetoplastea_unclassified(100)	Kinetoplastea_unclassified(100)	Kinetoplastea_unclassified(100)	Kinetoplastea_unclassified(100)	0	87	56	510	117	0	45	0	0	10	16	249	150	90	89	226	480	178	134	425	134	63	209	607	905	89	173	262	83	69	20	0	0	4	0	144	119	163	52	0	37
N130867_8441	Eukaryota(100)	Rhizaria(95)	Cercozoa(95)	Filosa-Sarcomonadea(94)	Glissomonadida(93)	Allapsidae(92)	Allapsidae_unclassified(92)	Allapsidae_unclassified(92)	217	260	1226	115	168	0	178	0	60	8	32	221	239	151	83	27	28	0	19	356	274	91	0	0	0	0	4	315	27	29	122	0	0	9	25	72	71	0	84	0	0
N141473_8441	Eukaryota(100)	Opisthokonta(100)	Metazoa(100)	Nematoda(100)	Chromadorea(100)	Chromadorea_X(100)	Chromadorea_X_unclassified(100)	Chromadorea_X_unclassified(100)	0	1807	1113	0	0	0	0	0	0	0	0	0	697	0	481	0	0	0	0	0	626	0	0	0	0	0	0	0	0	0	0	0	0	0	0	0	0	0	0	0	0
N155277_8440	Eukaryota(100)	Opisthokonta(100)	Metazoa(100)	Rotifera(99)	Rotifera_X(99)	Rotifera_XX(99)	Rotifera_XX_unclassified(99)	Rotifera_XX_unclassified(99)	0	0	78	0	0	0	0	0	0	0	0	0	0	0	0	0	0	0	0	0	0	0	0	0	0	0	0	0	0	0	0	0	0	0	0	4303	0	3233	0	0	0
N113101_8367	Eukaryota(100)	Opisthokonta(99)	Metazoa(99)	Nematoda(99)	Chromadorea(99)	Chromadorea_X(99)	Chromadorea_X_unclassified(99)	Chromadorea_X_unclassified(99)	0	100	0	0	0	0	0	3683	0	0	0	0	0	0	0	0	0	0	0	0	0	8	0	0	2455	0	0	0	0	0	0	0	0	0	0	0	0	0	0	0	0
N175246_8343	Eukaryota(100)	Excavata(97)	Discoba(97)	Kinetoplastea(97)	Kinetoplastea_unclassified(97)	Kinetoplastea_unclassified(97)	Kinetoplastea_unclassified(97)	Kinetoplastea_unclassified(97)	30	60	102	764	147	0	80	52	19	0	112	401	150	49	83	104	41	56	42	244	143	59	91	331	84	16	237	318	116	55	26	55	0	8	25	390	281	51	78	0	0
N89005_8317	Eukaryota(100)	Opisthokonta(99)	Opisthokonta_unclassified(99)	Opisthokonta_unclassified(99)	Opisthokonta_unclassified(99)	Opisthokonta_unclassified(99)	Opisthokonta_unclassified(99)	Opisthokonta_unclassified(99)	0	19	0	108	80	0	63	0	40	0	0	195	136	18	27	21	13	3	0	305	235	10	75	31	0	0	0	181	27	99	41	0	0	0	0	411	214	137	79	80	0
N169183_8296	Eukaryota(100)	Hacrobia(84)	Cryptophyta(83)	Cryptophyceae(83)	Cryptophyceae_unclassified(83)	Cryptophyceae_unclassified(83)	Cryptophyceae_unclassified(83)	Cryptophyceae_unclassified(83)	0	0	2190	0	0	0	0	0	0	0	8	0	10	0	0	0	9	0	0	0	0	0	0	0	0	0	49	11	0	0	0	0	0	0	0	0	0	0	0	0	0
N115469_8213	Eukaryota(100)	Opisthokonta(99)	Opisthokonta_unclassified(99)	Opisthokonta_unclassified(99)	Opisthokonta_unclassified(99)	Opisthokonta_unclassified(99)	Opisthokonta_unclassified(99)	Opisthokonta_unclassified(99)	49	68	0	622	158	0	68	64	0	0	0	350	171	23	5	3	0	0	0	458	162	14	0	30	0	0	0	292	94	29	20	0	0	0	0	304	409	144	85	38	0
N66485_8178	Eukaryota(100)	Eukaryota_unclassified(100)	Eukaryota_unclassified(100)	Eukaryota_unclassified(100)	Eukaryota_unclassified(100)	Eukaryota_unclassified(100)	Eukaryota_unclassified(100)	Eukaryota_unclassified(100)	0	0	0	481	143	0	0	0	0	0	0	191	116	122	84	62	15	0	0	309	120	118	35	40	0	0	0	167	45	26	10	0	0	8	0	443	115	339	88	0	0
N154103_8141	Eukaryota(100)	Opisthokonta(100)	Fungi(99)	Basidiomycota(99)	Agaricomycotina(99)	Agaricomycetes(99)	Agaricomycetes_unclassified(99)	Agaricomycetes_unclassified(99)	1401	328	674	404	43	0	48	0	113	2	0	223	114	39	14	0	14	0	0	306	44	0	0	0	63	0	0	137	126	60	15	0	0	0	0	575	227	0	122	0	272
N32443_8120	Eukaryota(100)	Opisthokonta(100)	Metazoa(100)	Gastrotricha(83)	Gastrotricha_X(83)	Gastrotricha_XX(83)	Gastrotricha_XX_unclassified(83)	Gastrotricha_XX_unclassified(83)	0	4510	0	0	0	0	0	0	0	0	0	0	0	0	0	0	0	0	0	0	0	0	0	0	0	0	0	0	0	0	0	0	0	0	0	0	0	0	0	0	0
N92705_8070	Eukaryota(100)	Eukaryota_unclassified(100)	Eukaryota_unclassified(100)	Eukaryota_unclassified(100)	Eukaryota_unclassified(100)	Eukaryota_unclassified(100)	Eukaryota_unclassified(100)	Eukaryota_unclassified(100)	0	0	0	0	26	0	52	0	68	2	0	0	77	34	0	0	0	0	0	0	55	31	0	0	0	0	0	68	35	58	60	444	0	51	0	0	0	0	0	0	0
N33221_8059	Eukaryota(100)	Rhizaria(88)	Cercozoa(88)	Filosa-Sarcomonadea(88)	Glissomonadida(84)	Glissomonadida_unclassified(84)	Glissomonadida_unclassified(84)	Glissomonadida_unclassified(84)	0	0	0	0	0	0	0	0	0	0	0	0	0	0	0	0	0	0	33	0	0	0	0	0	0	0	8	0	0	0	0	0	0	0	0	0	0	0	0	0	1
N124902_8050	Eukaryota(97)	Eukaryota_unclassified(97)	Eukaryota_unclassified(97)	Eukaryota_unclassified(97)	Eukaryota_unclassified(97)	Eukaryota_unclassified(97)	Eukaryota_unclassified(97)	Eukaryota_unclassified(97)	0	0	0	990	424	0	177	0	79	0	0	778	702	305	76	10	0	0	0	1456	591	112	0	0	0	0	0	760	346	171	60	0	0	0	0	0	33	0	25	0	0
N9880_8001	Eukaryota(100)	Stramenopiles(93)	Pseudofungi(89)	Oomycota(89)	Oomycota_X(89)	Oomycota_X_unclassified(89)	Oomycota_X_unclassified(89)	Oomycota_X_unclassified(89)	0	41	0	77	78	0	21	0	0	0	0	110	39	0	0	0	0	0	0	162	85	12	0	0	0	0	0	161	65	16	0	0	0	0	0	1389	527	241	69	0	0
N58566_7954	Eukaryota(98)	Eukaryota_unclassified(98)	Eukaryota_unclassified(98)	Eukaryota_unclassified(98)	Eukaryota_unclassified(98)	Eukaryota_unclassified(98)	Eukaryota_unclassified(98)	Eukaryota_unclassified(98)	0	639	0	382	276	0	52	0	229	2	0	166	203	59	44	0	63	0	0	257	97	15	0	15	127	4	0	114	131	0	0	0	0	0	0	837	515	0	220	0	695
N21001_7933	Eukaryota(96)	Eukaryota_unclassified(96)	Eukaryota_unclassified(96)	Eukaryota_unclassified(96)	Eukaryota_unclassified(96)	Eukaryota_unclassified(96)	Eukaryota_unclassified(96)	Eukaryota_unclassified(96)	253	240	0	368	262	0	10	0	0	0	0	615	225	47	18	4	0	0	0	850	191	37	0	0	0	0	0	456	133	46	6	0	0	0	0	920	334	0	122	0	0
N88514_7843	Eukaryota(100)	Hacrobia(89)	Telonemia(89)	Telonemia_X(89)	Telonemia_XX(89)	Telonemia-Group-1(89)	Telonemia-Group-1_unclassified(89)	Telonemia-Group-1_unclassified(89)	0	68	0	175	127	0	83	289	257	9	16	69	139	110	59	72	81	6	48	106	29	34	84	78	0	0	15	109	151	133	142	190	0	0	0	178	0	0	0	0	0
N21484_7811	Eukaryota(100)	Opisthokonta(100)	Metazoa(97)	Metazoa_unclassified(97)	Metazoa_unclassified(97)	Metazoa_unclassified(97)	Metazoa_unclassified(97)	Metazoa_unclassified(97)	0	435	0	0	0	0	0	0	0	0	0	0	1150	0	0	146	0	0	0	0	0	0	0	0	0	177	0	0	0	0	0	2957	0	0	0	0	0	0	0	0	0
N63125_7793	Eukaryota(100)	Alveolata(93)	Ciliophora(93)	Ciliophora_unclassified(93)	Ciliophora_unclassified(93)	Ciliophora_unclassified(93)	Ciliophora_unclassified(93)	Ciliophora_unclassified(93)	0	0	0	250	71	0	0	0	0	0	0	57	0	0	7	23	27	405	1790	236	80	8	0	0	0	14	160	62	0	0	0	0	0	0	0	110	0	0	0	0	0
N105772_7723	Eukaryota(100)	Opisthokonta(100)	Fungi(97)	Fungi_unclassified(97)	Fungi_unclassified(97)	Fungi_unclassified(97)	Fungi_unclassified(97)	Fungi_unclassified(97)	48	464	0	420	307	0	140	153	243	0	0	139	78	63	7	0	3	0	0	344	246	86	0	4	0	0	0	441	162	85	93	62	0	8	0	683	399	203	177	141	0
N90684_7551	Eukaryota(100)	Stramenopiles(100)	Ochrophyta(100)	Bacillariophyta(100)	Bacillariophyta_X(100)	Raphid-pennate(100)	Gomphonema(97)	Gomphonema_unclassified(97)	236	2318	497	160	112	0	84	0	189	2	0	60	47	72	21	6	11	0	0	147	26	23	41	58	0	0	0	0	163	97	28	179	0	0	0	0	68	0	0	0	0
N2857_7471	Eukaryota(100)	Opisthokonta(100)	Metazoa(100)	Gastrotricha(98)	Gastrotricha_X(98)	Gastrotricha_XX(98)	Heterolepidoderma(92)	Heterolepidoderma_sp.(92)	19	2172	0	0	0	0	0	0	0	0	0	0	0	0	1034	0	0	0	0	0	0	0	0	0	0	0	0	0	0	0	0	0	0	0	0	0	0	0	0	0	0
N141267_7420	Eukaryota(100)	Eukaryota_unclassified(100)	Eukaryota_unclassified(100)	Eukaryota_unclassified(100)	Eukaryota_unclassified(100)	Eukaryota_unclassified(100)	Eukaryota_unclassified(100)	Eukaryota_unclassified(100)	1266	516	918	0	0	0	0	0	0	0	0	112	56	0	0	0	0	0	0	104	12	0	0	0	0	0	0	52	0	16	0	0	0	0	0	854	152	0	0	0	0
N118712_7333	Eukaryota(100)	Excavata(100)	Discoba(100)	Kinetoplastea(100)	Trypanosomatida(97)	Trypanosomatidae(97)	Trypanosomatidae_unclassified(97)	Trypanosomatidae_unclassified(97)	0	83	0	938	289	0	141	128	80	10	0	328	395	85	25	16	36	6	6	572	502	87	11	78	142	12	0	359	137	85	35	113	21	0	0	237	87	0	0	37	0
N77569_7296	Eukaryota(100)	Alveolata(96)	Ciliophora(89)	Ciliophora_unclassified(89)	Ciliophora_unclassified(89)	Ciliophora_unclassified(89)	Ciliophora_unclassified(89)	Ciliophora_unclassified(89)	0	123	0	0	0	0	0	0	0	0	0	0	0	0	0	0	0	0	0	19	43	0	0	22	0	0	2	0	0	0	0	0	0	0	0	0	0	0	0	0	0
N93960_7266	Eukaryota(100)	Opisthokonta(100)	Fungi(100)	Ascomycota(100)	Pezizomycotina(100)	Leotiomycetes(100)	Tricladium(95)	Tricladium_angulatum(95)	0	76	412	413	132	0	24	0	53	0	0	231	62	39	56	17	3	0	0	1374	14	85	60	107	66	0	0	203	18	29	47	107	0	0	0	214	431	583	158	0	0
N5982_7223	Eukaryota(100)	Hacrobia(92)	Cryptophyta(92)	Cryptophyceae(92)	Cryptophyceae_unclassified(92)	Cryptophyceae_unclassified(92)	Cryptophyceae_unclassified(92)	Cryptophyceae_unclassified(92)	455	0	0	24	79	0	193	309	90	0	26	83	1351	241	78	45	53	0	0	165	2166	165	0	61	93	0	8	112	258	361	130	285	0	0	3	0	0	0	0	0	0
N31707_7162	Eukaryota(100)	Eukaryota_unclassified(100)	Eukaryota_unclassified(100)	Eukaryota_unclassified(100)	Eukaryota_unclassified(100)	Eukaryota_unclassified(100)	Eukaryota_unclassified(100)	Eukaryota_unclassified(100)	63	68	0	0	0	0	64	274	230	0	0	54	50	19	0	32	9	0	0	127	71	38	0	44	93	0	0	90	28	43	64	0	0	6	0	338	390	0	80	45	0
N128112_7124	Eukaryota(100)	Eukaryota_unclassified(100)	Eukaryota_unclassified(100)	Eukaryota_unclassified(100)	Eukaryota_unclassified(100)	Eukaryota_unclassified(100)	Eukaryota_unclassified(100)	Eukaryota_unclassified(100)	193	38	45	56	129	0	156	176	315	6	32	150	152	105	44	30	11	0	28	57	83	35	0	37	0	0	0	85	176	99	178	216	0	30	17	0	161	0	0	33	0
N8410_7070	Eukaryota(100)	Amoebozoa(100)	Lobosa(100)	Discosea-Flabellinia(100)	Dactylopodida(100)	Paramoebidae(100)	Korotnevella(85)	Korotnevella_unclassified(85)	233	145	225	93	20	0	0	0	0	0	10	128	60	17	4	6	0	0	0	160	41	0	0	35	0	0	10	149	41	7	13	0	0	7	0	482	190	64	0	0	0
N57064_7068	Eukaryota(100)	Opisthokonta(99)	Opisthokonta_unclassified(99)	Opisthokonta_unclassified(99)	Opisthokonta_unclassified(99)	Opisthokonta_unclassified(99)	Opisthokonta_unclassified(99)	Opisthokonta_unclassified(99)	4493	311	1197	119	106	0	90	0	0	0	0	49	32	15	2	0	0	0	0	53	45	18	0	0	0	0	0	55	52	24	61	103	0	0	0	116	0	0	0	0	0
N171821_7046	Eukaryota(100)	Stramenopiles(96)	Ochrophyta(96)	Ochrophyta_unclassified(96)	Ochrophyta_unclassified(96)	Ochrophyta_unclassified(96)	Ochrophyta_unclassified(96)	Ochrophyta_unclassified(96)	0	0	0	0	0	0	0	0	0	0	0	0	0	0	0	0	0	0	0	0	43	0	0	0	0	7	0	0	0	0	0	0	0	0	0	655	774	999	496	132	79
N155650_7034	unknown	unknown_unclassified(0)	unknown_unclassified(0)	unknown_unclassified(0)	unknown_unclassified(0)	unknown_unclassified(0)	unknown_unclassified(0)	unknown_unclassified(0)	12	101	0	77	69	0	61	236	181	0	0	80	87	106	32	24	19	8	7	170	173	149	11	159	279	14	21	107	87	139	361	521	752	115	20	171	35	93	0	0	10
N145634_6987	Eukaryota(100)	Opisthokonta(98)	Opisthokonta_unclassified(98)	Opisthokonta_unclassified(98)	Opisthokonta_unclassified(98)	Opisthokonta_unclassified(98)	Opisthokonta_unclassified(98)	Opisthokonta_unclassified(98)	0	0	0	290	451	0	157	0	0	0	0	733	281	223	54	36	18	7	13	1329	737	320	98	202	148	0	22	574	164	96	125	0	0	5	0	0	0	0	0	0	0
N96029_6940	Eukaryota(100)	Opisthokonta(97)	Opisthokonta_unclassified(97)	Opisthokonta_unclassified(97)	Opisthokonta_unclassified(97)	Opisthokonta_unclassified(97)	Opisthokonta_unclassified(97)	Opisthokonta_unclassified(97)	0	20	0	428	171	0	34	0	0	0	0	371	118	41	0	0	12	4	4	581	133	22	0	0	0	0	0	247	0	43	0	0	0	0	0	1102	256	0	0	0	0
N18258_6934	Eukaryota(100)	Opisthokonta(97)	Fungi(81)	Fungi_unclassified(81)	Fungi_unclassified(81)	Fungi_unclassified(81)	Fungi_unclassified(81)	Fungi_unclassified(81)	130	41	0	158	59	0	46	0	0	0	0	135	34	22	13	0	0	0	0	318	91	0	0	0	0	0	0	177	25	0	0	0	108	12	6	0	50	0	0	0	0
N31908_6911	Eukaryota(100)	Alveolata(99)	Ciliophora(99)	Spirotrichea(99)	Hypotrichia(93)	Hypotrichia_unclassified(93)	Hypotrichia_unclassified(93)	Hypotrichia_unclassified(93)	0	0	0	1266	255	0	90	0	0	0	1363	463	341	95	0	0	0	0	0	1241	182	0	0	0	0	0	4	580	0	0	0	0	0	0	0	325	0	0	0	0	0
N149472_6890	Eukaryota(100)	Opisthokonta(100)	Fungi(100)	Ascomycota(100)	Pezizomycotina(100)	Pezizomycotina_unclassified(100)	Pezizomycotina_unclassified(100)	Pezizomycotina_unclassified(100)	4082	37	2435	0	0	0	0	0	0	0	0	0	0	0	0	0	0	0	0	17	0	0	0	0	0	0	0	21	0	0	0	0	0	0	0	130	28	0	0	0	0
N33815_6884	Eukaryota(99)	Eukaryota_unclassified(99)	Eukaryota_unclassified(99)	Eukaryota_unclassified(99)	Eukaryota_unclassified(99)	Eukaryota_unclassified(99)	Eukaryota_unclassified(99)	Eukaryota_unclassified(99)	24	0	0	0	41	0	84	0	79	0	11	48	48	92	0	0	0	0	0	0	47	38	0	0	0	0	0	72	0	60	0	0	0	7	9	175	133	282	59	0	0
N82314_6880	Eukaryota(100)	Alveolata(100)	Ciliophora(100)	Spirotrichea(100)	Hypotrichia(100)	Halteriidae(98)	Halteria(95)	Halteria_grandinella(95)	184	1391	210	0	0	0	0	55	0	47	1139	0	0	0	0	0	0	5	0	0	0	0	0	0	0	0	0	215	0	165	59	0	0	920	1067	0	0	0	0	0	0
N161701_6866	Eukaryota(100)	Opisthokonta(88)	Opisthokonta_unclassified(88)	Opisthokonta_unclassified(88)	Opisthokonta_unclassified(88)	Opisthokonta_unclassified(88)	Opisthokonta_unclassified(88)	Opisthokonta_unclassified(88)	0	0	0	217	195	0	120	88	46	0	0	163	90	53	40	23	23	0	0	119	147	35	0	49	25	0	0	138	78	47	56	0	0	0	0	279	300	0	59	0	0
N15584_6859	Eukaryota(85)	Eukaryota_unclassified(85)	Eukaryota_unclassified(85)	Eukaryota_unclassified(85)	Eukaryota_unclassified(85)	Eukaryota_unclassified(85)	Eukaryota_unclassified(85)	Eukaryota_unclassified(85)	39	491	0	0	0	0	0	0	0	7	0	292	104	0	0	0	0	0	0	77	109	0	0	0	0	0	0	0	0	0	0	0	0	0	0	127	233	0	0	0	0
N92634_6835	Eukaryota(100)	Stramenopiles(100)	Pseudofungi(99)	Oomycota(99)	Oomycota_X(99)	Oomycota_X_unclassified(99)	Oomycota_X_unclassified(99)	Oomycota_X_unclassified(99)	665	305	3395	0	23	0	0	0	0	0	0	63	14	0	0	0	0	0	0	205	102	13	0	0	0	0	0	44	26	11	0	0	0	0	0	506	222	231	102	0	0
N80159_6817	Eukaryota(100)	Excavata(99)	Discoba(99)	Kinetoplastea(99)	Kinetoplastea_unclassified(99)	Kinetoplastea_unclassified(99)	Kinetoplastea_unclassified(99)	Kinetoplastea_unclassified(99)	0	26	0	219	77	0	33	51	98	5	0	181	127	26	21	20	28	6	0	221	199	24	0	121	100	8	11	158	30	52	28	0	0	0	0	452	463	218	67	0	0
N141803_6801	Eukaryota(100)	Stramenopiles(100)	Pseudofungi(100)	Oomycota(100)	Oomycota_X(100)	Peronosporales(100)	Peronosporales_unclassified(100)	Peronosporales_unclassified(100)	3037	1327	1277	0	0	0	0	0	0	0	0	95	64	34	0	0	0	0	0	73	5	21	0	0	0	0	0	85	102	0	16	0	0	0	0	0	0	0	0	0	0
N102706_6767	Eukaryota(99)	Excavata(97)	Discoba(97)	Kinetoplastea(97)	Trypanosomatida(89)	Trypanosomatidae(89)	Trypanosomatidae_unclassified(89)	Trypanosomatidae_unclassified(89)	0	17	0	1119	100	0	205	226	66	0	51	716	194	16	4	0	19	14	11	1456	287	21	23	36	14	0	18	511	64	173	124	119	0	0	2	61	43	12	7	1	0
N45146_6715	Eukaryota(99)	Alveolata(82)	Alveolata_unclassified(82)	Alveolata_unclassified(82)	Alveolata_unclassified(82)	Alveolata_unclassified(82)	Alveolata_unclassified(82)	Alveolata_unclassified(82)	32	0	0	162	334	0	456	1105	581	0	0	114	142	113	17	15	11	0	0	105	13	110	158	23	29	0	0	632	257	512	655	884	453	12	0	0	0	0	0	0	0
N34922_6706	Eukaryota(100)	Opisthokonta(100)	Fungi(100)	Ascomycota(100)	Pezizomycotina(100)	Dothideomycetes(99)	Dothideomycetes_unclassified(99)	Dothideomycetes_unclassified(99)	341	4955	2162	0	0	0	0	0	0	0	0	0	0	0	0	0	0	0	0	0	0	0	0	0	0	0	0	0	0	0	0	0	0	0	0	38	51	0	0	0	0
N3637_6657	Eukaryota(100)	Alveolata(90)	Dinoflagellata(80)	Dinoflagellata_unclassified(80)	Dinoflagellata_unclassified(80)	Dinoflagellata_unclassified(80)	Dinoflagellata_unclassified(80)	Dinoflagellata_unclassified(80)	21	0	0	0	0	0	0	0	0	0	0	0	0	0	0	0	0	0	0	54	75	148	77	8	27	0	0	340	114	372	494	1600	3314	15	0	0	0	0	0	0	0
N88724_6563	Eukaryota(100)	Stramenopiles(83)	Stramenopiles_unclassified(83)	Stramenopiles_unclassified(83)	Stramenopiles_unclassified(83)	Stramenopiles_unclassified(83)	Stramenopiles_unclassified(83)	Stramenopiles_unclassified(83)	0	0	0	218	88	0	115	767	229	2	15	60	140	60	25	21	10	0	0	69	245	17	12	0	0	0	0	98	151	115	108	633	82	2	5	70	184	431	306	293	144
N80909_6546	Eukaryota(100)	Excavata(100)	Discoba(100)	Kinetoplastea(100)	Kinetoplastea_unclassified(100)	Kinetoplastea_unclassified(100)	Kinetoplastea_unclassified(100)	Kinetoplastea_unclassified(100)	42	233	59	604	109	0	60	0	0	12	272	470	100	0	18	9	15	21	32	516	95	20	58	46	0	11	73	179	73	44	8	0	0	10	34	405	175	148	44	22	0
N8666_6542	Eukaryota(100)	Stramenopiles(88)	Sagenista(85)	Labyrinthulomycetes(85)	Amphifilida(85)	Amphifilaceae(85)	Amphifilaceae_unclassified(85)	Amphifilaceae_unclassified(85)	1013	348	375	43	36	0	31	80	0	0	0	112	41	61	8	11	0	0	0	253	140	18	0	8	0	0	0	68	0	0	0	0	0	0	0	734	248	0	65	0	0
N111007_6527	Eukaryota(100)	Opisthokonta(100)	Fungi(100)	Ascomycota(100)	Pezizomycotina(100)	Dothideomycetes(100)	Dothideomycetes_unclassified(100)	Dothideomycetes_unclassified(100)	1520	764	2504	110	0	0	9	56	121	0	8	170	28	13	0	8	21	0	4	129	24	9	0	0	43	0	0	54	0	7	0	306	168	0	9	208	118	66	37	0	62
N83579_6523	Eukaryota(100)	Excavata(100)	Discoba(100)	Heterolobosea(100)	Tetramitia_V(100)	Vahlkampfiidae_V(100)	Vahlkampfia(100)	Vahlkampfia_avara(100)	5376	344	764	39	0	0	0	0	0	0	0	44	0	0	0	0	0	0	0	0	0	0	0	0	0	0	0	0	0	0	0	0	0	0	0	0	0	0	0	0	0
N173942_6520	Eukaryota(99)	Eukaryota_unclassified(99)	Eukaryota_unclassified(99)	Eukaryota_unclassified(99)	Eukaryota_unclassified(99)	Eukaryota_unclassified(99)	Eukaryota_unclassified(99)	Eukaryota_unclassified(99)	378	153	259	333	219	0	41	0	66	8	0	321	192	42	17	0	11	0	0	549	76	0	0	11	0	0	0	215	51	13	44	0	0	0	0	507	287	0	35	0	0
N53486_6460	Eukaryota(100)	Eukaryota_unclassified(100)	Eukaryota_unclassified(100)	Eukaryota_unclassified(100)	Eukaryota_unclassified(100)	Eukaryota_unclassified(100)	Eukaryota_unclassified(100)	Eukaryota_unclassified(100)	109	81	0	362	326	0	83	0	64	0	0	313	96	17	7	0	0	0	0	393	178	10	0	0	0	0	0	241	134	118	96	0	0	0	0	452	456	0	54	0	0
N72626_6458	Eukaryota(100)	Alveolata(100)	Ciliophora(100)	Oligohymenophorea(100)	Hymenostomatia(100)	Hymenostomatia_unclassified(100)	Hymenostomatia_unclassified(100)	Hymenostomatia_unclassified(100)	2122	571	235	195	97	0	0	0	0	0	0	516	171	0	0	0	0	0	0	1406	574	35	0	0	0	0	0	260	0	0	0	0	0	0	0	0	0	0	0	0	0
N89217_6426	Eukaryota(100)	Stramenopiles(84)	Stramenopiles_unclassified(84)	Stramenopiles_unclassified(84)	Stramenopiles_unclassified(84)	Stramenopiles_unclassified(84)	Stramenopiles_unclassified(84)	Stramenopiles_unclassified(84)	0	42	5878	0	0	0	0	0	0	0	0	0	0	0	0	0	0	0	0	0	0	0	0	0	0	0	9	0	0	0	0	0	0	0	0	0	0	0	0	0	0
N116804_6418	Eukaryota(100)	Opisthokonta(97)	Opisthokonta_unclassified(97)	Opisthokonta_unclassified(97)	Opisthokonta_unclassified(97)	Opisthokonta_unclassified(97)	Opisthokonta_unclassified(97)	Opisthokonta_unclassified(97)	0	0	0	0	0	0	136	263	370	0	0	17	70	253	233	224	259	0	0	0	108	116	152	378	506	0	0	121	221	522	535	712	603	42	0	0	0	0	0	0	0
N32227_6394	Eukaryota(100)	Eukaryota_unclassified(100)	Eukaryota_unclassified(100)	Eukaryota_unclassified(100)	Eukaryota_unclassified(100)	Eukaryota_unclassified(100)	Eukaryota_unclassified(100)	Eukaryota_unclassified(100)	0	0	0	0	0	0	0	0	0	0	0	0	0	0	0	0	0	0	0	0	0	0	0	0	0	0	0	0	0	0	247	262	2494	72	560	0	0	2669	0	0	0
N82898_6376	Eukaryota(98)	Stramenopiles(87)	Stramenopiles_unclassified(87)	Stramenopiles_unclassified(87)	Stramenopiles_unclassified(87)	Stramenopiles_unclassified(87)	Stramenopiles_unclassified(87)	Stramenopiles_unclassified(87)	0	0	113	70	0	0	0	0	0	4	0	0	33	0	0	0	0	0	0	85	0	0	0	0	0	0	0	0	0	0	0	0	0	0	0	0	0	0	200	146	0
N54264_6375	Eukaryota(99)	Eukaryota_unclassified(99)	Eukaryota_unclassified(99)	Eukaryota_unclassified(99)	Eukaryota_unclassified(99)	Eukaryota_unclassified(99)	Eukaryota_unclassified(99)	Eukaryota_unclassified(99)	0	20	0	0	70	0	285	111	958	18	0	0	94	59	40	14	14	0	6	0	142	66	69	62	105	0	0	50	126	72	320	54	0	0	0	0	0	0	0	0	0
N166920_6367	Eukaryota(92)	Eukaryota_unclassified(92)	Eukaryota_unclassified(92)	Eukaryota_unclassified(92)	Eukaryota_unclassified(92)	Eukaryota_unclassified(92)	Eukaryota_unclassified(92)	Eukaryota_unclassified(92)	0	0	0	732	305	0	318	0	0	9	7	880	374	0	33	61	0	0	7	104	15	2	0	166	0	0	4	611	147	54	0	0	0	0	0	906	0	0	0	0	0
N88109_6328	Eukaryota(100)	Archaeplastida(100)	Rhodophyta(100)	Florideophyceae(100)	Batrachospermales(100)	Batrachospermales_X(100)	Batrachospermales_X_unclassified(100)	Batrachospermales_X_unclassified(100)	2295	243	3560	38	0	0	0	0	0	0	0	35	11	23	0	14	9	0	0	9	22	0	0	0	0	0	0	22	0	0	0	0	0	0	0	0	0	0	0	0	0
N42247_6318	Eukaryota(100)	Eukaryota_unclassified(100)	Eukaryota_unclassified(100)	Eukaryota_unclassified(100)	Eukaryota_unclassified(100)	Eukaryota_unclassified(100)	Eukaryota_unclassified(100)	Eukaryota_unclassified(100)	0	38	0	89	50	0	146	260	587	13	0	108	413	186	104	80	65	11	0	30	224	135	58	59	45	0	0	0	144	258	343	621	417	59	0	0	0	0	0	0	0
N170213_6316	Eukaryota(100)	Alveolata(100)	Ciliophora(100)	Spirotrichea(100)	Hypotrichia(100)	Oxytrichidae(96)	Oxytrichidae_unclassified(96)	Oxytrichidae_unclassified(96)	0	9	0	0	301	0	0	2418	0	0	0	0	1034	0	0	0	0	0	0	0	0	239	0	0	0	0	0	0	0	0	276	0	578	0	0	762	0	0	0	0	0
N84527_6283	Eukaryota(100)	Alveolata(95)	Ciliophora(95)	Ciliophora_unclassified(95)	Ciliophora_unclassified(95)	Ciliophora_unclassified(95)	Ciliophora_unclassified(95)	Ciliophora_unclassified(95)	5499	0	0	120	0	0	0	0	0	0	0	338	32	0	0	0	0	0	0	58	43	0	0	0	0	0	0	148	45	0	0	0	0	0	0	0	0	0	0	0	0
N8300_6267	Eukaryota(100)	Opisthokonta(89)	Metazoa(81)	Metazoa_unclassified(81)	Metazoa_unclassified(81)	Metazoa_unclassified(81)	Metazoa_unclassified(81)	Metazoa_unclassified(81)	178	269	2996	323	55	0	39	0	0	0	0	182	51	10	0	0	0	0	0	196	88	0	0	0	0	0	0	78	56	0	0	0	0	0	0	213	116	0	61	0	0
N46296_6259	Eukaryota(100)	Alveolata(93)	Ciliophora(92)	Spirotrichea(87)	Spirotrichea_unclassified(87)	Spirotrichea_unclassified(87)	Spirotrichea_unclassified(87)	Spirotrichea_unclassified(87)	0	0	0	0	0	0	0	0	113	40	73	0	35	9	0	44	34	18	0	0	262	41	79	6	121	93	54	799	0	0	0	197	92	0	0	354	239	0	113	0	0
N103510_6247	Eukaryota(100)	Eukaryota_unclassified(100)	Eukaryota_unclassified(100)	Eukaryota_unclassified(100)	Eukaryota_unclassified(100)	Eukaryota_unclassified(100)	Eukaryota_unclassified(100)	Eukaryota_unclassified(100)	0	0	374	89	0	0	157	558	154	0	0	48	125	245	156	73	26	0	0	224	100	18	99	555	0	0	0	83	66	280	791	323	0	2	0	0	0	0	0	0	0
N80259_6217	unknown	unknown_unclassified(0)	unknown_unclassified(0)	unknown_unclassified(0)	unknown_unclassified(0)	unknown_unclassified(0)	unknown_unclassified(0)	unknown_unclassified(0)	0	83	0	509	190	0	0	0	0	0	0	369	157	31	0	0	29	10	0	1649	187	45	0	0	0	0	0	427	78	16	0	0	0	0	0	783	189	0	0	0	0
N63224_6211	Eukaryota(96)	Excavata(87)	Discoba(87)	Discoba_unclassified(87)	Discoba_unclassified(87)	Discoba_unclassified(87)	Discoba_unclassified(87)	Discoba_unclassified(87)	0	0	0	429	336	0	153	51	172	6	14	293	657	157	4	0	0	0	0	194	1289	74	0	0	0	0	0	942	430	158	70	0	28	0	0	0	0	0	0	0	0
N63865_6205	Eukaryota(100)	Opisthokonta(100)	Metazoa(100)	Craniata(100)	Craniata_X(100)	Teleostei(100)	Gasterosteus(100)	Gasterosteus_aculeatus(100)	2829	934	3541	0	0	0	0	0	0	0	0	0	0	0	0	0	0	0	0	0	0	0	0	0	0	0	0	0	0	0	0	0	0	0	0	0	0	0	0	0	0
N128972_6204	Eukaryota(100)	Amoebozoa(100)	Lobosa(100)	Lobosa_X(100)	Himatismenida(100)	Cochliopodiidae(100)	Cochliopodium(100)	Cochliopodium_minus(100)	133	66	3277	86	68	0	57	0	21	0	0	287	178	35	20	18	24	0	0	124	99	19	0	76	25	0	9	167	40	23	11	0	0	0	0	0	78	0	0	0	0
N170594_6199	unknown	unknown_unclassified(0)	unknown_unclassified(0)	unknown_unclassified(0)	unknown_unclassified(0)	unknown_unclassified(0)	unknown_unclassified(0)	unknown_unclassified(0)	0	0	0	353	280	0	58	0	86	0	0	464	206	55	0	0	0	0	6	942	126	23	0	43	0	0	0	476	128	63	0	0	0	0	0	893	200	0	0	0	0
N19211_6198	Eukaryota(100)	Eukaryota_unclassified(100)	Eukaryota_unclassified(100)	Eukaryota_unclassified(100)	Eukaryota_unclassified(100)	Eukaryota_unclassified(100)	Eukaryota_unclassified(100)	Eukaryota_unclassified(100)	0	0	0	59	269	0	89	197	462	48	11	86	317	271	43	27	0	0	8	70	237	53	0	23	0	0	15	261	214	269	782	1381	413	133	107	0	0	0	0	0	0
N13882_6144	Eukaryota(100)	Alveolata(91)	Apicomplexa(91)	Gregarinomorphea(91)	Eugregarinorida(90)	Gregarinidae(90)	Gregarinidae_unclassified(90)	Gregarinidae_unclassified(90)	2152	1048	364	326	72	0	0	0	0	0	0	0	0	0	0	0	0	0	0	0	0	0	0	0	0	0	0	0	0	0	0	0	0	0	0	1151	232	0	0	0	0
N81171_6126	Eukaryota(100)	Eukaryota_unclassified(100)	Eukaryota_unclassified(100)	Eukaryota_unclassified(100)	Eukaryota_unclassified(100)	Eukaryota_unclassified(100)	Eukaryota_unclassified(100)	Eukaryota_unclassified(100)	166	199	176	292	138	0	77	224	65	0	0	103	57	44	28	53	30	0	2	99	110	96	39	243	106	0	3	159	117	97	80	308	0	0	0	137	104	196	100	0	0
N94666_6111	Eukaryota(100)	Alveolata(99)	Ciliophora(99)	Heterotrichea(98)	Heterotrichea_X(98)	Stentoridae(93)	Stentor(93)	Stentor_unclassified(93)	0	2507	0	0	0	0	0	0	0	0	0	36	8	11	11	0	0	0	0	1117	0	4	0	0	0	0	0	0	1579	0	0	0	284	0	0	73	0	0	0	0	0
N132233_6098	Eukaryota(100)	Hacrobia(100)	Cryptophyta(100)	Cryptophyceae(100)	Cryptomonadales(100)	Cryptomonadales_X(99)	Cryptomonas(99)	Cryptomonas_ovata(81)	0	23	0	101	243	0	322	364	0	7	0	64	387	64	23	19	12	0	0	326	570	97	65	84	66	0	0	232	480	993	873	617	0	0	0	0	0	0	0	0	0
N52910_6098	Eukaryota(95)	Eukaryota_unclassified(95)	Eukaryota_unclassified(95)	Eukaryota_unclassified(95)	Eukaryota_unclassified(95)	Eukaryota_unclassified(95)	Eukaryota_unclassified(95)	Eukaryota_unclassified(95)	46	36	0	604	561	0	288	289	178	0	7	172	1166	465	86	14	23	0	0	106	592	179	42	0	0	0	0	242	235	127	31	104	0	0	0	0	0	0	0	0	0
N70786_6058	Eukaryota(100)	Stramenopiles(100)	Ochrophyta(100)	Chrysophyceae(97)	Chrysophyceae_X(97)	Chrysophyceae_Clade-C(97)	Spumella(96)	Spumella_lacusvadosi(93)	0	67	0	628	146	0	223	215	97	31	19	252	103	134	221	257	122	22	8	392	96	326	873	530	396	56	0	172	148	91	33	0	0	29	13	0	0	0	0	0	0
N120156_6048	Eukaryota(100)	Opisthokonta(99)	Opisthokonta_unclassified(99)	Opisthokonta_unclassified(99)	Opisthokonta_unclassified(99)	Opisthokonta_unclassified(99)	Opisthokonta_unclassified(99)	Opisthokonta_unclassified(99)	0	0	0	0	0	0	41	210	124	7	81	0	9	2	0	0	0	0	8	0	9	0	0	0	0	0	52	0	15	53	102	177	149	147	238	0	0	0	0	0	0
N92045_6048	Eukaryota(99)	Stramenopiles(88)	Pseudofungi(85)	Oomycota(85)	Oomycota_X(85)	Oomycota_X_unclassified(85)	Oomycota_X_unclassified(85)	Oomycota_X_unclassified(85)	0	18	0	116	0	0	0	0	0	0	0	0	0	0	0	0	0	0	0	26	14	7	0	0	0	0	0	130	43	17	0	0	0	0	0	1024	579	0	118	0	0
N36716_6013	Eukaryota(97)	Eukaryota_unclassified(97)	Eukaryota_unclassified(97)	Eukaryota_unclassified(97)	Eukaryota_unclassified(97)	Eukaryota_unclassified(97)	Eukaryota_unclassified(97)	Eukaryota_unclassified(97)	0	0	0	481	288	0	359	209	233	24	0	0	0	146	88	37	21	0	0	140	54	72	193	507	187	0	0	614	440	652	677	355	236	0	0	0	0	0	0	0	0
N63086_5940	Eukaryota(100)	Stramenopiles(100)	Ochrophyta(100)	Bacillariophyta(100)	Bacillariophyta_X(100)	Raphid-pennate(83)	Raphid-pennate_unclassified(83)	Raphid-pennate_unclassified(83)	144	484	165	0	280	0	86	95	11	0	0	151	106	126	127	65	23	0	0	938	70	180	63	77	0	0	0	253	231	39	38	177	0	0	0	0	233	0	0	0	0
N58498_5926	Eukaryota(100)	Stramenopiles(100)	Ochrophyta(100)	Bacillariophyta(100)	Bacillariophyta_X(100)	Raphid-pennate(93)	Surirella(92)	Surirella_unclassified(92)	0	218	1855	0	137	0	9	112	71	0	0	38	0	27	0	0	0	0	0	658	0	4	0	113	0	0	0	62	28	34	44	0	0	0	0	0	0	0	0	0	0
N173870_4	Eukaryota(100)	Opisthokonta(95)	Opisthokonta_unclassified(95)	Opisthokonta_unclassified(95)	Opisthokonta_unclassified(95)	Opisthokonta_unclassified(95)	Opisthokonta_unclassified(95)	Opisthokonta_unclassified(95)	0	0	0	0	0	0	0	0	0	0	0	0	0	0	0	0	0	0	0	0	0	0	0	0	0	0	0	0	0	0	0	0	0	0	0	0	0	0	0	0	0
N173988_4	unknown	unknown_unclassified(0)	unknown_unclassified(0)	unknown_unclassified(0)	unknown_unclassified(0)	unknown_unclassified(0)	unknown_unclassified(0)	unknown_unclassified(0)	0	0	0	0	0	0	0	0	0	0	0	0	0	0	0	0	0	0	0	0	0	0	0	0	0	0	0	0	0	0	0	0	0	0	0	0	0	0	0	0	0
N174995_4	Eukaryota(94)	Eukaryota_unclassified(94)	Eukaryota_unclassified(94)	Eukaryota_unclassified(94)	Eukaryota_unclassified(94)	Eukaryota_unclassified(94)	Eukaryota_unclassified(94)	Eukaryota_unclassified(94)	0	0	0	0	0	0	0	0	0	0	0	0	0	0	0	0	0	0	0	4	0	0	0	0	0	0	0	0	0	0	0	0	0	0	0	0	0	0	0	0	0
N177321_4	Eukaryota(90)	Eukaryota_unclassified(90)	Eukaryota_unclassified(90)	Eukaryota_unclassified(90)	Eukaryota_unclassified(90)	Eukaryota_unclassified(90)	Eukaryota_unclassified(90)	Eukaryota_unclassified(90)	0	0	0	0	0	0	0	0	0	0	0	0	0	0	0	0	0	0	0	0	0	0	0	0	0	0	0	0	4	0	0	0	0	0	0	0	0	0	0	0	0
N21779_4	Eukaryota(99)	Amoebozoa(98)	Lobosa(98)	Discosea-Flabellinia(98)	Vannellida(98)	Vannellidae(98)	Vannella(98)	Vannella_unclassified(98)	0	0	0	0	0	0	0	0	0	0	0	0	0	0	0	0	0	0	0	0	0	0	0	0	0	0	0	0	0	0	0	0	0	0	0	0	0	0	0	0	0
N22901_4	Eukaryota(99)	Eukaryota_unclassified(99)	Eukaryota_unclassified(99)	Eukaryota_unclassified(99)	Eukaryota_unclassified(99)	Eukaryota_unclassified(99)	Eukaryota_unclassified(99)	Eukaryota_unclassified(99)	0	0	0	0	0	0	0	0	0	0	0	0	0	0	0	0	0	0	0	0	0	0	0	0	0	0	0	0	0	0	0	0	0	0	0	4	0	0	0	0	0
N23169_4	Eukaryota(99)	Eukaryota_unclassified(99)	Eukaryota_unclassified(99)	Eukaryota_unclassified(99)	Eukaryota_unclassified(99)	Eukaryota_unclassified(99)	Eukaryota_unclassified(99)	Eukaryota_unclassified(99)	0	0	0	0	0	0	0	0	0	0	0	0	0	0	0	0	0	0	0	0	0	0	0	0	0	0	0	4	0	0	0	0	0	0	0	0	0	0	0	0	0
N25519_4	Eukaryota(88)	Eukaryota_unclassified(88)	Eukaryota_unclassified(88)	Eukaryota_unclassified(88)	Eukaryota_unclassified(88)	Eukaryota_unclassified(88)	Eukaryota_unclassified(88)	Eukaryota_unclassified(88)	0	0	0	0	0	0	0	0	0	0	0	0	0	0	0	0	0	0	0	0	0	0	0	0	0	0	0	0	0	0	0	0	0	0	0	0	0	0	0	0	0
N28532_4	Eukaryota(95)	Eukaryota_unclassified(95)	Eukaryota_unclassified(95)	Eukaryota_unclassified(95)	Eukaryota_unclassified(95)	Eukaryota_unclassified(95)	Eukaryota_unclassified(95)	Eukaryota_unclassified(95)	0	0	0	0	0	0	0	0	0	0	0	0	0	0	0	0	0	0	0	0	0	0	0	0	0	0	0	0	0	0	0	0	0	0	0	0	0	0	0	0	0
N2897_4	Eukaryota(88)	Eukaryota_unclassified(88)	Eukaryota_unclassified(88)	Eukaryota_unclassified(88)	Eukaryota_unclassified(88)	Eukaryota_unclassified(88)	Eukaryota_unclassified(88)	Eukaryota_unclassified(88)	0	0	0	0	0	0	0	0	0	0	0	0	0	0	0	0	0	0	0	0	0	0	0	0	0	0	0	0	0	0	0	0	0	0	0	0	0	0	0	0	0
N29366_4	unknown	unknown_unclassified(0)	unknown_unclassified(0)	unknown_unclassified(0)	unknown_unclassified(0)	unknown_unclassified(0)	unknown_unclassified(0)	unknown_unclassified(0)	0	0	0	0	0	0	0	0	0	0	0	0	0	0	0	0	0	0	0	0	0	0	0	0	0	0	0	0	0	0	0	0	4	0	0	0	0	0	0	0	0
N29747_4	unknown	unknown_unclassified(0)	unknown_unclassified(0)	unknown_unclassified(0)	unknown_unclassified(0)	unknown_unclassified(0)	unknown_unclassified(0)	unknown_unclassified(0)	0	4	0	0	0	0	0	0	0	0	0	0	0	0	0	0	0	0	0	0	0	0	0	0	0	0	0	0	0	0	0	0	0	0	0	0	0	0	0	0	0
N32839_4	Eukaryota(99)	Excavata(80)	Discoba(80)	Discoba_unclassified(80)	Discoba_unclassified(80)	Discoba_unclassified(80)	Discoba_unclassified(80)	Discoba_unclassified(80)	0	0	0	0	0	0	0	0	0	0	0	0	0	0	0	0	0	0	0	0	0	0	0	0	0	0	0	0	0	0	0	4	0	0	0	0	0	0	0	0	0
N34127_4	Eukaryota(96)	Opisthokonta(80)	Opisthokonta_unclassified(80)	Opisthokonta_unclassified(80)	Opisthokonta_unclassified(80)	Opisthokonta_unclassified(80)	Opisthokonta_unclassified(80)	Opisthokonta_unclassified(80)	0	0	0	0	0	0	0	0	0	0	0	0	0	0	0	0	0	0	0	0	0	0	0	0	0	0	0	0	0	0	0	0	0	0	0	0	0	0	0	0	0
N37196_4	Eukaryota(92)	Eukaryota_unclassified(92)	Eukaryota_unclassified(92)	Eukaryota_unclassified(92)	Eukaryota_unclassified(92)	Eukaryota_unclassified(92)	Eukaryota_unclassified(92)	Eukaryota_unclassified(92)	0	0	0	0	0	0	0	4	0	0	0	0	0	0	0	0	0	0	0	0	0	0	0	0	0	0	0	0	0	0	0	0	0	0	0	0	0	0	0	0	0
N39449_4	Eukaryota(100)	Eukaryota_unclassified(100)	Eukaryota_unclassified(100)	Eukaryota_unclassified(100)	Eukaryota_unclassified(100)	Eukaryota_unclassified(100)	Eukaryota_unclassified(100)	Eukaryota_unclassified(100)	0	0	0	0	0	0	0	0	0	0	0	0	0	0	0	0	0	0	0	0	0	0	0	0	0	0	0	0	0	0	0	0	0	0	0	0	0	0	0	0	0
N39933_4	unknown	unknown_unclassified(0)	unknown_unclassified(0)	unknown_unclassified(0)	unknown_unclassified(0)	unknown_unclassified(0)	unknown_unclassified(0)	unknown_unclassified(0)	0	0	0	0	0	0	0	0	0	0	0	0	0	0	0	0	0	0	0	0	0	0	0	0	0	0	0	0	0	0	0	0	0	0	0	0	0	0	0	0	0
N4293_4	Eukaryota(100)	Stramenopiles(86)	Stramenopiles_unclassified(86)	Stramenopiles_unclassified(86)	Stramenopiles_unclassified(86)	Stramenopiles_unclassified(86)	Stramenopiles_unclassified(86)	Stramenopiles_unclassified(86)	0	0	0	0	0	0	0	0	0	0	0	0	0	0	0	0	0	0	0	0	0	0	0	0	0	0	0	0	0	0	0	0	0	0	0	0	0	0	0	0	0
N45902_4	Eukaryota(95)	Eukaryota_unclassified(95)	Eukaryota_unclassified(95)	Eukaryota_unclassified(95)	Eukaryota_unclassified(95)	Eukaryota_unclassified(95)	Eukaryota_unclassified(95)	Eukaryota_unclassified(95)	0	0	0	0	0	0	0	0	0	0	0	0	0	0	0	0	0	0	0	0	0	0	0	0	0	0	0	0	0	0	0	0	0	0	0	0	0	0	0	0	0
N46701_4	Eukaryota(100)	Eukaryota_unclassified(100)	Eukaryota_unclassified(100)	Eukaryota_unclassified(100)	Eukaryota_unclassified(100)	Eukaryota_unclassified(100)	Eukaryota_unclassified(100)	Eukaryota_unclassified(100)	0	0	0	0	0	0	0	0	4	0	0	0	0	0	0	0	0	0	0	0	0	0	0	0	0	0	0	0	0	0	0	0	0	0	0	0	0	0	0	0	0
N48142_4	Eukaryota(96)	Eukaryota_unclassified(96)	Eukaryota_unclassified(96)	Eukaryota_unclassified(96)	Eukaryota_unclassified(96)	Eukaryota_unclassified(96)	Eukaryota_unclassified(96)	Eukaryota_unclassified(96)	0	0	0	0	0	0	0	0	0	0	0	0	0	0	0	0	0	0	0	0	0	0	0	0	0	0	0	0	0	0	0	0	0	0	0	0	0	0	0	0	0
N73657_91	Eukaryota(100)	Opisthokonta(100)	Fungi(96)	Chytridiomycota(86)	Chytridiomycotina(86)	Chytridiomycetes(86)	Chytridiomycetes_unclassified(86)	Chytridiomycetes_unclassified(86)	30	0	0	0	0	0	0	0	0	0	0	0	0	0	0	0	0	0	0	0	0	0	0	0	0	0	0	0	0	0	0	0	0	0	0	0	0	0	0	0	0
N84006_91	Eukaryota(93)	Eukaryota_unclassified(93)	Eukaryota_unclassified(93)	Eukaryota_unclassified(93)	Eukaryota_unclassified(93)	Eukaryota_unclassified(93)	Eukaryota_unclassified(93)	Eukaryota_unclassified(93)	46	0	0	0	0	0	0	0	0	0	0	0	0	0	0	0	0	0	0	25	0	0	0	0	0	0	0	0	0	0	0	0	0	0	0	0	0	0	0	0	0
N90594_91	Eukaryota(94)	Eukaryota_unclassified(94)	Eukaryota_unclassified(94)	Eukaryota_unclassified(94)	Eukaryota_unclassified(94)	Eukaryota_unclassified(94)	Eukaryota_unclassified(94)	Eukaryota_unclassified(94)	0	94	0	0	0	0	0	0	0	0	0	0	0	0	0	0	0	0	0	0	0	0	0	0	0	0	0	0	0	0	0	0	0	0	0	0	0	0	0	0	0
N149657_90	Eukaryota(100)	Eukaryota_unclassified(100)	Eukaryota_unclassified(100)	Eukaryota_unclassified(100)	Eukaryota_unclassified(100)	Eukaryota_unclassified(100)	Eukaryota_unclassified(100)	Eukaryota_unclassified(100)	66	14	0	0	0	0	0	0	0	0	0	0	0	0	0	0	0	0	0	0	0	0	0	0	0	0	0	0	0	0	0	0	0	0	0	0	0	0	0	0	0
N158307_90	Eukaryota(100)	Excavata(98)	Discoba(98)	Euglenida(98)	Euglenophyceae(98)	Euglenophyceae_unclassified(98)	Euglenophyceae_unclassified(98)	Euglenophyceae_unclassified(98)	0	0	0	71	0	0	0	0	0	0	0	0	0	0	19	0	0	0	0	0	0	0	0	0	0	0	0	0	0	0	0	0	0	0	0	0	0	0	0	0	0
N37136_90	Eukaryota(100)	Rhizaria(88)	Cercozoa(88)	Endomyxa-Phytomyxea(87)	Plasmodiophorida(87)	Plasmodiophorida_X(87)	Spongospora(85)	Spongospora_unclassified(85)	0	90	0	0	0	0	0	0	0	0	0	0	0	0	0	0	0	0	0	0	0	0	0	0	0	0	0	0	0	0	0	0	0	0	0	0	0	0	0	0	0
N55111_90	Eukaryota(100)	Rhizaria(85)	Cercozoa(85)	Filosa-Sarcomonadea(82)	Filosa-Sarcomonadea_unclassified(82)	Filosa-Sarcomonadea_unclassified(82)	Filosa-Sarcomonadea_unclassified(82)	Filosa-Sarcomonadea_unclassified(82)	0	0	0	0	0	0	0	0	0	4	0	22	7	16	0	0	0	0	0	21	15	5	0	0	0	0	0	0	0	0	0	0	0	0	0	0	0	0	0	0	0
N96526_90	Eukaryota(99)	Eukaryota_unclassified(99)	Eukaryota_unclassified(99)	Eukaryota_unclassified(99)	Eukaryota_unclassified(99)	Eukaryota_unclassified(99)	Eukaryota_unclassified(99)	Eukaryota_unclassified(99)	0	0	0	0	0	0	0	0	0	0	0	0	0	0	0	0	0	0	0	0	0	0	0	0	0	0	0	0	0	0	0	0	0	0	0	0	0	0	0	0	0
N119771_89	Eukaryota(100)	Eukaryota_unclassified(100)	Eukaryota_unclassified(100)	Eukaryota_unclassified(100)	Eukaryota_unclassified(100)	Eukaryota_unclassified(100)	Eukaryota_unclassified(100)	Eukaryota_unclassified(100)	106	0	0	0	0	0	0	0	0	0	0	0	0	0	0	0	0	0	0	0	0	0	0	0	0	0	0	0	0	0	0	0	0	0	0	0	0	0	0	0	0
N164308_89	Eukaryota(99)	Opisthokonta(96)	Opisthokonta_unclassified(96)	Opisthokonta_unclassified(96)	Opisthokonta_unclassified(96)	Opisthokonta_unclassified(96)	Opisthokonta_unclassified(96)	Opisthokonta_unclassified(96)	54	28	0	0	0	0	0	0	0	0	0	0	0	0	0	7	0	0	0	0	0	0	0	0	0	0	0	0	0	0	0	0	0	0	0	0	0	0	0	0	0
N166294_89	Eukaryota(98)	Stramenopiles(90)	Pseudofungi(85)	Oomycota(85)	Oomycota_X(85)	Oomycota_X_unclassified(85)	Oomycota_X_unclassified(85)	Oomycota_X_unclassified(85)	0	0	0	0	0	0	0	0	0	0	0	59	23	0	0	0	0	0	0	0	0	7	0	0	0	0	0	0	0	0	0	0	0	0	0	0	0	0	0	0	0
N43009_89	Eukaryota(100)	Alveolata(100)	Ciliophora(100)	Oligohymenophorea(86)	Oligohymenophorea_unclassified(86)	Oligohymenophorea_unclassified(86)	Oligohymenophorea_unclassified(86)	Oligohymenophorea_unclassified(86)	0	18	0	0	0	0	0	0	0	0	0	0	0	0	0	0	0	0	0	0	0	0	13	0	0	0	0	0	0	0	0	0	0	0	0	0	0	0	58	0	0
N43959_89	Eukaryota(99)	Eukaryota_unclassified(99)	Eukaryota_unclassified(99)	Eukaryota_unclassified(99)	Eukaryota_unclassified(99)	Eukaryota_unclassified(99)	Eukaryota_unclassified(99)	Eukaryota_unclassified(99)	0	70	0	0	0	0	0	0	0	0	0	0	0	0	0	0	0	0	0	0	0	0	0	0	0	0	0	0	0	0	0	0	0	0	0	0	0	0	0	0	0
N57499_89	Eukaryota(100)	Stramenopiles(100)	Pseudofungi(100)	Oomycota(100)	Oomycota_X(100)	Peronosporales(96)	Peronosporales_unclassified(96)	Peronosporales_unclassified(96)	0	0	0	0	0	0	0	0	0	0	0	0	0	0	0	0	21	0	0	0	0	0	0	0	61	0	7	0	0	0	0	0	0	0	0	0	0	0	0	0	0
N66399_89	Eukaryota(100)	Excavata(100)	Discoba(100)	Kinetoplastea(100)	Kinetoplastea_unclassified(100)	Kinetoplastea_unclassified(100)	Kinetoplastea_unclassified(100)	Kinetoplastea_unclassified(100)	26	0	0	0	0	0	0	0	0	0	0	4	0	0	0	0	0	0	0	51	8	0	0	0	0	0	0	0	0	0	0	0	0	0	0	0	0	0	0	0	0
N149547_88	Eukaryota(99)	Eukaryota_unclassified(99)	Eukaryota_unclassified(99)	Eukaryota_unclassified(99)	Eukaryota_unclassified(99)	Eukaryota_unclassified(99)	Eukaryota_unclassified(99)	Eukaryota_unclassified(99)	0	0	0	0	0	0	0	0	0	0	0	88	0	0	0	0	0	0	0	0	0	0	0	0	0	0	0	0	0	0	0	0	0	0	0	0	0	0	0	0	0
N40071_88	Eukaryota(97)	Eukaryota_unclassified(97)	Eukaryota_unclassified(97)	Eukaryota_unclassified(97)	Eukaryota_unclassified(97)	Eukaryota_unclassified(97)	Eukaryota_unclassified(97)	Eukaryota_unclassified(97)	0	0	0	0	0	0	0	0	0	0	0	26	0	9	5	0	0	0	0	0	0	0	0	0	0	0	0	25	0	23	0	0	0	0	0	0	0	0	0	0	0
N46575_88	Eukaryota(98)	Eukaryota_unclassified(98)	Eukaryota_unclassified(98)	Eukaryota_unclassified(98)	Eukaryota_unclassified(98)	Eukaryota_unclassified(98)	Eukaryota_unclassified(98)	Eukaryota_unclassified(98)	0	83	0	0	0	0	0	0	0	0	0	0	0	0	0	0	0	0	0	0	0	5	0	0	0	0	0	0	0	0	0	0	0	0	0	0	0	0	0	0	0
N80036_88	Eukaryota(99)	Eukaryota_unclassified(99)	Eukaryota_unclassified(99)	Eukaryota_unclassified(99)	Eukaryota_unclassified(99)	Eukaryota_unclassified(99)	Eukaryota_unclassified(99)	Eukaryota_unclassified(99)	0	67	0	0	0	0	0	0	0	0	0	0	0	0	0	0	0	0	0	0	0	0	0	0	0	0	0	0	0	0	0	0	0	0	0	0	7	0	14	0	0
N93925_88	Eukaryota(98)	Eukaryota_unclassified(98)	Eukaryota_unclassified(98)	Eukaryota_unclassified(98)	Eukaryota_unclassified(98)	Eukaryota_unclassified(98)	Eukaryota_unclassified(98)	Eukaryota_unclassified(98)	88	0	0	0	0	0	0	0	0	0	0	0	0	0	0	0	0	0	0	0	0	0	0	0	0	0	0	0	0	0	0	0	0	0	0	0	0	0	0	0	0
N101624_87	Eukaryota(100)	Excavata(100)	Discoba(100)	Euglenida(100)	Euglenophyceae(100)	Euglenaceae(100)	Euglena(99)	Euglena_unclassified(99)	0	0	0	0	0	0	0	0	0	0	0	0	0	0	0	0	0	0	0	47	0	6	0	28	0	0	0	0	0	0	6	0	0	0	0	0	0	0	0	0	0
N105502_87	Eukaryota(100)	Opisthokonta(98)	Opisthokonta_unclassified(98)	Opisthokonta_unclassified(98)	Opisthokonta_unclassified(98)	Opisthokonta_unclassified(98)	Opisthokonta_unclassified(98)	Opisthokonta_unclassified(98)	0	0	0	0	0	0	0	0	0	0	0	0	0	0	0	0	0	0	0	0	0	0	0	0	0	0	0	0	0	0	0	0	0	0	0	0	0	0	0	0	0
N117128_87	Eukaryota(98)	Rhizaria(80)	Cercozoa(80)	Endomyxa-Phytomyxea(80)	Plasmodiophorida(80)	Plasmodiophorida_X(80)	Plasmodiophorida_XX(80)	Plasmodiophorida_XX_sp.(80)	87	0	0	0	0	0	0	0	0	0	0	0	0	0	0	0	0	0	0	0	0	0	0	0	0	0	0	0	0	0	0	0	0	0	0	0	0	0	0	0	0
N1177_87	Eukaryota(100)	Amoebozoa(94)	Conosa(94)	Archamoebea(93)	Mastigamoebida(93)	Mastigamoebidae(93)	Mastigamoeba(93)	Mastigamoeba_sp.(92)	0	78	0	0	0	0	0	0	0	0	0	0	0	0	0	0	0	0	0	0	0	0	0	0	0	0	0	0	0	0	0	0	0	0	0	0	0	0	0	0	0
N124077_87	Eukaryota(100)	Rhizaria(100)	Cercozoa(100)	Filosa-Imbricatea(100)	Thaumatomonadida(100)	Thaumatomonadidae(100)	Thaumatomonas(100)	Thaumatomonas_zhukovi(87)	0	19	0	0	0	0	0	0	0	0	0	0	15	0	0	0	0	0	0	0	0	0	0	0	0	0	0	22	0	0	0	0	0	0	0	0	0	0	0	0	0
N142582_87	Eukaryota(100)	Opisthokonta(98)	Fungi(97)	Kickxellomycota(88)	Kickxellomycotina(88)	Harpellales(88)	Smittium(82)	Smittium_unclassified(82)	31	21	0	0	0	0	0	0	35	0	0	0	0	0	0	0	0	0	0	0	0	0	0	0	0	0	0	0	0	0	0	0	0	0	0	0	0	0	0	0	0
N145293_87	Eukaryota(100)	Stramenopiles(94)	Ochrophyta(90)	Bacillariophyta(90)	Bacillariophyta_X(90)	Bacillariophyta_X_unclassified(90)	Bacillariophyta_X_unclassified(90)	Bacillariophyta_X_unclassified(90)	0	0	0	0	0	0	0	0	0	0	0	0	0	0	0	0	0	0	0	0	0	0	0	0	0	0	0	0	0	0	0	0	0	0	0	0	0	0	0	0	0
N167368_87	Eukaryota(100)	Alveolata(100)	Ciliophora(100)	Spirotrichea(97)	Hypotrichia(95)	Oxytrichidae(84)	Oxytrichidae_unclassified(84)	Oxytrichidae_unclassified(84)	0	0	0	0	0	0	0	0	0	0	0	0	0	0	0	0	0	0	0	0	0	0	0	0	0	0	0	0	0	0	0	0	0	0	0	0	0	0	0	0	0
N171972_87	Eukaryota(100)	Archaeplastida(100)	Chlorophyta(100)	Chlorophyceae(98)	Chlorophyceae_unclassified(98)	Chlorophyceae_unclassified(98)	Chlorophyceae_unclassified(98)	Chlorophyceae_unclassified(98)	55	0	0	0	0	0	0	0	0	0	0	0	0	0	0	0	0	0	0	0	0	0	0	0	0	0	0	0	0	25	0	0	0	0	0	0	0	0	0	0	0
N65807_87	Eukaryota(100)	Archaeplastida(100)	Chlorophyta(100)	Chlorophyceae(84)	Chlorophyceae_unclassified(84)	Chlorophyceae_unclassified(84)	Chlorophyceae_unclassified(84)	Chlorophyceae_unclassified(84)	0	22	0	0	0	0	0	0	0	0	0	21	0	0	0	0	0	0	0	33	0	0	0	0	0	0	0	0	0	0	11	0	0	0	0	0	0	0	0	0	0
N106650_86	Eukaryota(97)	Opisthokonta(81)	Opisthokonta_unclassified(81)	Opisthokonta_unclassified(81)	Opisthokonta_unclassified(81)	Opisthokonta_unclassified(81)	Opisthokonta_unclassified(81)	Opisthokonta_unclassified(81)	0	0	0	0	0	0	0	0	0	0	0	0	0	0	0	0	0	0	0	0	0	5	0	0	0	0	0	0	0	0	0	0	0	0	0	43	0	0	0	0	0
N130908_86	Eukaryota(100)	Archaeplastida(97)	Chlorophyta(96)	Chlorophyta_unclassified(96)	Chlorophyta_unclassified(96)	Chlorophyta_unclassified(96)	Chlorophyta_unclassified(96)	Chlorophyta_unclassified(96)	0	0	0	0	0	0	0	0	0	0	0	0	0	25	6	0	0	0	0	0	0	4	0	0	0	0	0	26	25	0	0	0	0	0	0	0	0	0	0	0	0
N155862_86	Eukaryota(100)	Opisthokonta(99)	Fungi(87)	Fungi_unclassified(87)	Fungi_unclassified(87)	Fungi_unclassified(87)	Fungi_unclassified(87)	Fungi_unclassified(87)	67	19	0	0	0	0	0	0	0	0	0	0	0	0	0	0	0	0	0	0	0	0	0	0	0	0	0	0	0	0	0	0	0	0	0	0	0	0	0	0	0
N172968_86	Eukaryota(97)	Eukaryota_unclassified(97)	Eukaryota_unclassified(97)	Eukaryota_unclassified(97)	Eukaryota_unclassified(97)	Eukaryota_unclassified(97)	Eukaryota_unclassified(97)	Eukaryota_unclassified(97)	35	0	0	0	0	0	0	0	0	0	0	0	0	0	0	0	0	0	0	0	0	0	0	51	0	0	0	0	0	0	0	0	0	0	0	0	0	0	0	0	0
N19521_86	Eukaryota(100)	Excavata(100)	Discoba(100)	Euglenida(100)	Euglenophyceae(100)	Phacaceae(100)	Lepocinclis(100)	Lepocinclis_tripteris(100)	0	0	0	0	0	0	0	0	0	0	0	0	0	0	0	0	0	0	0	0	0	0	0	0	0	0	0	0	0	0	0	0	0	0	0	0	0	0	0	0	0
N29248_86	unknown	unknown_unclassified(0)	unknown_unclassified(0)	unknown_unclassified(0)	unknown_unclassified(0)	unknown_unclassified(0)	unknown_unclassified(0)	unknown_unclassified(0)	45	0	0	0	0	0	0	0	0	0	0	0	21	0	0	0	0	0	0	17	0	3	0	0	0	0	0	0	0	0	0	0	0	0	0	0	0	0	0	0	0
N34616_86	Eukaryota(98)	Eukaryota_unclassified(98)	Eukaryota_unclassified(98)	Eukaryota_unclassified(98)	Eukaryota_unclassified(98)	Eukaryota_unclassified(98)	Eukaryota_unclassified(98)	Eukaryota_unclassified(98)	30	0	0	0	0	0	0	0	0	0	0	0	0	0	0	0	0	0	0	0	0	0	0	0	0	0	0	0	0	0	0	0	0	0	0	0	0	0	0	0	0
N45656_86	Eukaryota(100)	Excavata(100)	Discoba(100)	Heterolobosea(100)	Tetramitia_VI(100)	Psalteriomonadidae(100)	Harpagon(100)	Harpagon_descissus(100)	0	0	86	0	0	0	0	0	0	0	0	0	0	0	0	0	0	0	0	0	0	0	0	0	0	0	0	0	0	0	0	0	0	0	0	0	0	0	0	0	0
N46358_86	Eukaryota(100)	Stramenopiles(96)	Ochrophyta(95)	Bacillariophyta(95)	Bacillariophyta_X(95)	Raphid-pennate(81)	Raphid-pennate_unclassified(81)	Raphid-pennate_unclassified(81)	0	7	0	0	0	0	0	0	0	0	0	0	0	10	0	0	10	0	0	52	0	0	0	0	0	0	0	0	0	7	0	0	0	0	0	0	0	0	0	0	0
N57621_86	Eukaryota(100)	Eukaryota_unclassified(100)	Eukaryota_unclassified(100)	Eukaryota_unclassified(100)	Eukaryota_unclassified(100)	Eukaryota_unclassified(100)	Eukaryota_unclassified(100)	Eukaryota_unclassified(100)	0	11	0	0	0	0	0	0	0	0	0	0	21	0	0	0	0	0	0	0	14	0	0	0	0	0	0	40	0	0	0	0	0	0	0	0	0	0	0	0	0
N71809_86	Eukaryota(100)	Stramenopiles(99)	Pseudofungi(99)	Oomycota(99)	Oomycota_X(99)	Oomycota_X_unclassified(99)	Oomycota_X_unclassified(99)	Oomycota_X_unclassified(99)	0	0	0	0	0	0	0	0	0	0	0	0	0	0	0	0	0	0	0	0	0	0	0	0	0	0	0	0	0	0	0	0	0	0	0	64	0	0	0	0	0
N84541_86	Eukaryota(100)	Amoebozoa(89)	Conosa(88)	Archamoebea(84)	Mastigamoebida(84)	Mastigamoebidae(84)	Mastigamoeba(83)	Mastigamoeba_sp.(81)	67	0	0	0	0	0	0	0	0	0	0	0	0	0	0	0	0	0	0	0	0	0	0	0	0	0	0	0	0	0	0	0	0	0	0	0	0	0	0	0	0
N93624_86	Eukaryota(89)	Eukaryota_unclassified(89)	Eukaryota_unclassified(89)	Eukaryota_unclassified(89)	Eukaryota_unclassified(89)	Eukaryota_unclassified(89)	Eukaryota_unclassified(89)	Eukaryota_unclassified(89)	0	0	0	0	8	0	6	0	0	0	0	0	3	0	0	0	0	0	0	0	2	0	0	0	0	0	0	0	14	7	0	0	0	0	0	0	0	0	0	0	0
N27008_85	Eukaryota(100)	Opisthokonta(100)	Fungi(100)	Basidiomycota(99)	Agaricomycotina(98)	Agaricomycetes(92)	Agaricomycetes_unclassified(92)	Agaricomycetes_unclassified(92)	0	46	0	0	0	0	0	0	0	0	0	0	0	0	0	0	0	0	0	0	0	0	0	0	0	0	0	0	0	0	0	0	0	0	0	0	0	0	0	0	0
N3857_85	Eukaryota(100)	Excavata(100)	Discoba(100)	Euglenida(100)	Euglenophyceae(100)	Euglenaceae(99)	Euglena(99)	Euglena_laciniata(97)	0	0	0	0	27	0	0	0	0	0	0	0	0	0	0	0	0	0	0	0	0	0	0	0	0	0	0	0	0	0	0	0	0	0	0	0	0	0	0	0	0
N42736_85	Eukaryota(100)	Stramenopiles(93)	Sagenista(86)	Labyrinthulomycetes(86)	Amphifilida(86)	Amphifilaceae(86)	Amphifilaceae_unclassified(86)	Amphifilaceae_unclassified(86)	0	0	0	0	0	0	0	0	0	0	0	0	49	0	0	0	0	0	0	0	26	0	0	0	0	0	0	0	0	0	0	0	0	0	0	0	0	0	0	0	0
N49139_85	Eukaryota(100)	Eukaryota_unclassified(100)	Eukaryota_unclassified(100)	Eukaryota_unclassified(100)	Eukaryota_unclassified(100)	Eukaryota_unclassified(100)	Eukaryota_unclassified(100)	Eukaryota_unclassified(100)	0	0	0	0	0	0	0	0	0	0	0	0	0	5	0	0	0	0	0	0	0	0	14	0	17	0	16	0	0	0	0	0	0	0	0	0	0	0	0	0	0
N7336_85	Eukaryota(99)	Opisthokonta(92)	Opisthokonta_unclassified(92)	Opisthokonta_unclassified(92)	Opisthokonta_unclassified(92)	Opisthokonta_unclassified(92)	Opisthokonta_unclassified(92)	Opisthokonta_unclassified(92)	0	0	0	0	0	0	0	0	0	0	0	0	0	0	0	0	0	0	0	0	0	0	0	0	0	0	0	0	0	0	0	0	0	0	0	0	0	0	0	0	0
N91475_85	Eukaryota(100)	Eukaryota_unclassified(100)	Eukaryota_unclassified(100)	Eukaryota_unclassified(100)	Eukaryota_unclassified(100)	Eukaryota_unclassified(100)	Eukaryota_unclassified(100)	Eukaryota_unclassified(100)	18	0	0	0	0	0	0	0	25	5	0	0	0	0	0	0	0	0	0	0	0	0	0	0	0	0	0	0	0	0	0	0	0	0	0	0	0	0	0	0	0
N99083_85	Eukaryota(100)	Opisthokonta(99)	Fungi(90)	Fungi_unclassified(90)	Fungi_unclassified(90)	Fungi_unclassified(90)	Fungi_unclassified(90)	Fungi_unclassified(90)	45	0	0	0	0	0	0	0	0	0	0	0	4	4	0	0	0	0	0	0	0	0	0	0	0	0	0	23	0	0	0	0	0	0	0	0	0	0	0	0	0
N109054_84	Eukaryota(100)	Amoebozoa(93)	Lobosa(92)	Discosea-Flabellinia(92)	Vannellida(92)	Vannellidae(92)	Ripella(92)	Ripella_sp.(92)	0	0	0	0	0	0	22	0	0	0	0	35	0	0	0	0	0	0	0	0	0	0	0	0	0	0	0	27	0	0	0	0	0	0	0	0	0	0	0	0	0
N167443_84	Eukaryota(100)	Amoebozoa(83)	Lobosa(83)	Discosea-Flabellinia(83)	Vannellida(83)	Vannellidae(83)	Ripella(83)	Ripella_sp.(83)	0	10	0	0	0	0	0	0	0	0	0	56	0	0	7	0	0	0	0	11	0	0	0	0	0	0	0	0	0	0	0	0	0	0	0	0	0	0	0	0	0
N16825_84	Eukaryota(100)	Excavata(95)	Discoba(95)	Euglenida(95)	Euglenophyceae(93)	Euglenophyceae_unclassified(93)	Euglenophyceae_unclassified(93)	Euglenophyceae_unclassified(93)	0	0	0	0	0	0	0	0	0	0	0	0	0	0	0	0	0	0	0	0	0	0	0	0	0	0	0	0	0	0	0	0	0	0	0	0	0	0	0	0	0
N18779_84	Eukaryota(100)	Eukaryota_unclassified(100)	Eukaryota_unclassified(100)	Eukaryota_unclassified(100)	Eukaryota_unclassified(100)	Eukaryota_unclassified(100)	Eukaryota_unclassified(100)	Eukaryota_unclassified(100)	0	0	0	0	0	0	0	0	0	0	0	0	16	7	0	0	0	0	0	47	14	0	0	0	0	0	0	0	0	0	0	0	0	0	0	0	0	0	0	0	0
N87323_84	Eukaryota(100)	Eukaryota_unclassified(100)	Eukaryota_unclassified(100)	Eukaryota_unclassified(100)	Eukaryota_unclassified(100)	Eukaryota_unclassified(100)	Eukaryota_unclassified(100)	Eukaryota_unclassified(100)	0	84	0	0	0	0	0	0	0	0	0	0	0	0	0	0	0	0	0	0	0	0	0	0	0	0	0	0	0	0	0	0	0	0	0	0	0	0	0	0	0
N1168_83	Eukaryota(97)	Eukaryota_unclassified(97)	Eukaryota_unclassified(97)	Eukaryota_unclassified(97)	Eukaryota_unclassified(97)	Eukaryota_unclassified(97)	Eukaryota_unclassified(97)	Eukaryota_unclassified(97)	0	0	0	0	0	0	0	0	0	0	0	0	0	0	0	0	0	0	0	0	0	0	0	0	0	0	0	0	0	0	0	0	0	0	0	0	0	0	0	0	0
N118183_83	Eukaryota(100)	Archaeplastida(100)	Streptophyta(100)	Embryophyceae(100)	Embryophyceae_X(100)	Embryophyceae_XX(100)	Artemisia(98)	Artemisia_annua(98)	0	0	0	0	0	0	0	0	0	0	0	0	0	0	0	0	0	0	0	0	0	0	0	0	58	0	0	0	0	12	0	0	0	0	0	0	0	0	0	0	0
N151645_389	Eukaryota(94)	Eukaryota_unclassified(94)	Eukaryota_unclassified(94)	Eukaryota_unclassified(94)	Eukaryota_unclassified(94)	Eukaryota_unclassified(94)	Eukaryota_unclassified(94)	Eukaryota_unclassified(94)	0	68	0	0	0	0	0	0	0	0	0	72	6	0	0	0	0	0	0	21	0	0	0	0	0	0	0	0	0	0	0	0	0	0	0	0	42	0	0	0	0
N59702_389	Eukaryota(93)	Eukaryota_unclassified(93)	Eukaryota_unclassified(93)	Eukaryota_unclassified(93)	Eukaryota_unclassified(93)	Eukaryota_unclassified(93)	Eukaryota_unclassified(93)	Eukaryota_unclassified(93)	383	0	0	0	0	0	0	0	0	0	0	0	0	0	0	0	0	0	0	0	6	0	0	0	0	0	0	0	0	0	0	0	0	0	0	0	0	0	0	0	0
N112804_388	Eukaryota(98)	Alveolata(88)	Apicomplexa(88)	Gregarinomorphea(88)	Neogregarinorida(88)	Actinocephalidae(88)	Actinocephalidae_unclassified(88)	Actinocephalidae_unclassified(88)	0	63	0	0	0	0	0	0	0	0	0	0	0	0	0	0	0	0	0	0	0	0	0	0	0	0	0	325	0	0	0	0	0	0	0	0	0	0	0	0	0
N139183_387	Eukaryota(100)	Rhizaria(84)	Cercozoa(84)	Cercozoa_unclassified(84)	Cercozoa_unclassified(84)	Cercozoa_unclassified(84)	Cercozoa_unclassified(84)	Cercozoa_unclassified(84)	0	0	0	0	0	0	0	0	0	0	6	57	2	0	0	0	0	0	8	0	22	0	0	9	0	0	28	0	0	0	0	0	0	0	8	0	0	0	0	0	0
N166108_387	Eukaryota(100)	Excavata(97)	Discoba(97)	Kinetoplastea(96)	Kinetoplastea_unclassified(96)	Kinetoplastea_unclassified(96)	Kinetoplastea_unclassified(96)	Kinetoplastea_unclassified(96)	0	0	0	0	14	0	0	0	0	0	0	0	51	35	15	0	0	0	0	16	61	8	0	0	10	0	0	8	12	0	0	0	0	0	0	33	17	0	0	0	0
N153930_386	Eukaryota(100)	Alveolata(100)	Apicomplexa(100)	Gregarinomorphea(100)	Neogregarinorida(100)	Actinocephalidae(100)	Monocystis(99)	Monocystis_sp.(97)	0	0	0	0	0	0	0	0	0	0	0	0	0	0	0	0	0	0	0	0	54	0	0	0	0	0	0	0	0	0	0	0	0	0	0	161	0	0	0	0	0
N63702_386	Eukaryota(99)	Amoebozoa(91)	Conosa(91)	Variosea(90)	Variosea_X(90)	Mb5C-lineage(89)	Mb5C-lineage_X(89)	Mb5C-lineage_X_sp.(89)	588	0	0	0	0	0	0	0	0	0	0	0	0	0	0	0	0	0	0	0	0	0	0	0	0	0	0	0	0	0	0	0	0	0	0	0	0	0	0	0	0
N141048_384	Eukaryota(100)	Stramenopiles(100)	Stramenopiles_unclassified(100)	Stramenopiles_unclassified(100)	Stramenopiles_unclassified(100)	Stramenopiles_unclassified(100)	Stramenopiles_unclassified(100)	Stramenopiles_unclassified(100)	108	0	0	0	20	0	0	0	33	0	0	40	14	0	0	0	0	0	0	7	0	0	0	0	0	0	0	47	0	0	9	0	0	0	0	93	0	0	0	0	0
N154297_384	Eukaryota(100)	Archaeplastida(100)	Chlorophyta(100)	Chlorophyceae(99)	Sphaeropleales(99)	Sphaeropleales_X(99)	Desmodesmus(98)	Desmodesmus_communis(98)	0	12	0	0	0	0	0	0	0	0	0	98	22	0	0	0	0	0	0	0	0	13	0	0	0	0	0	0	56	33	0	0	0	0	0	0	38	0	0	92	0
N40788_384	Eukaryota(100)	Excavata(87)	Discoba(86)	Euglenida(84)	Petalomonadida(81)	Petalomonadida_unclassified(81)	Petalomonadida_unclassified(81)	Petalomonadida_unclassified(81)	126	31	164	0	0	0	30	0	0	0	0	0	0	0	0	0	0	0	0	0	0	3	0	0	0	0	0	0	0	0	0	0	0	0	0	0	0	0	0	0	0
N91952_384	Eukaryota(100)	Amoebozoa(99)	Lobosa(99)	Lobosa_X(99)	Centramoebida(99)	Acanthamoebidae(99)	Protacanthamoeba(99)	Protacanthamoeba_unclassified(99)	38	84	74	0	0	0	0	0	0	0	0	28	0	0	0	0	0	0	0	0	0	0	0	0	0	0	0	12	0	0	0	0	0	0	0	0	80	0	0	0	0
N9564_384	Eukaryota(97)	Eukaryota_unclassified(97)	Eukaryota_unclassified(97)	Eukaryota_unclassified(97)	Eukaryota_unclassified(97)	Eukaryota_unclassified(97)	Eukaryota_unclassified(97)	Eukaryota_unclassified(97)	0	0	0	0	16	0	9	0	0	0	0	0	21	0	0	0	0	0	0	45	19	0	0	0	0	0	0	0	74	56	67	77	0	0	0	0	0	0	0	0	0
N111715_383	Eukaryota(97)	Eukaryota_unclassified(97)	Eukaryota_unclassified(97)	Eukaryota_unclassified(97)	Eukaryota_unclassified(97)	Eukaryota_unclassified(97)	Eukaryota_unclassified(97)	Eukaryota_unclassified(97)	0	366	0	0	0	0	0	0	0	0	0	0	17	0	0	0	0	0	0	0	0	0	0	0	0	0	0	0	0	0	0	0	0	0	0	0	0	0	0	0	0
N90160_383	Eukaryota(100)	Excavata(100)	Discoba(100)	Euglenida(100)	Euglenida_X(100)	Anisonemidae(100)	Anisonema(100)	Anisonema_sp.(100)	0	20	0	0	0	0	0	0	0	0	0	0	0	30	0	0	23	9	0	16	0	8	0	13	20	0	0	0	0	0	0	0	0	0	0	0	0	0	0	0	0
N97635_383	Eukaryota(100)	Archaeplastida(100)	Chlorophyta(100)	Chlorophyceae(99)	Chlamydomonadales(99)	Chlamydomonadales_X(99)	Chlamydomonadales_X_unclassified(99)	Chlamydomonadales_X_unclassified(99)	0	0	413	0	0	0	0	0	0	0	0	0	0	19	0	0	23	0	13	0	88	0	0	0	0	0	0	0	0	0	0	0	0	0	0	0	0	0	0	0	0
N13927_381	Eukaryota(100)	Excavata(99)	Discoba(99)	Euglenida(99)	Euglenophyceae(99)	Euglenaceae(97)	Trachelomonas(84)	Trachelomonas_unclassified(84)	0	0	0	139	22	0	13	0	0	0	0	0	20	18	4	0	0	0	3	48	15	14	0	7	0	0	0	50	49	11	0	0	0	0	0	0	0	0	0	0	0
N156206_381	Eukaryota(100)	Opisthokonta(100)	Metazoa(100)	Tardigrada(100)	Tardigrada_X(100)	Tardigrada_XX(100)	Thulinius(90)	Thulinius_stephaniae(90)	0	376	0	0	0	0	0	0	0	0	0	0	5	0	0	0	0	0	0	0	0	0	0	0	0	0	0	0	0	0	0	0	0	0	0	0	0	0	0	0	0
N88101_381	Eukaryota(100)	Eukaryota_unclassified(100)	Eukaryota_unclassified(100)	Eukaryota_unclassified(100)	Eukaryota_unclassified(100)	Eukaryota_unclassified(100)	Eukaryota_unclassified(100)	Eukaryota_unclassified(100)	185	12	0	0	0	0	0	0	0	0	0	0	22	0	0	0	0	0	0	0	13	0	0	0	0	0	0	0	42	0	0	0	0	0	0	0	0	0	0	0	0
N19182_380	Eukaryota(100)	Opisthokonta(98)	Fungi(86)	Fungi_unclassified(86)	Fungi_unclassified(86)	Fungi_unclassified(86)	Fungi_unclassified(86)	Fungi_unclassified(86)	0	0	111	160	0	0	46	30	0	0	0	0	0	0	0	0	0	0	0	33	0	0	0	0	0	0	0	0	0	0	0	0	0	0	0	0	0	0	0	0	0
N41942_379	unknown	unknown_unclassified(0)	unknown_unclassified(0)	unknown_unclassified(0)	unknown_unclassified(0)	unknown_unclassified(0)	unknown_unclassified(0)	unknown_unclassified(0)	0	31	0	0	0	0	0	0	0	0	0	0	0	0	0	0	0	0	0	0	0	0	0	0	0	0	0	0	0	0	0	0	0	0	0	0	0	0	22	0	0
N134386_378	Eukaryota(100)	Archaeplastida(100)	Chlorophyta(100)	Chlorophyceae(98)	Chlamydomonadales(97)	Chlamydomonadales_X(97)	Chlamydomonas(95)	Chlamydomonas_noctigama(85)	0	0	0	0	0	0	0	0	0	0	0	79	11	0	0	0	10	3	50	20	0	2	0	42	0	0	4	70	32	0	0	0	0	0	0	0	0	0	0	0	0
N49007_378	Eukaryota(97)	Eukaryota_unclassified(97)	Eukaryota_unclassified(97)	Eukaryota_unclassified(97)	Eukaryota_unclassified(97)	Eukaryota_unclassified(97)	Eukaryota_unclassified(97)	Eukaryota_unclassified(97)	15	11	0	0	0	0	0	0	0	0	0	0	0	0	0	0	0	0	0	13	0	0	0	0	0	0	0	0	0	0	0	0	0	0	0	105	50	0	0	0	0
N45024_377	Eukaryota(100)	Opisthokonta(100)	Metazoa(100)	Arthropoda(100)	Hexapoda(100)	Insecta(100)	Simulium(100)	Simulium_unclassified(100)	0	0	377	0	0	0	0	0	0	0	0	0	0	0	0	0	0	0	0	0	0	0	0	0	0	0	0	0	0	0	0	0	0	0	0	0	0	0	0	0	0
N64459_377	Eukaryota(100)	Eukaryota_unclassified(100)	Eukaryota_unclassified(100)	Eukaryota_unclassified(100)	Eukaryota_unclassified(100)	Eukaryota_unclassified(100)	Eukaryota_unclassified(100)	Eukaryota_unclassified(100)	0	13	0	0	0	0	0	0	0	0	0	0	0	0	0	0	0	0	0	31	6	6	0	0	0	0	0	0	0	0	0	0	0	0	0	110	0	0	0	0	0
N10204_376	Eukaryota(100)	Eukaryota_unclassified(100)	Eukaryota_unclassified(100)	Eukaryota_unclassified(100)	Eukaryota_unclassified(100)	Eukaryota_unclassified(100)	Eukaryota_unclassified(100)	Eukaryota_unclassified(100)	0	0	0	0	0	0	0	0	0	0	0	0	0	0	0	0	0	0	0	0	0	0	0	0	0	0	0	0	0	0	0	0	0	0	0	0	127	0	50	0	0
N171976_376	Eukaryota(100)	Eukaryota_unclassified(100)	Eukaryota_unclassified(100)	Eukaryota_unclassified(100)	Eukaryota_unclassified(100)	Eukaryota_unclassified(100)	Eukaryota_unclassified(100)	Eukaryota_unclassified(100)	0	0	0	0	0	0	0	0	0	0	0	0	0	0	0	0	0	0	0	0	0	0	0	0	0	0	0	0	0	0	0	0	0	0	0	0	0	0	376	0	0
N90541_376	Eukaryota(98)	Eukaryota_unclassified(98)	Eukaryota_unclassified(98)	Eukaryota_unclassified(98)	Eukaryota_unclassified(98)	Eukaryota_unclassified(98)	Eukaryota_unclassified(98)	Eukaryota_unclassified(98)	109	0	0	0	0	0	0	0	0	0	0	0	0	0	0	0	0	0	0	0	0	0	0	0	0	0	0	0	0	0	0	0	0	0	0	0	0	0	0	0	0
N110278_375	Eukaryota(99)	Opisthokonta(91)	Opisthokonta_unclassified(91)	Opisthokonta_unclassified(91)	Opisthokonta_unclassified(91)	Opisthokonta_unclassified(91)	Opisthokonta_unclassified(91)	Opisthokonta_unclassified(91)	100	111	54	0	0	0	0	0	0	0	0	0	0	0	0	0	0	0	0	0	0	0	0	0	0	0	0	0	0	0	0	0	0	0	0	0	0	0	0	0	0
N158570_375	Eukaryota(100)	Stramenopiles(98)	Pseudofungi(98)	Oomycota(98)	Oomycota_X(98)	Saprolegniales(91)	Saprolegniales_unclassified(91)	Saprolegniales_unclassified(91)	191	0	184	0	0	0	0	0	0	0	0	0	0	0	0	0	0	0	0	0	0	0	0	0	0	0	0	0	0	0	0	0	0	0	0	0	0	0	0	0	0
N85824_375	Eukaryota(100)	Opisthokonta(91)	Opisthokonta_unclassified(91)	Opisthokonta_unclassified(91)	Opisthokonta_unclassified(91)	Opisthokonta_unclassified(91)	Opisthokonta_unclassified(91)	Opisthokonta_unclassified(91)	0	41	0	0	0	0	0	0	0	0	0	0	0	0	0	0	0	0	0	0	0	0	0	0	0	0	0	0	0	0	0	0	0	0	0	0	0	0	0	0	0
N107841_374	Bacteria(94)	Bacteria_X(93)	Proteobacteria(93)	Alphaproteobacteria(93)	Alphaproteobacteria_unclassified(93)	Alphaproteobacteria_unclassified(93)	Alphaproteobacteria_unclassified(93)	Alphaproteobacteria_unclassified(93)	0	0	0	0	0	0	0	0	0	0	0	0	0	0	0	0	0	0	0	0	0	0	0	0	0	0	0	0	0	0	0	0	0	0	0	0	0	0	0	0	0
N103813_372	Eukaryota(100)	Stramenopiles(99)	Opalozoa(99)	Bicoecea(99)	Pseudodendromonadales(99)	Pseudodendromonadales_X(99)	Nerada(99)	Nerada_mexicana(99)	0	0	372	0	0	0	0	0	0	0	0	0	0	0	0	0	0	0	0	0	0	0	0	0	0	0	0	0	0	0	0	0	0	0	0	0	0	0	0	0	0
N73426_372	Eukaryota(100)	Alveolata(100)	Apicomplexa(100)	Gregarinomorphea(100)	Neogregarinorida(100)	Actinocephalidae(100)	Monocystis(92)	Monocystis_unclassified(92)	0	0	0	0	0	0	0	0	0	0	0	0	0	0	0	0	0	0	0	372	0	0	0	0	0	0	0	0	0	0	0	0	0	0	0	0	0	0	0	0	0
N164000_371	Eukaryota(100)	Rhizaria(87)	Cercozoa(87)	Cercozoa_unclassified(87)	Cercozoa_unclassified(87)	Cercozoa_unclassified(87)	Cercozoa_unclassified(87)	Cercozoa_unclassified(87)	0	0	0	0	0	0	0	0	28	0	0	0	0	0	0	0	0	0	0	0	0	0	0	0	0	0	0	0	0	0	0	0	0	0	0	0	0	0	0	0	0
N153563_370	Eukaryota(99)	Eukaryota_unclassified(99)	Eukaryota_unclassified(99)	Eukaryota_unclassified(99)	Eukaryota_unclassified(99)	Eukaryota_unclassified(99)	Eukaryota_unclassified(99)	Eukaryota_unclassified(99)	0	0	0	0	0	0	0	0	0	0	0	0	0	0	0	0	0	0	0	0	0	0	0	0	0	0	0	0	0	0	0	0	0	0	0	0	0	0	0	0	0
N160804_370	Eukaryota(100)	Alveolata(100)	Ciliophora(100)	Oligohymenophorea(100)	Apostomatia(100)	Foettingeriidae(84)	Foettingeriidae_unclassified(84)	Foettingeriidae_unclassified(84)	0	370	0	0	0	0	0	0	0	0	0	0	0	0	0	0	0	0	0	0	0	0	0	0	0	0	0	0	0	0	0	0	0	0	0	0	0	0	0	0	0
N88319_370	Eukaryota(98)	Eukaryota_unclassified(98)	Eukaryota_unclassified(98)	Eukaryota_unclassified(98)	Eukaryota_unclassified(98)	Eukaryota_unclassified(98)	Eukaryota_unclassified(98)	Eukaryota_unclassified(98)	370	0	0	0	0	0	0	0	0	0	0	0	0	0	0	0	0	0	0	0	0	0	0	0	0	0	0	0	0	0	0	0	0	0	0	0	0	0	0	0	0
N27497_369	Eukaryota(100)	Opisthokonta(96)	Fungi(93)	Fungi_unclassified(93)	Fungi_unclassified(93)	Fungi_unclassified(93)	Fungi_unclassified(93)	Fungi_unclassified(93)	38	0	196	27	27	0	12	0	0	0	0	0	0	0	0	0	0	0	0	59	10	0	0	0	0	0	0	0	0	0	0	0	0	0	0	0	0	0	0	0	0
N40428_369	Eukaryota(97)	Stramenopiles(82)	Stramenopiles_unclassified(82)	Stramenopiles_unclassified(82)	Stramenopiles_unclassified(82)	Stramenopiles_unclassified(82)	Stramenopiles_unclassified(82)	Stramenopiles_unclassified(82)	0	0	0	120	54	0	0	0	0	0	0	55	0	0	0	0	0	0	0	104	0	0	0	0	0	0	0	0	36	0	0	0	0	0	0	0	0	0	0	0	0
N46429_369	Eukaryota(100)	Excavata(97)	Discoba(97)	Kinetoplastea(97)	Trypanosomatida(82)	Trypanosomatidae(82)	Trypanosomatidae_unclassified(82)	Trypanosomatidae_unclassified(82)	0	89	0	24	24	0	0	0	19	0	0	9	0	15	4	0	0	0	0	16	12	0	0	0	0	0	0	27	5	0	5	0	0	0	0	0	0	0	0	0	0
N52216_367	Eukaryota(93)	Eukaryota_unclassified(93)	Eukaryota_unclassified(93)	Eukaryota_unclassified(93)	Eukaryota_unclassified(93)	Eukaryota_unclassified(93)	Eukaryota_unclassified(93)	Eukaryota_unclassified(93)	84	0	266	0	0	0	0	0	0	0	0	0	0	0	0	0	0	0	0	0	0	0	0	0	0	0	0	0	0	0	0	0	0	0	0	0	0	0	0	0	0
N90467_367	Eukaryota(100)	Rhizaria(98)	Cercozoa(98)	Filosa-Imbricatea(98)	Euglyphida(98)	Euglyphidae(98)	Euglypha(98)	Euglypha_acanthophora(96)	0	168	0	0	0	0	0	0	0	0	0	0	0	0	0	0	0	0	0	199	0	0	0	0	0	0	0	0	0	0	0	0	0	0	0	0	0	0	0	0	0
N69844_366	Eukaryota(100)	Alveolata(100)	Ciliophora(100)	Spirotrichea(100)	Hypotrichia(99)	Hypotrichia_unclassified(99)	Hypotrichia_unclassified(99)	Hypotrichia_unclassified(99)	0	0	0	0	0	0	0	0	0	0	0	0	298	0	0	0	0	0	0	0	0	0	0	0	0	0	0	0	0	0	0	0	0	0	0	0	0	0	0	0	0
N22266_364	Eukaryota(100)	Eukaryota_unclassified(100)	Eukaryota_unclassified(100)	Eukaryota_unclassified(100)	Eukaryota_unclassified(100)	Eukaryota_unclassified(100)	Eukaryota_unclassified(100)	Eukaryota_unclassified(100)	0	15	0	0	0	0	42	0	0	0	0	0	21	6	7	0	0	0	0	6	39	0	0	0	0	0	0	36	0	32	0	0	0	0	0	71	51	0	30	0	0
N80256_364	Eukaryota(100)	Archaeplastida(99)	Chlorophyta(99)	Chlorophyceae(80)	Chlorophyceae_unclassified(80)	Chlorophyceae_unclassified(80)	Chlorophyceae_unclassified(80)	Chlorophyceae_unclassified(80)	39	44	0	0	0	0	0	0	0	0	0	68	0	0	0	0	0	0	4	0	50	4	0	0	0	0	0	32	73	17	33	0	0	0	0	0	0	0	0	0	0
N133113_363	Eukaryota(100)	Archaeplastida(98)	Chlorophyta(98)	Chlorophyceae(95)	Chlorophyceae_unclassified(95)	Chlorophyceae_unclassified(95)	Chlorophyceae_unclassified(95)	Chlorophyceae_unclassified(95)	138	0	0	0	0	0	13	0	0	0	0	0	0	10	0	0	0	0	0	0	32	12	0	15	0	0	0	24	58	51	10	0	0	0	0	0	0	0	0	0	0
N139107_363	Eukaryota(100)	Excavata(99)	Discoba(99)	Kinetoplastea(98)	Kinetoplastea_unclassified(98)	Kinetoplastea_unclassified(98)	Kinetoplastea_unclassified(98)	Kinetoplastea_unclassified(98)	0	9	0	41	0	0	0	0	0	0	0	0	42	33	4	0	0	0	0	25	42	5	0	0	0	0	0	0	0	0	0	0	0	0	0	57	0	0	0	0	0
N40383_363	Eukaryota(100)	Stramenopiles(89)	Sagenista(86)	Labyrinthulomycetes(86)	Amphifilida(86)	Amphifilaceae(86)	Amphifilaceae_unclassified(86)	Amphifilaceae_unclassified(86)	0	30	0	0	0	0	0	0	0	0	0	57	14	6	0	0	0	0	0	48	29	9	0	0	0	0	0	40	0	0	0	0	0	0	0	0	0	0	0	0	0
N129188_362	Eukaryota(95)	Stramenopiles(81)	Stramenopiles_unclassified(81)	Stramenopiles_unclassified(81)	Stramenopiles_unclassified(81)	Stramenopiles_unclassified(81)	Stramenopiles_unclassified(81)	Stramenopiles_unclassified(81)	0	90	0	0	0	0	0	0	0	0	0	0	0	0	0	0	0	0	0	0	0	0	0	0	0	0	0	66	0	0	0	0	0	0	0	0	0	0	0	0	0
N170958_362	Eukaryota(100)	Alveolata(99)	Ciliophora(96)	Phyllopharyngea(91)	Cyrtophoria_4(83)	Chilodonellidae(83)	Chilodonellidae_unclassified(83)	Chilodonellidae_unclassified(83)	431	0	0	0	0	0	0	0	0	0	0	0	0	0	0	0	0	0	0	0	0	0	0	0	0	0	0	0	0	0	90	0	0	0	0	0	0	0	0	0	0
N143680_360	Eukaryota(99)	Amoebozoa(97)	Conosa(95)	Archamoebea(89)	Mastigamoebida(89)	Mastigamoebidae(89)	Mastigamoeba(82)	Mastigamoeba_sp.(81)	0	0	0	0	0	0	0	0	0	0	0	0	0	0	0	0	16	13	0	0	0	0	0	0	0	0	0	0	0	0	0	0	0	0	0	0	0	0	0	0	0
N30758_360	Eukaryota(99)	Opisthokonta(96)	Fungi(89)	Fungi_unclassified(89)	Fungi_unclassified(89)	Fungi_unclassified(89)	Fungi_unclassified(89)	Fungi_unclassified(89)	101	72	183	0	0	0	0	0	0	0	0	0	0	0	0	0	0	0	0	0	0	0	0	0	0	0	0	0	0	0	0	0	0	0	0	0	0	0	0	0	0
N58788_360	Eukaryota(100)	Opisthokonta(100)	Metazoa(100)	Nematoda(98)	Chromadorea(98)	Chromadorea_X(98)	Chromadorea_X_unclassified(98)	Chromadorea_X_unclassified(98)	0	120	0	0	0	0	0	0	0	0	0	0	0	0	0	0	0	0	0	0	0	0	0	0	0	0	0	0	0	0	0	0	0	0	0	0	0	0	0	0	0
N16726_359	Eukaryota(100)	Alveolata(100)	Ciliophora(99)	Oligohymenophorea(97)	Peniculia(97)	Paranassulidae(87)	Paranassula(87)	Paranassula_sp.(87)	0	0	0	0	0	0	0	0	0	0	0	0	0	0	0	0	0	0	0	0	0	0	0	0	0	0	137	0	0	222	0	0	0	0	0	0	0	0	0	0	0
N27043_359	unknown	unknown_unclassified(0)	unknown_unclassified(0)	unknown_unclassified(0)	unknown_unclassified(0)	unknown_unclassified(0)	unknown_unclassified(0)	unknown_unclassified(0)	2	0	0	45	7	0	0	11	5	0	0	13	9	2	0	0	0	0	0	25	10	2	0	0	10	0	0	0	2	5	4	0	7	0	0	13	8	0	0	0	0
N102723_356	Eukaryota(98)	Eukaryota_unclassified(98)	Eukaryota_unclassified(98)	Eukaryota_unclassified(98)	Eukaryota_unclassified(98)	Eukaryota_unclassified(98)	Eukaryota_unclassified(98)	Eukaryota_unclassified(98)	0	0	0	0	0	0	0	0	0	0	0	54	0	0	0	0	0	0	0	0	0	0	0	0	0	0	0	10	0	0	13	0	0	0	0	0	0	0	0	0	0
N151195_356	Eukaryota(100)	Excavata(100)	Discoba(100)	Euglenida(99)	Euglenophyceae(99)	Euglenaceae(96)	Euglena(93)	Euglena_unclassified(93)	0	0	0	0	0	0	0	0	0	0	0	6	0	0	0	0	0	0	0	14	38	14	0	53	0	0	0	23	144	0	0	0	0	0	0	0	0	0	0	0	0
N18344_356	Eukaryota(100)	Archaeplastida(100)	Chlorophyta(100)	Ulvophyceae(100)	Ulotrichales(100)	Ulotrichales_X(100)	Trichosarcina(98)	Trichosarcina_unclassified(98)	269	31	33	0	0	0	0	0	0	0	0	0	0	0	0	0	0	0	5	0	0	0	0	0	0	0	0	0	0	0	8	0	0	0	0	0	0	0	0	0	0
N90770_356	Eukaryota(100)	Eukaryota_unclassified(100)	Eukaryota_unclassified(100)	Eukaryota_unclassified(100)	Eukaryota_unclassified(100)	Eukaryota_unclassified(100)	Eukaryota_unclassified(100)	Eukaryota_unclassified(100)	0	49	0	0	6	0	0	0	0	0	0	19	0	0	0	0	0	0	0	108	0	0	0	0	0	0	0	14	0	0	0	0	0	0	0	100	0	0	0	0	0
N123074_355	Eukaryota(100)	Archaeplastida(100)	Chlorophyta(100)	Chlorophyceae(100)	Chlamydomonadales(84)	Chlamydomonadales_X(84)	Chlamydomonadales_X_unclassified(84)	Chlamydomonadales_X_unclassified(84)	0	52	0	0	0	0	71	0	0	0	0	0	0	0	0	0	0	0	0	7	13	0	0	0	0	0	0	0	201	0	11	0	0	0	0	0	0	0	0	0	0
N131376_355	Eukaryota(99)	Eukaryota_unclassified(99)	Eukaryota_unclassified(99)	Eukaryota_unclassified(99)	Eukaryota_unclassified(99)	Eukaryota_unclassified(99)	Eukaryota_unclassified(99)	Eukaryota_unclassified(99)	0	0	0	34	0	0	20	0	0	0	0	82	0	0	0	0	0	0	0	174	0	0	0	0	0	0	0	19	0	0	0	0	0	0	0	0	0	0	0	0	0
N104964_354	Eukaryota(100)	Alveolata(100)	Dinoflagellata(99)	Dinophyceae(99)	Dinophyceae_unclassified(99)	Dinophyceae_unclassified(99)	Dinophyceae_unclassified(99)	Dinophyceae_unclassified(99)	0	34	0	0	0	0	0	0	0	0	0	0	0	0	0	0	0	0	0	0	0	0	0	0	0	0	0	0	0	0	0	0	0	0	0	0	0	173	0	0	0
N144058_354	Eukaryota(98)	Eukaryota_unclassified(98)	Eukaryota_unclassified(98)	Eukaryota_unclassified(98)	Eukaryota_unclassified(98)	Eukaryota_unclassified(98)	Eukaryota_unclassified(98)	Eukaryota_unclassified(98)	0	0	0	0	0	0	0	0	0	0	0	0	6	0	0	0	0	0	0	0	0	0	0	0	0	0	0	0	0	0	0	0	120	0	0	0	0	0	0	0	0
N35322_354	Eukaryota(99)	Opisthokonta(90)	Fungi(84)	Fungi_unclassified(84)	Fungi_unclassified(84)	Fungi_unclassified(84)	Fungi_unclassified(84)	Fungi_unclassified(84)	0	44	0	0	23	0	30	0	42	0	0	0	3	9	3	0	24	0	22	13	3	6	19	5	6	0	0	0	0	11	13	0	0	7	0	0	0	0	0	0	0
N88637_354	Eukaryota(100)	Alveolata(100)	Apicomplexa(100)	Gregarinomorphea(100)	Neogregarinorida(100)	Actinocephalidae(100)	Monocystis(85)	Monocystis_unclassified(85)	0	0	0	0	0	0	0	0	0	0	0	0	0	0	0	0	0	0	0	0	0	0	0	0	0	0	0	0	0	0	0	0	0	0	0	0	0	0	0	0	0
N50900_353	Eukaryota(100)	Stramenopiles(100)	Ochrophyta(100)	Bacillariophyta(100)	Bacillariophyta_X(100)	Polar-centric-Mediophyceae(100)	Polar-centric-Mediophyceae_unclassified(100)	Polar-centric-Mediophyceae_unclassified(100)	0	94	0	0	70	0	0	0	0	0	0	52	0	0	0	0	0	8	0	44	0	0	0	0	0	0	0	42	0	0	0	0	0	0	5	0	0	0	0	0	0
N126469_352	Eukaryota(92)	Eukaryota_unclassified(92)	Eukaryota_unclassified(92)	Eukaryota_unclassified(92)	Eukaryota_unclassified(92)	Eukaryota_unclassified(92)	Eukaryota_unclassified(92)	Eukaryota_unclassified(92)	0	0	0	0	5	0	0	0	0	0	0	0	0	0	0	0	0	0	0	0	0	0	0	0	0	0	0	0	0	0	0	0	0	0	0	0	0	0	0	0	0
N135260_351	Eukaryota(93)	Eukaryota_unclassified(93)	Eukaryota_unclassified(93)	Eukaryota_unclassified(93)	Eukaryota_unclassified(93)	Eukaryota_unclassified(93)	Eukaryota_unclassified(93)	Eukaryota_unclassified(93)	0	0	0	0	0	0	0	0	0	0	0	0	0	0	0	0	0	0	0	0	0	0	0	0	0	0	0	0	0	0	0	0	0	0	0	0	0	0	0	0	0
N20894_351	Eukaryota(100)	Stramenopiles(84)	Stramenopiles_unclassified(84)	Stramenopiles_unclassified(84)	Stramenopiles_unclassified(84)	Stramenopiles_unclassified(84)	Stramenopiles_unclassified(84)	Stramenopiles_unclassified(84)	0	19	143	0	0	0	0	0	0	0	0	0	33	0	0	0	0	0	0	0	0	0	0	0	0	0	0	0	0	0	0	0	0	0	0	0	61	0	0	0	0
N100461_350	Eukaryota(100)	Archaeplastida(100)	Chlorophyta(100)	Trebouxiophyceae(100)	Microthamniales(97)	Microthamniales_X(97)	Trebouxia(97)	Trebouxia_impressa(82)	85	95	170	0	0	0	0	0	0	0	0	0	0	0	0	0	0	0	0	0	0	0	0	0	0	0	0	0	0	0	0	0	0	0	0	0	0	0	0	0	0
N134272_349	Eukaryota(100)	Opisthokonta(100)	Fungi(100)	Ascomycota(100)	Pezizomycotina(100)	Eurotiomycetes(99)	Eurotiomycetes_unclassified(99)	Eurotiomycetes_unclassified(99)	0	0	349	0	0	0	0	0	0	0	0	0	0	0	0	0	0	0	0	0	0	0	0	0	0	0	0	0	0	0	0	0	0	0	0	0	0	0	0	0	0
N36989_349	Eukaryota(99)	Alveolata(97)	Ciliophora(93)	Ciliophora_unclassified(93)	Ciliophora_unclassified(93)	Ciliophora_unclassified(93)	Ciliophora_unclassified(93)	Ciliophora_unclassified(93)	0	38	0	0	0	0	33	0	31	12	26	0	0	13	0	0	0	0	0	0	0	8	0	0	0	0	0	0	0	0	0	0	0	0	0	0	0	0	0	0	0
N154032_30	Eukaryota(98)	Eukaryota_unclassified(98)	Eukaryota_unclassified(98)	Eukaryota_unclassified(98)	Eukaryota_unclassified(98)	Eukaryota_unclassified(98)	Eukaryota_unclassified(98)	Eukaryota_unclassified(98)	0	16	0	0	0	0	0	0	0	0	0	0	0	0	0	0	0	0	0	0	0	0	0	0	0	0	0	0	0	0	0	0	0	0	0	0	0	0	0	0	0
N155605_30	Eukaryota(100)	Eukaryota_unclassified(100)	Eukaryota_unclassified(100)	Eukaryota_unclassified(100)	Eukaryota_unclassified(100)	Eukaryota_unclassified(100)	Eukaryota_unclassified(100)	Eukaryota_unclassified(100)	0	0	0	0	0	0	0	0	0	0	0	0	0	0	0	0	0	0	0	0	0	4	0	0	0	0	0	0	0	0	0	0	0	0	0	0	0	0	0	0	0
N162241_30	Eukaryota(94)	Eukaryota_unclassified(94)	Eukaryota_unclassified(94)	Eukaryota_unclassified(94)	Eukaryota_unclassified(94)	Eukaryota_unclassified(94)	Eukaryota_unclassified(94)	Eukaryota_unclassified(94)	0	0	0	0	0	0	0	0	0	0	8	0	0	0	0	0	0	0	0	4	0	0	0	0	0	0	0	0	0	0	0	0	0	0	0	0	0	0	0	0	0
N163057_30	Eukaryota(96)	Eukaryota_unclassified(96)	Eukaryota_unclassified(96)	Eukaryota_unclassified(96)	Eukaryota_unclassified(96)	Eukaryota_unclassified(96)	Eukaryota_unclassified(96)	Eukaryota_unclassified(96)	0	0	0	0	0	0	0	0	0	0	0	0	0	0	0	0	0	0	0	0	0	0	0	0	0	0	0	0	0	0	0	0	0	0	0	0	0	0	0	0	0
N18056_30	Eukaryota(100)	Alveolata(100)	Apicomplexa(100)	Gregarinomorphea(100)	Neogregarinorida(100)	Actinocephalidae(100)	Monocystis(100)	Monocystis_sp.(100)	0	0	0	0	0	0	0	0	0	0	0	0	0	0	0	0	0	0	0	0	0	0	0	0	0	0	0	0	0	0	0	0	0	0	0	0	0	0	0	23	0
N29809_30	Eukaryota(100)	Excavata(86)	Discoba(86)	Euglenida(82)	Euglenida_unclassified(82)	Euglenida_unclassified(82)	Euglenida_unclassified(82)	Euglenida_unclassified(82)	0	11	0	0	0	0	0	0	0	0	0	0	0	0	0	0	0	0	0	0	0	0	0	0	0	0	0	0	0	0	0	0	0	0	0	0	0	0	0	0	0
N33583_30	Eukaryota(99)	Opisthokonta(96)	Fungi(88)	Fungi_unclassified(88)	Fungi_unclassified(88)	Fungi_unclassified(88)	Fungi_unclassified(88)	Fungi_unclassified(88)	0	28	0	0	0	0	0	0	0	0	0	0	0	0	0	0	0	0	0	0	0	2	0	0	0	0	0	0	0	0	0	0	0	0	0	0	0	0	0	0	0
N36737_30	Eukaryota(100)	Eukaryota_unclassified(100)	Eukaryota_unclassified(100)	Eukaryota_unclassified(100)	Eukaryota_unclassified(100)	Eukaryota_unclassified(100)	Eukaryota_unclassified(100)	Eukaryota_unclassified(100)	0	0	0	0	0	0	0	0	0	0	0	0	0	11	0	0	10	0	0	0	0	9	0	0	0	0	0	0	0	0	0	0	0	0	0	0	0	0	0	0	0
N36958_30	Eukaryota(82)	Eukaryota_unclassified(82)	Eukaryota_unclassified(82)	Eukaryota_unclassified(82)	Eukaryota_unclassified(82)	Eukaryota_unclassified(82)	Eukaryota_unclassified(82)	Eukaryota_unclassified(82)	0	0	6	0	0	0	0	0	0	0	0	0	0	0	0	0	0	0	0	0	0	0	0	0	0	0	0	0	0	0	0	0	0	0	0	0	0	0	0	0	0
N39421_30	Eukaryota(100)	Alveolata(96)	Ciliophora(96)	Spirotrichea(94)	Hypotrichia(93)	Hypotrichia_unclassified(93)	Hypotrichia_unclassified(93)	Hypotrichia_unclassified(93)	0	0	0	0	0	0	0	0	0	0	0	0	0	0	0	0	0	0	0	0	0	0	0	0	0	0	0	0	0	0	0	0	0	0	0	0	0	0	0	0	0
N45891_30	Eukaryota(100)	Opisthokonta(100)	Metazoa(100)	Arthropoda(100)	Hexapoda(100)	Insecta(100)	Ablabesmyia(87)	Ablabesmyia_rhamphe(87)	0	30	0	0	0	0	0	0	0	0	0	0	0	0	0	0	0	0	0	0	0	0	0	0	0	0	0	0	0	0	0	0	0	0	0	0	0	0	0	0	0
N47155_30	Eukaryota(100)	Eukaryota_unclassified(100)	Eukaryota_unclassified(100)	Eukaryota_unclassified(100)	Eukaryota_unclassified(100)	Eukaryota_unclassified(100)	Eukaryota_unclassified(100)	Eukaryota_unclassified(100)	0	0	0	0	0	0	0	0	0	0	0	0	0	0	0	0	0	0	0	0	0	0	0	0	0	0	0	0	0	0	0	0	0	0	0	0	0	0	0	0	0
N48686_30	Eukaryota(100)	Stramenopiles(91)	Ochrophyta(88)	Ochrophyta_unclassified(88)	Ochrophyta_unclassified(88)	Ochrophyta_unclassified(88)	Ochrophyta_unclassified(88)	Ochrophyta_unclassified(88)	0	30	0	0	0	0	0	0	0	0	0	0	0	0	0	0	0	0	0	0	0	0	0	0	0	0	0	0	0	0	0	0	0	0	0	0	0	0	0	0	0
N53646_30	Eukaryota(89)	Eukaryota_unclassified(89)	Eukaryota_unclassified(89)	Eukaryota_unclassified(89)	Eukaryota_unclassified(89)	Eukaryota_unclassified(89)	Eukaryota_unclassified(89)	Eukaryota_unclassified(89)	0	0	0	0	6	0	0	0	12	0	0	0	0	0	0	0	0	0	0	0	0	0	0	0	0	0	0	0	0	0	0	0	12	0	0	0	0	0	0	0	0
N55542_30	Eukaryota(100)	Eukaryota_unclassified(100)	Eukaryota_unclassified(100)	Eukaryota_unclassified(100)	Eukaryota_unclassified(100)	Eukaryota_unclassified(100)	Eukaryota_unclassified(100)	Eukaryota_unclassified(100)	0	0	0	0	0	0	0	0	0	0	0	0	0	0	0	0	0	0	0	19	0	0	0	0	0	0	0	0	0	0	0	0	0	0	0	0	0	0	0	0	0
N62449_30	Eukaryota(100)	Opisthokonta(88)	Opisthokonta_unclassified(88)	Opisthokonta_unclassified(88)	Opisthokonta_unclassified(88)	Opisthokonta_unclassified(88)	Opisthokonta_unclassified(88)	Opisthokonta_unclassified(88)	0	0	0	0	0	0	0	0	0	0	0	0	0	0	0	0	0	0	0	0	0	0	0	0	0	0	0	0	0	0	0	0	0	0	0	0	0	0	0	0	0
N62998_30	Eukaryota(99)	Opisthokonta(94)	Opisthokonta_unclassified(94)	Opisthokonta_unclassified(94)	Opisthokonta_unclassified(94)	Opisthokonta_unclassified(94)	Opisthokonta_unclassified(94)	Opisthokonta_unclassified(94)	0	0	0	0	0	0	0	0	0	0	0	0	0	0	0	0	0	0	0	14	0	0	0	0	0	0	0	0	0	0	0	0	0	0	0	0	0	0	0	0	0
N70492_30	unknown	unknown_unclassified(0)	unknown_unclassified(0)	unknown_unclassified(0)	unknown_unclassified(0)	unknown_unclassified(0)	unknown_unclassified(0)	unknown_unclassified(0)	0	0	0	0	0	0	0	0	0	0	0	0	4	0	0	0	0	0	0	0	0	0	0	0	0	0	0	0	0	0	0	0	0	0	0	0	0	0	0	0	0
N74459_30	Eukaryota(100)	Opisthokonta(91)	Metazoa(86)	Arthropoda(81)	Arthropoda_unclassified(81)	Arthropoda_unclassified(81)	Arthropoda_unclassified(81)	Arthropoda_unclassified(81)	0	30	0	0	0	0	0	0	0	0	0	0	0	0	0	0	0	0	0	0	0	0	0	0	0	0	0	0	0	0	0	0	0	0	0	0	0	0	0	0	0
N81494_30	Eukaryota(100)	Eukaryota_unclassified(100)	Eukaryota_unclassified(100)	Eukaryota_unclassified(100)	Eukaryota_unclassified(100)	Eukaryota_unclassified(100)	Eukaryota_unclassified(100)	Eukaryota_unclassified(100)	0	0	0	0	0	0	0	0	0	0	0	0	0	0	0	0	0	0	0	0	0	0	0	0	0	0	0	0	0	0	0	0	0	0	0	0	0	0	0	0	0
N118377_29	Eukaryota(96)	Eukaryota_unclassified(96)	Eukaryota_unclassified(96)	Eukaryota_unclassified(96)	Eukaryota_unclassified(96)	Eukaryota_unclassified(96)	Eukaryota_unclassified(96)	Eukaryota_unclassified(96)	0	0	0	0	0	0	0	0	0	0	0	0	0	0	0	0	0	0	0	0	0	0	0	0	0	0	0	0	0	0	0	0	0	0	0	0	0	0	0	0	0
N118421_29	Eukaryota(95)	Eukaryota_unclassified(95)	Eukaryota_unclassified(95)	Eukaryota_unclassified(95)	Eukaryota_unclassified(95)	Eukaryota_unclassified(95)	Eukaryota_unclassified(95)	Eukaryota_unclassified(95)	0	29	0	0	0	0	0	0	0	0	0	0	0	0	0	0	0	0	0	0	0	0	0	0	0	0	0	0	0	0	0	0	0	0	0	0	0	0	0	0	0
N118780_29	Eukaryota(90)	Eukaryota_unclassified(90)	Eukaryota_unclassified(90)	Eukaryota_unclassified(90)	Eukaryota_unclassified(90)	Eukaryota_unclassified(90)	Eukaryota_unclassified(90)	Eukaryota_unclassified(90)	0	0	0	0	0	0	0	0	0	0	0	0	0	0	0	0	0	0	0	0	0	0	0	0	0	0	0	0	0	0	0	0	0	0	0	0	0	0	0	0	0
N131178_29	Eukaryota(97)	Eukaryota_unclassified(97)	Eukaryota_unclassified(97)	Eukaryota_unclassified(97)	Eukaryota_unclassified(97)	Eukaryota_unclassified(97)	Eukaryota_unclassified(97)	Eukaryota_unclassified(97)	0	29	0	0	0	0	0	0	0	0	0	0	0	0	0	0	0	0	0	0	0	0	0	0	0	0	0	0	0	0	0	0	0	0	0	0	0	0	0	0	0
N131743_29	Eukaryota(95)	Eukaryota_unclassified(95)	Eukaryota_unclassified(95)	Eukaryota_unclassified(95)	Eukaryota_unclassified(95)	Eukaryota_unclassified(95)	Eukaryota_unclassified(95)	Eukaryota_unclassified(95)	0	0	0	0	0	0	0	0	0	0	0	0	0	0	0	0	0	0	0	0	0	0	0	0	0	0	0	0	0	0	0	0	0	0	0	29	0	0	0	0	0
N14036_29	Eukaryota(98)	Opisthokonta(93)	Metazoa(91)	Nematoda(83)	Chromadorea(83)	Chromadorea_X(83)	Chromadorea_X_unclassified(83)	Chromadorea_X_unclassified(83)	0	29	0	0	0	0	0	0	0	0	0	0	0	0	0	0	0	0	0	0	0	0	0	0	0	0	0	0	0	0	0	0	0	0	0	0	0	0	0	0	0
N160246_29	Eukaryota(100)	Amoebozoa(96)	Conosa(96)	Archamoebea(95)	Mastigamoebida(95)	Mastigamoebidae(95)	Mastigamoeba(95)	Mastigamoeba_sp.(95)	0	0	0	0	0	0	19	0	0	0	0	0	0	10	0	0	0	0	0	0	0	0	0	0	0	0	0	0	0	0	0	0	0	0	0	0	0	0	0	0	0
N164264_29	Eukaryota(85)	Eukaryota_unclassified(85)	Eukaryota_unclassified(85)	Eukaryota_unclassified(85)	Eukaryota_unclassified(85)	Eukaryota_unclassified(85)	Eukaryota_unclassified(85)	Eukaryota_unclassified(85)	0	0	0	0	0	0	0	0	0	0	7	0	0	0	0	0	0	0	0	0	0	0	0	0	0	0	0	0	0	0	0	0	0	0	0	0	17	0	0	0	0
N168880_29	Eukaryota(98)	Eukaryota_unclassified(98)	Eukaryota_unclassified(98)	Eukaryota_unclassified(98)	Eukaryota_unclassified(98)	Eukaryota_unclassified(98)	Eukaryota_unclassified(98)	Eukaryota_unclassified(98)	0	0	0	0	0	0	0	0	0	0	0	0	0	0	0	0	0	0	0	0	0	0	0	0	0	0	0	0	0	0	0	0	0	0	0	0	0	0	0	0	0
N22359_29	Eukaryota(98)	Alveolata(89)	Alveolata_unclassified(89)	Alveolata_unclassified(89)	Alveolata_unclassified(89)	Alveolata_unclassified(89)	Alveolata_unclassified(89)	Alveolata_unclassified(89)	0	0	0	0	29	0	0	0	0	0	0	0	0	0	0	0	0	0	0	0	0	0	0	0	0	0	0	0	0	0	0	0	0	0	0	0	0	0	0	0	0
N23925_29	Eukaryota(100)	Opisthokonta(94)	Opisthokonta_unclassified(94)	Opisthokonta_unclassified(94)	Opisthokonta_unclassified(94)	Opisthokonta_unclassified(94)	Opisthokonta_unclassified(94)	Opisthokonta_unclassified(94)	0	16	0	0	0	0	0	0	0	0	0	0	0	0	0	0	0	0	0	13	0	0	0	0	0	0	0	0	0	0	0	0	0	0	0	0	0	0	0	0	0
N39995_29	Eukaryota(98)	Eukaryota_unclassified(98)	Eukaryota_unclassified(98)	Eukaryota_unclassified(98)	Eukaryota_unclassified(98)	Eukaryota_unclassified(98)	Eukaryota_unclassified(98)	Eukaryota_unclassified(98)	29	0	0	0	0	0	0	0	0	0	0	0	0	0	0	0	0	0	0	0	0	0	0	0	0	0	0	0	0	0	0	0	0	0	0	0	0	0	0	0	0
N40024_29	Eukaryota(95)	Eukaryota_unclassified(95)	Eukaryota_unclassified(95)	Eukaryota_unclassified(95)	Eukaryota_unclassified(95)	Eukaryota_unclassified(95)	Eukaryota_unclassified(95)	Eukaryota_unclassified(95)	0	29	0	0	0	0	0	0	0	0	0	0	0	0	0	0	0	0	0	0	0	0	0	0	0	0	0	0	0	0	0	0	0	0	0	0	0	0	0	0	0
N54296_29	Eukaryota(100)	Opisthokonta(100)	Fungi(99)	Basidiomycota(99)	Agaricomycotina(99)	Tremellomycetes(98)	Tremellomycetes_unclassified(98)	Tremellomycetes_unclassified(98)	0	15	0	0	0	0	0	0	0	0	0	0	0	0	0	0	0	0	0	0	0	0	0	0	0	0	0	0	0	0	0	0	0	0	0	0	0	0	0	0	0
N61312_29	Eukaryota(90)	Eukaryota_unclassified(90)	Eukaryota_unclassified(90)	Eukaryota_unclassified(90)	Eukaryota_unclassified(90)	Eukaryota_unclassified(90)	Eukaryota_unclassified(90)	Eukaryota_unclassified(90)	0	2	0	0	16	0	0	0	0	0	0	0	0	0	0	0	0	0	0	0	0	0	0	0	0	0	0	0	0	0	0	0	0	0	0	0	0	0	0	0	0
N65882_29	Eukaryota(100)	Excavata(99)	Discoba(99)	Euglenida(99)	Euglenophyceae(96)	Euglenaceae(85)	Euglenaceae_unclassified(85)	Euglenaceae_unclassified(85)	0	0	0	0	0	0	0	0	0	0	0	0	0	0	0	0	0	0	0	0	0	0	0	0	0	0	0	0	11	18	0	0	0	0	0	0	0	0	0	0	0
N68811_29	Eukaryota(95)	Eukaryota_unclassified(95)	Eukaryota_unclassified(95)	Eukaryota_unclassified(95)	Eukaryota_unclassified(95)	Eukaryota_unclassified(95)	Eukaryota_unclassified(95)	Eukaryota_unclassified(95)	29	0	0	0	0	0	0	0	0	0	0	0	0	0	0	0	0	0	0	0	0	0	0	0	0	0	0	0	0	0	0	0	0	0	0	0	0	0	0	0	0
N92665_29	Eukaryota(100)	Opisthokonta(95)	Opisthokonta_unclassified(95)	Opisthokonta_unclassified(95)	Opisthokonta_unclassified(95)	Opisthokonta_unclassified(95)	Opisthokonta_unclassified(95)	Opisthokonta_unclassified(95)	29	0	0	0	0	0	0	0	0	0	0	0	0	0	0	0	0	0	0	0	0	0	0	0	0	0	0	0	0	0	0	0	0	0	0	0	0	0	0	0	0
N96734_29	Eukaryota(99)	Opisthokonta(91)	Metazoa(88)	Metazoa_unclassified(88)	Metazoa_unclassified(88)	Metazoa_unclassified(88)	Metazoa_unclassified(88)	Metazoa_unclassified(88)	0	0	0	0	0	0	0	0	0	0	0	0	0	3	0	0	0	0	0	0	14	0	0	0	0	0	0	0	12	0	0	0	0	0	0	0	0	0	0	0	0
N103964_28	Eukaryota(99)	Eukaryota_unclassified(99)	Eukaryota_unclassified(99)	Eukaryota_unclassified(99)	Eukaryota_unclassified(99)	Eukaryota_unclassified(99)	Eukaryota_unclassified(99)	Eukaryota_unclassified(99)	0	0	0	0	0	0	0	0	11	0	0	0	0	0	0	0	0	0	0	0	5	0	0	0	0	0	0	0	0	0	2	0	0	0	0	0	0	0	0	0	0
N19500_58	Eukaryota(97)	Eukaryota_unclassified(97)	Eukaryota_unclassified(97)	Eukaryota_unclassified(97)	Eukaryota_unclassified(97)	Eukaryota_unclassified(97)	Eukaryota_unclassified(97)	Eukaryota_unclassified(97)	0	32	0	0	0	0	0	0	0	0	0	0	0	0	0	0	0	0	0	0	4	0	0	0	0	0	0	0	0	0	0	0	0	0	0	0	0	0	0	0	0
N22197_58	Eukaryota(100)	Eukaryota_unclassified(100)	Eukaryota_unclassified(100)	Eukaryota_unclassified(100)	Eukaryota_unclassified(100)	Eukaryota_unclassified(100)	Eukaryota_unclassified(100)	Eukaryota_unclassified(100)	67	0	0	0	0	0	0	0	0	0	0	0	0	0	0	0	0	0	0	0	0	0	0	0	0	0	0	0	0	0	0	0	0	0	0	0	0	0	0	0	0
N45508_58	Eukaryota(100)	Opisthokonta(90)	Metazoa(80)	Metazoa_unclassified(80)	Metazoa_unclassified(80)	Metazoa_unclassified(80)	Metazoa_unclassified(80)	Metazoa_unclassified(80)	0	0	0	0	0	0	0	0	0	0	0	0	0	0	0	0	0	0	0	0	0	0	0	0	0	0	0	0	0	0	0	0	0	0	0	58	0	0	0	0	0
N103142_57	Eukaryota(100)	Excavata(100)	Discoba(100)	Euglenida(100)	Euglenophyceae(100)	Euglenaceae(100)	Trachelomonas(100)	Trachelomonas_hispida(100)	0	0	0	0	0	0	16	0	0	0	0	0	0	0	0	0	0	0	0	0	41	0	0	0	0	0	0	0	0	0	0	0	0	0	0	0	0	0	0	0	0
N113698_57	Eukaryota(100)	Archaeplastida(100)	Chlorophyta(100)	Chlorophyceae(99)	Chlamydomonadales(99)	Chlamydomonadales_X(99)	Chlamydomonas(96)	Chlamydomonas_applanata(96)	0	0	0	0	24	0	0	0	0	0	0	0	5	0	0	0	0	0	0	17	0	0	0	0	0	0	0	0	11	0	0	0	0	0	0	0	0	0	0	0	0
N129853_57	Eukaryota(96)	Eukaryota_unclassified(96)	Eukaryota_unclassified(96)	Eukaryota_unclassified(96)	Eukaryota_unclassified(96)	Eukaryota_unclassified(96)	Eukaryota_unclassified(96)	Eukaryota_unclassified(96)	0	0	0	0	0	0	0	0	0	0	0	0	0	0	0	0	0	0	0	0	0	0	0	0	0	0	0	0	0	0	0	0	0	0	0	0	0	0	0	0	0
N140995_57	Eukaryota(97)	Alveolata(94)	Apicomplexa(94)	Gregarinomorphea(94)	Neogregarinorida(93)	Actinocephalidae(93)	Actinocephalidae_unclassified(93)	Actinocephalidae_unclassified(93)	57	0	0	0	0	0	0	0	0	0	0	0	0	0	0	0	0	0	0	0	0	0	0	0	0	0	0	0	0	0	0	0	0	0	0	0	0	0	0	0	0
N164653_57	Eukaryota(100)	Archaeplastida(100)	Chlorophyta(100)	Chlorophyta_unclassified(100)	Chlorophyta_unclassified(100)	Chlorophyta_unclassified(100)	Chlorophyta_unclassified(100)	Chlorophyta_unclassified(100)	0	48	0	0	0	0	0	0	0	0	0	0	0	0	0	0	0	0	0	0	0	0	0	0	0	0	0	0	0	0	9	0	0	0	0	0	0	0	0	0	0
N4817_57	Eukaryota(97)	Eukaryota_unclassified(97)	Eukaryota_unclassified(97)	Eukaryota_unclassified(97)	Eukaryota_unclassified(97)	Eukaryota_unclassified(97)	Eukaryota_unclassified(97)	Eukaryota_unclassified(97)	14	7	0	0	0	0	0	0	0	0	0	9	0	0	0	0	0	0	0	0	0	0	0	0	0	0	0	0	0	0	0	0	0	0	0	8	0	0	0	0	0
N50145_57	Eukaryota(100)	Eukaryota_unclassified(100)	Eukaryota_unclassified(100)	Eukaryota_unclassified(100)	Eukaryota_unclassified(100)	Eukaryota_unclassified(100)	Eukaryota_unclassified(100)	Eukaryota_unclassified(100)	28	0	0	0	0	0	0	0	0	0	0	0	0	0	0	0	0	0	0	0	0	0	0	0	0	0	0	0	0	0	0	0	0	0	0	0	29	0	0	0	0
N54312_57	Eukaryota(100)	Opisthokonta(100)	Fungi(100)	Chytridiomycota(100)	Chytridiomycotina(100)	Chytridiomycetes(100)	Boothiomyces(100)	Boothiomyces_macroporosum(100)	0	25	0	0	0	0	0	0	0	0	0	0	0	0	0	0	0	0	0	0	0	0	0	0	0	0	0	0	0	0	0	0	0	0	0	0	0	0	0	0	0
N59926_57	Eukaryota(100)	Opisthokonta(92)	Metazoa(85)	Metazoa_unclassified(85)	Metazoa_unclassified(85)	Metazoa_unclassified(85)	Metazoa_unclassified(85)	Metazoa_unclassified(85)	0	0	0	0	0	0	0	0	0	0	0	0	0	0	0	0	0	0	0	31	0	0	0	0	0	0	0	0	0	0	0	0	0	0	0	0	0	0	0	0	0
N64284_57	Eukaryota(98)	Eukaryota_unclassified(98)	Eukaryota_unclassified(98)	Eukaryota_unclassified(98)	Eukaryota_unclassified(98)	Eukaryota_unclassified(98)	Eukaryota_unclassified(98)	Eukaryota_unclassified(98)	0	0	0	0	0	0	0	0	0	0	0	0	0	0	0	0	0	0	0	0	0	0	0	0	0	0	0	0	0	0	0	0	0	0	0	57	0	0	0	0	0
N65106_57	Eukaryota(98)	Eukaryota_unclassified(98)	Eukaryota_unclassified(98)	Eukaryota_unclassified(98)	Eukaryota_unclassified(98)	Eukaryota_unclassified(98)	Eukaryota_unclassified(98)	Eukaryota_unclassified(98)	0	53	0	0	0	0	0	0	0	0	0	0	0	0	0	0	0	0	0	0	0	0	0	0	0	0	0	0	0	0	0	0	0	0	0	0	0	0	0	0	0
N75684_57	Eukaryota(100)	Eukaryota_unclassified(100)	Eukaryota_unclassified(100)	Eukaryota_unclassified(100)	Eukaryota_unclassified(100)	Eukaryota_unclassified(100)	Eukaryota_unclassified(100)	Eukaryota_unclassified(100)	0	0	0	0	0	0	0	0	0	0	0	0	0	0	0	0	0	0	0	79	0	0	0	0	0	0	0	0	0	0	0	0	0	0	0	0	0	0	0	0	0
N81608_57	Eukaryota(100)	Opisthokonta(100)	Metazoa(100)	Nemertea(100)	Nemertea_X(100)	Nemertea_XX(100)	Prostoma(97)	Prostoma_eilhardi(97)	0	57	0	0	0	0	0	0	0	0	0	0	0	0	0	0	0	0	0	0	0	0	0	0	0	0	0	0	0	0	0	0	0	0	0	0	0	0	0	0	0
N91409_57	Eukaryota(100)	Alveolata(90)	Apicomplexa(90)	Gregarinomorphea(90)	Eugregarinorida(89)	Gregarinidae(89)	Gregarinidae_unclassified(89)	Gregarinidae_unclassified(89)	0	0	0	0	0	0	0	0	0	0	0	0	0	0	0	0	0	0	0	0	0	0	0	0	0	0	0	0	0	0	0	0	0	0	0	0	0	0	0	0	0
N969_57	Eukaryota(100)	Excavata(92)	Discoba(92)	Euglenida(92)	Euglenophyceae(92)	Euglenaceae(87)	Euglena(83)	Euglena_unclassified(83)	0	0	0	0	0	0	0	0	0	0	0	0	0	0	0	0	0	0	0	0	0	0	0	31	0	0	0	0	26	0	0	0	0	0	0	0	0	0	0	0	0
N12495_56	Eukaryota(95)	Eukaryota_unclassified(95)	Eukaryota_unclassified(95)	Eukaryota_unclassified(95)	Eukaryota_unclassified(95)	Eukaryota_unclassified(95)	Eukaryota_unclassified(95)	Eukaryota_unclassified(95)	36	0	0	0	0	0	0	0	0	0	0	0	0	0	8	0	0	0	0	0	0	0	0	0	0	0	0	0	0	0	0	0	0	0	0	0	0	0	0	0	0
N144789_56	Eukaryota(100)	Eukaryota_unclassified(100)	Eukaryota_unclassified(100)	Eukaryota_unclassified(100)	Eukaryota_unclassified(100)	Eukaryota_unclassified(100)	Eukaryota_unclassified(100)	Eukaryota_unclassified(100)	0	15	0	0	0	0	0	0	0	0	0	0	0	0	0	0	0	0	0	0	0	0	0	22	0	0	0	0	0	0	0	0	0	0	0	0	0	0	0	0	0
N151714_56	Eukaryota(100)	Stramenopiles(83)	Stramenopiles_unclassified(83)	Stramenopiles_unclassified(83)	Stramenopiles_unclassified(83)	Stramenopiles_unclassified(83)	Stramenopiles_unclassified(83)	Stramenopiles_unclassified(83)	15	0	0	0	9	0	0	0	0	0	0	0	10	0	0	0	0	0	0	0	22	0	0	0	0	0	0	0	0	0	0	0	0	0	0	0	0	0	0	0	0
N156537_56	Eukaryota(100)	Opisthokonta(98)	Opisthokonta_unclassified(98)	Opisthokonta_unclassified(98)	Opisthokonta_unclassified(98)	Opisthokonta_unclassified(98)	Opisthokonta_unclassified(98)	Opisthokonta_unclassified(98)	0	0	0	0	0	0	0	0	0	0	0	0	0	0	0	0	0	0	0	0	0	0	0	0	0	0	0	0	0	0	0	0	0	0	0	0	0	0	0	0	0
N169174_56	Eukaryota(96)	Eukaryota_unclassified(96)	Eukaryota_unclassified(96)	Eukaryota_unclassified(96)	Eukaryota_unclassified(96)	Eukaryota_unclassified(96)	Eukaryota_unclassified(96)	Eukaryota_unclassified(96)	0	0	0	0	0	0	0	0	0	0	0	0	0	0	0	0	0	0	0	0	0	0	0	0	0	0	0	0	0	0	0	0	0	0	0	0	0	0	0	0	0
N22200_56	Eukaryota(96)	Eukaryota_unclassified(96)	Eukaryota_unclassified(96)	Eukaryota_unclassified(96)	Eukaryota_unclassified(96)	Eukaryota_unclassified(96)	Eukaryota_unclassified(96)	Eukaryota_unclassified(96)	0	0	0	0	0	0	0	0	0	0	0	0	45	0	11	0	0	0	0	0	0	0	0	0	0	0	0	0	0	0	0	0	0	0	0	0	0	0	0	0	0
N32773_56	Eukaryota(99)	Eukaryota_unclassified(99)	Eukaryota_unclassified(99)	Eukaryota_unclassified(99)	Eukaryota_unclassified(99)	Eukaryota_unclassified(99)	Eukaryota_unclassified(99)	Eukaryota_unclassified(99)	0	0	0	10	0	0	0	0	0	0	0	0	0	0	0	0	0	0	0	4	0	0	0	0	0	0	0	6	0	0	0	0	0	0	0	0	0	0	0	0	0
N64594_56	Eukaryota(100)	Excavata(95)	Discoba(95)	Euglenida(95)	Petalomonadida(94)	Scytomonadidae(94)	Petalomonas(94)	Petalomonas_sphagnophila(94)	0	0	0	56	0	0	0	0	0	0	0	0	0	0	0	0	0	0	0	0	0	0	0	0	0	0	0	0	0	0	0	0	0	0	0	0	0	0	0	0	0
N87680_56	Eukaryota(100)	Opisthokonta(100)	Metazoa(100)	Platyhelminthes(100)	Turbellaria(100)	Rhabdocoela(100)	Gyratrix(100)	Gyratrix_hermaphroditus(100)	0	29	0	0	0	0	0	0	0	0	0	0	0	0	0	0	0	0	0	0	0	0	0	0	0	0	0	0	0	0	0	0	0	0	0	0	0	0	0	0	0
N105814_55	Eukaryota(98)	Opisthokonta(89)	Opisthokonta_unclassified(89)	Opisthokonta_unclassified(89)	Opisthokonta_unclassified(89)	Opisthokonta_unclassified(89)	Opisthokonta_unclassified(89)	Opisthokonta_unclassified(89)	0	0	0	0	0	0	0	0	0	0	0	0	0	0	0	0	0	0	0	0	0	17	0	0	0	0	0	0	0	0	0	0	0	3	0	0	0	0	0	0	0
N106070_55	unknown	unknown_unclassified(0)	unknown_unclassified(0)	unknown_unclassified(0)	unknown_unclassified(0)	unknown_unclassified(0)	unknown_unclassified(0)	unknown_unclassified(0)	0	0	0	0	0	0	0	0	0	0	0	0	0	0	0	0	0	0	13	0	0	0	0	0	0	0	2	0	0	0	0	0	0	0	0	0	0	0	0	0	0
N117909_55	Eukaryota(100)	Eukaryota_unclassified(100)	Eukaryota_unclassified(100)	Eukaryota_unclassified(100)	Eukaryota_unclassified(100)	Eukaryota_unclassified(100)	Eukaryota_unclassified(100)	Eukaryota_unclassified(100)	0	0	0	0	0	0	0	0	0	0	0	0	0	0	0	0	0	0	0	0	0	0	0	0	0	0	0	0	0	0	0	0	0	0	0	0	0	0	0	0	0
N122740_55	Eukaryota(95)	Eukaryota_unclassified(95)	Eukaryota_unclassified(95)	Eukaryota_unclassified(95)	Eukaryota_unclassified(95)	Eukaryota_unclassified(95)	Eukaryota_unclassified(95)	Eukaryota_unclassified(95)	0	0	0	0	10	0	0	0	0	0	0	0	0	0	0	0	4	0	0	0	0	9	0	0	0	0	0	3	0	0	0	0	0	0	0	0	0	0	0	0	0
N132296_55	Eukaryota(100)	Opisthokonta(93)	Opisthokonta_unclassified(93)	Opisthokonta_unclassified(93)	Opisthokonta_unclassified(93)	Opisthokonta_unclassified(93)	Opisthokonta_unclassified(93)	Opisthokonta_unclassified(93)	0	55	0	0	0	0	0	0	0	0	0	0	0	0	0	0	0	0	0	0	0	0	0	0	0	0	0	0	0	0	0	0	0	0	0	0	0	0	0	0	0
N14112_55	Eukaryota(100)	Opisthokonta(100)	Fungi(94)	Fungi_unclassified(94)	Fungi_unclassified(94)	Fungi_unclassified(94)	Fungi_unclassified(94)	Fungi_unclassified(94)	0	0	0	0	0	0	0	0	0	0	0	0	0	0	0	0	0	0	0	0	0	6	0	8	0	0	0	0	2	6	0	0	33	0	0	0	0	0	0	0	0
N152999_55	Eukaryota(100)	Alveolata(100)	Apicomplexa(100)	Gregarinomorphea(100)	Neogregarinorida(100)	Actinocephalidae(100)	Monocystis(100)	Monocystis_sp.(100)	0	0	0	0	0	0	55	0	0	0	0	0	0	0	0	0	0	0	0	0	0	0	0	0	0	0	0	0	0	0	0	0	0	0	0	0	0	0	0	0	0
N153092_55	unknown	unknown_unclassified(0)	unknown_unclassified(0)	unknown_unclassified(0)	unknown_unclassified(0)	unknown_unclassified(0)	unknown_unclassified(0)	unknown_unclassified(0)	0	0	0	0	0	0	0	0	0	0	0	0	0	0	0	0	0	0	0	2	0	0	0	0	0	0	0	0	0	0	0	0	0	0	0	6	3	0	0	0	5
N161608_55	Eukaryota(100)	Eukaryota_unclassified(100)	Eukaryota_unclassified(100)	Eukaryota_unclassified(100)	Eukaryota_unclassified(100)	Eukaryota_unclassified(100)	Eukaryota_unclassified(100)	Eukaryota_unclassified(100)	0	0	0	0	0	0	0	0	0	0	0	0	0	0	0	0	0	0	0	0	0	0	0	0	0	0	0	0	0	0	0	0	0	0	0	0	48	0	0	0	0
N167575_55	Eukaryota(100)	Alveolata(100)	Dinoflagellata(100)	Dinophyceae(100)	Dinophyceae_unclassified(100)	Dinophyceae_unclassified(100)	Dinophyceae_unclassified(100)	Dinophyceae_unclassified(100)	55	0	0	0	0	0	0	0	0	0	0	0	0	0	0	0	0	0	0	0	0	0	0	0	0	0	0	0	0	0	0	0	0	0	0	0	0	0	0	0	0
N169927_55	Eukaryota(91)	Eukaryota_unclassified(91)	Eukaryota_unclassified(91)	Eukaryota_unclassified(91)	Eukaryota_unclassified(91)	Eukaryota_unclassified(91)	Eukaryota_unclassified(91)	Eukaryota_unclassified(91)	0	55	0	0	0	0	0	0	0	0	0	0	0	0	0	0	0	0	0	0	0	0	0	0	0	0	0	0	0	0	0	0	0	0	0	0	0	0	0	0	0
N171815_55	Eukaryota(98)	Eukaryota_unclassified(98)	Eukaryota_unclassified(98)	Eukaryota_unclassified(98)	Eukaryota_unclassified(98)	Eukaryota_unclassified(98)	Eukaryota_unclassified(98)	Eukaryota_unclassified(98)	0	0	0	0	0	0	0	0	0	0	0	0	0	0	0	0	0	0	0	0	0	0	0	0	0	0	0	0	0	0	0	0	0	0	0	0	0	0	0	0	0
N23528_55	Eukaryota(95)	Opisthokonta(82)	Opisthokonta_unclassified(82)	Opisthokonta_unclassified(82)	Opisthokonta_unclassified(82)	Opisthokonta_unclassified(82)	Opisthokonta_unclassified(82)	Opisthokonta_unclassified(82)	55	0	0	0	0	0	0	0	0	0	0	0	0	0	0	0	0	0	0	0	0	0	0	0	0	0	0	0	0	0	0	0	0	0	0	0	0	0	0	0	0
N28048_55	Eukaryota(98)	Eukaryota_unclassified(98)	Eukaryota_unclassified(98)	Eukaryota_unclassified(98)	Eukaryota_unclassified(98)	Eukaryota_unclassified(98)	Eukaryota_unclassified(98)	Eukaryota_unclassified(98)	14	0	0	0	0	0	0	0	0	0	0	0	0	0	0	0	0	0	0	0	0	0	0	0	0	0	0	0	0	0	0	0	0	0	0	0	0	0	0	0	0
N30000_55	unknown	unknown_unclassified(0)	unknown_unclassified(0)	unknown_unclassified(0)	unknown_unclassified(0)	unknown_unclassified(0)	unknown_unclassified(0)	unknown_unclassified(0)	0	2	0	0	0	0	0	0	0	0	0	0	0	0	0	0	0	0	0	0	0	0	0	0	0	0	0	0	0	0	0	0	0	0	0	0	0	0	0	0	0
N44388_55	unknown	unknown_unclassified(0)	unknown_unclassified(0)	unknown_unclassified(0)	unknown_unclassified(0)	unknown_unclassified(0)	unknown_unclassified(0)	unknown_unclassified(0)	0	22	0	0	0	0	0	0	0	0	0	0	0	0	0	0	0	0	0	0	0	0	0	0	0	0	0	0	0	0	0	0	0	0	0	25	0	0	0	0	0
N48571_55	Eukaryota(99)	Eukaryota_unclassified(99)	Eukaryota_unclassified(99)	Eukaryota_unclassified(99)	Eukaryota_unclassified(99)	Eukaryota_unclassified(99)	Eukaryota_unclassified(99)	Eukaryota_unclassified(99)	0	0	0	0	0	0	55	0	0	0	0	0	0	0	0	0	0	0	0	0	0	0	0	0	0	0	0	0	0	0	0	0	0	0	0	0	0	0	0	0	0
N88074_55	Eukaryota(100)	Opisthokonta(100)	Metazoa(99)	Arthropoda(99)	Arthropoda_unclassified(99)	Arthropoda_unclassified(99)	Arthropoda_unclassified(99)	Arthropoda_unclassified(99)	55	0	0	0	0	0	0	0	0	0	0	0	0	0	0	0	0	0	0	0	0	0	0	0	0	0	0	0	0	0	0	0	0	0	0	0	0	0	0	0	0
N103893_54	Eukaryota(97)	Eukaryota_unclassified(97)	Eukaryota_unclassified(97)	Eukaryota_unclassified(97)	Eukaryota_unclassified(97)	Eukaryota_unclassified(97)	Eukaryota_unclassified(97)	Eukaryota_unclassified(97)	0	54	0	0	0	0	0	0	0	0	0	0	0	0	0	0	0	0	0	0	0	0	0	0	0	0	0	0	0	0	0	0	0	0	0	0	0	0	0	0	0
N1096_54	Eukaryota(95)	Eukaryota_unclassified(95)	Eukaryota_unclassified(95)	Eukaryota_unclassified(95)	Eukaryota_unclassified(95)	Eukaryota_unclassified(95)	Eukaryota_unclassified(95)	Eukaryota_unclassified(95)	48	6	0	0	0	0	0	0	0	0	0	0	0	0	0	0	0	0	0	0	0	0	0	0	0	0	0	0	0	0	0	0	0	0	0	0	0	0	0	0	0
N118207_54	Eukaryota(83)	Eukaryota_unclassified(83)	Eukaryota_unclassified(83)	Eukaryota_unclassified(83)	Eukaryota_unclassified(83)	Eukaryota_unclassified(83)	Eukaryota_unclassified(83)	Eukaryota_unclassified(83)	41	0	0	0	0	0	0	0	0	0	0	0	0	0	0	0	0	0	0	0	0	0	0	0	0	0	0	0	0	0	0	0	0	0	0	0	0	0	0	0	0
N11993_54	Eukaryota(99)	Eukaryota_unclassified(99)	Eukaryota_unclassified(99)	Eukaryota_unclassified(99)	Eukaryota_unclassified(99)	Eukaryota_unclassified(99)	Eukaryota_unclassified(99)	Eukaryota_unclassified(99)	0	31	0	0	0	0	0	0	0	0	0	0	0	0	0	0	0	0	0	0	0	0	0	0	0	0	0	11	0	0	0	0	0	0	0	0	0	0	0	0	0
N142383_1580	Eukaryota(100)	Alveolata(100)	Ciliophora(100)	Oligohymenophorea(100)	Hymenostomatia(100)	Hymenostomatia_unclassified(100)	Hymenostomatia_unclassified(100)	Hymenostomatia_unclassified(100)	0	57	0	0	69	0	0	0	49	0	0	289	186	0	0	0	0	0	0	439	155	0	0	0	0	0	0	0	59	0	33	0	0	0	0	0	0	0	0	0	0
N156426_1580	Eukaryota(98)	Eukaryota_unclassified(98)	Eukaryota_unclassified(98)	Eukaryota_unclassified(98)	Eukaryota_unclassified(98)	Eukaryota_unclassified(98)	Eukaryota_unclassified(98)	Eukaryota_unclassified(98)	268	230	5	0	32	0	0	0	0	0	0	30	47	28	0	0	0	0	0	42	24	9	0	0	0	0	0	33	27	0	0	0	0	0	0	393	0	0	0	0	0
N52624_1570	Eukaryota(99)	Eukaryota_unclassified(99)	Eukaryota_unclassified(99)	Eukaryota_unclassified(99)	Eukaryota_unclassified(99)	Eukaryota_unclassified(99)	Eukaryota_unclassified(99)	Eukaryota_unclassified(99)	0	87	0	117	108	0	37	0	46	0	0	210	72	55	23	0	27	0	0	252	89	81	79	20	0	0	0	209	50	28	44	0	0	0	0	0	0	0	0	0	0
N47884_1568	Eukaryota(100)	Stramenopiles(100)	Ochrophyta(100)	Bacillariophyta(100)	Bacillariophyta_X(100)	Bacillariophyta_X_unclassified(100)	Bacillariophyta_X_unclassified(100)	Bacillariophyta_X_unclassified(100)	38	92	0	0	45	0	188	229	77	0	11	0	42	54	0	10	0	0	0	316	0	46	0	83	0	0	0	53	34	71	163	0	0	0	0	0	0	0	0	0	0
N36765_1560	Eukaryota(100)	Amoebozoa(99)	Lobosa(98)	Discosea-Flabellinia(98)	Dactylopodida(98)	Paramoebidae(98)	Korotnevella(98)	Korotnevella_stella(98)	0	0	0	0	10	0	0	0	22	0	0	15	12	13	50	11	11	6	64	102	89	23	24	343	193	13	54	77	23	89	99	0	0	0	17	0	0	0	0	0	0
N41073_1559	Eukaryota(100)	Alveolata(99)	Apicomplexa(99)	Gregarinomorphea(99)	Eugregarinorida(99)	Gregarinidae(99)	Gregarinidae_unclassified(99)	Gregarinidae_unclassified(99)	357	128	0	0	0	0	0	0	0	0	0	0	0	0	0	0	0	0	0	0	0	0	0	0	0	0	0	0	152	0	0	0	0	0	0	0	333	0	74	0	0
N42251_1551	unknown	unknown_unclassified(0)	unknown_unclassified(0)	unknown_unclassified(0)	unknown_unclassified(0)	unknown_unclassified(0)	unknown_unclassified(0)	unknown_unclassified(0)	43	25	116	0	28	0	0	0	0	0	0	57	21	0	0	0	0	0	0	74	0	0	0	0	0	0	0	17	0	0	12	0	0	0	0	11	0	0	0	0	0
N166505_1546	Eukaryota(99)	Eukaryota_unclassified(99)	Eukaryota_unclassified(99)	Eukaryota_unclassified(99)	Eukaryota_unclassified(99)	Eukaryota_unclassified(99)	Eukaryota_unclassified(99)	Eukaryota_unclassified(99)	0	0	0	143	34	0	29	0	0	0	0	114	27	6	0	0	0	0	0	74	61	11	0	22	0	0	0	52	0	34	0	0	0	0	0	296	90	0	0	0	0
N147696_1540	Eukaryota(99)	Eukaryota_unclassified(99)	Eukaryota_unclassified(99)	Eukaryota_unclassified(99)	Eukaryota_unclassified(99)	Eukaryota_unclassified(99)	Eukaryota_unclassified(99)	Eukaryota_unclassified(99)	20	64	0	0	0	0	10	0	0	0	0	28	0	4	14	67	103	30	31	6	0	0	0	74	133	32	82	28	0	16	17	0	0	0	0	0	0	0	0	0	0
N32812_1540	Eukaryota(96)	Eukaryota_unclassified(96)	Eukaryota_unclassified(96)	Eukaryota_unclassified(96)	Eukaryota_unclassified(96)	Eukaryota_unclassified(96)	Eukaryota_unclassified(96)	Eukaryota_unclassified(96)	653	0	665	0	0	0	0	0	0	0	0	0	0	0	0	0	0	0	0	0	0	0	0	33	0	0	0	0	0	0	0	0	0	0	0	0	0	0	0	0	0
N136004_1535	Eukaryota(98)	Eukaryota_unclassified(98)	Eukaryota_unclassified(98)	Eukaryota_unclassified(98)	Eukaryota_unclassified(98)	Eukaryota_unclassified(98)	Eukaryota_unclassified(98)	Eukaryota_unclassified(98)	40	32	0	122	0	0	9	107	0	0	0	48	11	2	5	0	0	0	0	71	33	4	0	0	0	0	0	36	0	17	24	303	457	10	14	0	0	0	0	0	0
N112660_1534	Eukaryota(98)	Eukaryota_unclassified(98)	Eukaryota_unclassified(98)	Eukaryota_unclassified(98)	Eukaryota_unclassified(98)	Eukaryota_unclassified(98)	Eukaryota_unclassified(98)	Eukaryota_unclassified(98)	158	291	406	0	0	0	33	0	0	0	0	0	0	5	0	0	0	0	7	0	0	0	0	25	0	0	0	0	0	0	0	0	0	0	0	0	54	0	0	59	0
N796_1530	Eukaryota(97)	Opisthokonta(89)	Opisthokonta_unclassified(89)	Opisthokonta_unclassified(89)	Opisthokonta_unclassified(89)	Opisthokonta_unclassified(89)	Opisthokonta_unclassified(89)	Opisthokonta_unclassified(89)	0	0	250	64	0	0	16	0	0	0	0	0	0	0	0	0	0	0	0	0	0	0	0	0	0	0	0	0	0	12	0	0	0	0	0	0	0	0	0	0	0
N106453_1523	Eukaryota(100)	Archaeplastida(100)	Chlorophyta(100)	Chlorophyceae(95)	Sphaeropleales(95)	Sphaeropleales_X(95)	Ankistrodesmus(91)	Ankistrodesmus_fusiformis(91)	0	10	135	10	61	0	0	128	84	0	0	163	29	14	12	16	14	0	19	113	43	28	30	0	26	0	20	143	101	43	49	0	100	33	9	0	55	0	0	0	0
N108552_1522	Eukaryota(93)	Eukaryota_unclassified(93)	Eukaryota_unclassified(93)	Eukaryota_unclassified(93)	Eukaryota_unclassified(93)	Eukaryota_unclassified(93)	Eukaryota_unclassified(93)	Eukaryota_unclassified(93)	0	0	0	241	87	0	27	28	0	0	0	175	76	18	0	0	4	0	0	151	86	10	0	4	6	0	4	138	27	12	0	0	0	0	0	0	43	0	23	0	77
N52511_1520	Eukaryota(100)	Archaeplastida(100)	Chlorophyta(100)	Chlorophyceae(99)	Sphaeropleales(99)	Sphaeropleales_unclassified(99)	Sphaeropleales_unclassified(99)	Sphaeropleales_unclassified(99)	0	48	0	0	20	0	61	0	0	0	0	73	37	48	23	9	33	0	54	72	26	23	0	51	71	0	19	149	130	47	70	0	61	25	0	0	0	0	18	0	0
N78473_1519	Eukaryota(100)	Opisthokonta(92)	Opisthokonta_unclassified(92)	Opisthokonta_unclassified(92)	Opisthokonta_unclassified(92)	Opisthokonta_unclassified(92)	Opisthokonta_unclassified(92)	Opisthokonta_unclassified(92)	0	31	0	0	62	0	65	0	0	0	0	0	31	12	22	10	22	8	8	128	78	53	37	24	0	0	0	138	40	34	0	0	0	0	0	91	78	0	0	0	0
N61013_1512	Eukaryota(99)	Alveolata(95)	Ciliophora(94)	Phyllopharyngea(94)	Suctoria(94)	Tokophryidae(94)	Tokophrya(94)	Tokophrya_unclassified(94)	121	1122	292	0	0	0	0	0	0	0	0	0	0	0	0	0	0	0	0	0	0	0	0	0	0	0	0	0	0	0	0	0	0	0	0	0	0	0	0	0	0
N33141_1503	Eukaryota(99)	Stramenopiles(89)	Opalozoa(89)	MAST-12(89)	MAST-12C(88)	MAST-12C_X(88)	MAST-12C_XX(88)	MAST-12C_XX_sp.(88)	41	38	0	0	46	0	27	132	0	0	0	82	16	0	0	0	0	0	0	61	74	0	0	0	0	0	6	53	31	31	11	0	0	0	0	114	146	0	0	0	0
N116122_1502	Eukaryota(100)	Opisthokonta(88)	Opisthokonta_unclassified(88)	Opisthokonta_unclassified(88)	Opisthokonta_unclassified(88)	Opisthokonta_unclassified(88)	Opisthokonta_unclassified(88)	Opisthokonta_unclassified(88)	0	0	0	299	97	0	0	0	0	0	0	131	64	18	0	0	0	0	0	358	75	0	0	0	0	0	0	25	0	0	0	0	0	0	0	0	0	0	0	0	0
N25065_1496	Eukaryota(100)	Rhizaria(85)	Cercozoa(85)	Filosa-Thecofilosea(85)	Filosa-Thecofilosea_unclassified(85)	Filosa-Thecofilosea_unclassified(85)	Filosa-Thecofilosea_unclassified(85)	Filosa-Thecofilosea_unclassified(85)	507	60	346	0	58	0	0	0	0	0	0	0	0	0	0	0	24	0	42	0	0	0	0	0	0	0	0	30	0	19	0	0	0	0	0	0	0	0	0	0	0
N33116_1494	Eukaryota(100)	Eukaryota_unclassified(100)	Eukaryota_unclassified(100)	Eukaryota_unclassified(100)	Eukaryota_unclassified(100)	Eukaryota_unclassified(100)	Eukaryota_unclassified(100)	Eukaryota_unclassified(100)	0	0	0	96	136	0	155	0	0	122	257	35	25	30	0	0	0	0	0	62	46	5	0	0	0	0	0	76	0	32	0	0	0	38	304	0	0	0	0	0	0
N94923_1490	Eukaryota(100)	Alveolata(100)	Dinoflagellata(100)	Dinophyceae(100)	Peridiniales(91)	Thoracosphaeraceae(90)	Thoracosphaeraceae_unclassified(90)	Thoracosphaeraceae_unclassified(90)	0	0	0	0	0	0	23	0	0	0	9	61	21	10	0	0	0	0	0	126	16	30	0	0	0	0	0	204	0	0	0	0	64	0	0	0	0	0	0	0	0
N126499_1487	Eukaryota(100)	Opisthokonta(100)	Fungi(100)	Basidiomycota(100)	Agaricomycotina(100)	Agaricomycetes(97)	Agaricomycetes_unclassified(97)	Agaricomycetes_unclassified(97)	180	374	495	0	13	0	0	0	0	0	0	0	0	0	0	7	0	0	0	25	0	0	0	0	0	0	0	0	0	0	0	0	0	0	0	188	0	0	0	0	0
N152229_1485	Eukaryota(100)	Stramenopiles(96)	Ochrophyta(95)	Ochrophyta_unclassified(95)	Ochrophyta_unclassified(95)	Ochrophyta_unclassified(95)	Ochrophyta_unclassified(95)	Ochrophyta_unclassified(95)	0	10	0	143	20	0	52	0	36	16	0	137	53	17	63	80	29	5	0	120	22	38	137	41	0	0	0	143	36	37	0	0	0	0	0	0	0	0	0	0	0
N107485_1484	Eukaryota(99)	Eukaryota_unclassified(99)	Eukaryota_unclassified(99)	Eukaryota_unclassified(99)	Eukaryota_unclassified(99)	Eukaryota_unclassified(99)	Eukaryota_unclassified(99)	Eukaryota_unclassified(99)	0	0	0	0	0	0	0	0	0	0	0	0	0	11	0	0	0	0	0	0	0	0	0	0	0	0	0	0	0	0	0	0	0	0	0	0	0	0	0	0	0
N131983_1479	Eukaryota(98)	Opisthokonta(89)	Opisthokonta_unclassified(89)	Opisthokonta_unclassified(89)	Opisthokonta_unclassified(89)	Opisthokonta_unclassified(89)	Opisthokonta_unclassified(89)	Opisthokonta_unclassified(89)	0	14	0	132	50	0	57	0	0	0	0	72	24	0	0	0	0	0	0	103	66	15	0	0	0	0	0	45	69	67	73	0	0	0	0	150	126	176	0	0	0
N40797_1475	Eukaryota(97)	Eukaryota_unclassified(97)	Eukaryota_unclassified(97)	Eukaryota_unclassified(97)	Eukaryota_unclassified(97)	Eukaryota_unclassified(97)	Eukaryota_unclassified(97)	Eukaryota_unclassified(97)	0	0	1475	0	0	0	0	0	0	0	0	0	0	0	0	0	0	0	0	0	0	0	0	0	0	0	0	0	0	0	0	0	0	0	0	0	0	0	0	0	0
N107809_1473	Eukaryota(93)	Eukaryota_unclassified(93)	Eukaryota_unclassified(93)	Eukaryota_unclassified(93)	Eukaryota_unclassified(93)	Eukaryota_unclassified(93)	Eukaryota_unclassified(93)	Eukaryota_unclassified(93)	0	0	0	91	0	0	28	0	0	0	0	56	77	120	58	7	11	0	0	111	25	53	0	0	0	0	0	15	0	0	9	0	0	0	0	0	125	0	0	0	0
N69345_1465	Eukaryota(99)	Opisthokonta(96)	Opisthokonta_unclassified(96)	Opisthokonta_unclassified(96)	Opisthokonta_unclassified(96)	Opisthokonta_unclassified(96)	Opisthokonta_unclassified(96)	Opisthokonta_unclassified(96)	0	77	679	56	0	0	0	0	0	0	0	94	14	14	0	0	21	0	0	119	6	0	0	0	0	0	0	0	28	17	0	0	0	8	0	0	115	0	0	0	0
N101397_1463	Eukaryota(100)	Opisthokonta(100)	Fungi(100)	Ascomycota(100)	Pezizomycotina(100)	Eurotiomycetes(98)	Exophiala(97)	Exophiala_oligosperma(94)	0	290	572	0	52	0	0	0	0	0	0	0	0	8	0	0	6	0	0	79	61	0	0	0	0	0	0	77	25	0	0	0	0	0	0	85	68	0	0	0	0
N150600_1457	Eukaryota(100)	Stramenopiles(100)	Ochrophyta(100)	Synurophyceae(81)	Synurales(81)	Synurales_X(81)	Mallomonas(81)	Mallomonas_unclassified(81)	0	0	0	0	40	0	98	0	0	5	6	0	61	64	68	0	6	0	12	58	143	22	0	33	0	0	2	0	193	40	301	227	0	34	40	0	0	0	0	0	0
N28232_1451	Eukaryota(100)	Stramenopiles(99)	Pseudofungi(98)	Oomycota(98)	Oomycota_X(98)	Saprolegniales(82)	Saprolegniales_unclassified(82)	Saprolegniales_unclassified(82)	1166	65	226	0	0	0	0	0	0	4	0	0	0	0	0	0	0	0	0	106	0	0	0	0	0	0	0	0	0	0	0	0	0	0	0	0	0	0	0	0	0
N58496_1450	Eukaryota(98)	Eukaryota_unclassified(98)	Eukaryota_unclassified(98)	Eukaryota_unclassified(98)	Eukaryota_unclassified(98)	Eukaryota_unclassified(98)	Eukaryota_unclassified(98)	Eukaryota_unclassified(98)	0	0	1450	0	0	0	0	0	0	0	0	0	0	0	0	0	0	0	0	0	0	0	0	0	0	0	0	0	0	0	0	0	0	0	0	0	0	0	0	0	0
N113906_1449	Eukaryota(95)	Eukaryota_unclassified(95)	Eukaryota_unclassified(95)	Eukaryota_unclassified(95)	Eukaryota_unclassified(95)	Eukaryota_unclassified(95)	Eukaryota_unclassified(95)	Eukaryota_unclassified(95)	0	0	271	76	7	0	41	131	39	0	0	0	23	29	21	8	19	3	9	0	16	22	0	42	14	0	0	0	0	71	46	0	0	0	0	0	0	0	0	0	0
N168520_1448	Eukaryota(100)	Alveolata(100)	Ciliophora(100)	Spirotrichea(100)	Euplotia(100)	Euplotidae(100)	Moneuplotes(88)	Moneuplotes_crassus(88)	0	0	0	0	0	0	0	0	0	0	0	0	0	0	0	0	0	0	0	0	0	0	0	0	0	0	0	0	0	0	0	0	0	0	0	0	0	0	0	0	0
N37174_1442	Eukaryota(100)	Rhizaria(96)	Cercozoa(96)	Filosa-Thecofilosea(96)	Cryomonadida(96)	Rhogostoma-lineage(94)	Rhogostoma(89)	Rhogostoma_minus(89)	21	0	0	0	0	0	0	0	33	0	0	0	0	0	0	0	0	0	19	0	20	14	0	0	0	0	11	0	0	0	0	0	0	0	0	96	80	0	0	0	0
N34281_1441	Eukaryota(100)	Stramenopiles(96)	Ochrophyta(91)	Ochrophyta_unclassified(91)	Ochrophyta_unclassified(91)	Ochrophyta_unclassified(91)	Ochrophyta_unclassified(91)	Ochrophyta_unclassified(91)	0	0	0	0	0	0	0	0	0	0	0	0	0	0	0	10	0	0	0	0	0	0	0	0	28	6	0	0	0	0	0	0	0	0	0	0	0	0	0	0	0
N36287_1439	Eukaryota(96)	Eukaryota_unclassified(96)	Eukaryota_unclassified(96)	Eukaryota_unclassified(96)	Eukaryota_unclassified(96)	Eukaryota_unclassified(96)	Eukaryota_unclassified(96)	Eukaryota_unclassified(96)	82	106	100	0	16	0	8	0	22	0	0	20	25	35	27	7	22	0	0	26	33	55	5	10	47	0	0	0	0	0	0	0	0	0	0	22	21	0	24	0	0
N112647_1428	Eukaryota(100)	Alveolata(83)	Alveolata_unclassified(83)	Alveolata_unclassified(83)	Alveolata_unclassified(83)	Alveolata_unclassified(83)	Alveolata_unclassified(83)	Alveolata_unclassified(83)	0	0	0	0	0	0	45	93	239	12	3	0	76	68	3	0	0	0	0	0	26	0	0	0	0	0	0	31	31	44	78	398	0	0	0	0	0	0	0	0	0
N116705_1427	Eukaryota(97)	Eukaryota_unclassified(97)	Eukaryota_unclassified(97)	Eukaryota_unclassified(97)	Eukaryota_unclassified(97)	Eukaryota_unclassified(97)	Eukaryota_unclassified(97)	Eukaryota_unclassified(97)	56	134	0	0	0	0	0	0	0	0	0	65	0	0	0	0	0	0	0	35	0	0	0	0	0	0	0	0	0	0	0	0	0	0	0	74	39	0	0	0	0
N41261_1425	Eukaryota(100)	Excavata(100)	Discoba(100)	Euglenida(100)	Euglenophyceae(100)	Phacaceae(100)	Phacus(100)	Phacus_applanatus(100)	0	0	0	40	64	0	41	73	0	0	0	107	38	20	7	33	0	5	0	96	57	20	14	87	0	0	0	122	146	66	90	81	0	0	0	0	0	0	0	0	0
N934_1416	Eukaryota(99)	Eukaryota_unclassified(99)	Eukaryota_unclassified(99)	Eukaryota_unclassified(99)	Eukaryota_unclassified(99)	Eukaryota_unclassified(99)	Eukaryota_unclassified(99)	Eukaryota_unclassified(99)	443	74	336	0	0	0	10	0	0	0	0	22	20	12	0	0	0	0	0	165	0	20	0	0	0	0	0	0	21	16	0	0	0	0	0	0	74	0	0	0	0
N165164_1415	Eukaryota(94)	Eukaryota_unclassified(94)	Eukaryota_unclassified(94)	Eukaryota_unclassified(94)	Eukaryota_unclassified(94)	Eukaryota_unclassified(94)	Eukaryota_unclassified(94)	Eukaryota_unclassified(94)	128	68	280	0	0	0	0	0	0	0	0	40	13	0	0	0	0	0	0	50	0	0	0	0	0	0	0	0	0	0	0	0	0	0	0	238	87	0	0	0	0
N57925_1415	Eukaryota(100)	Eukaryota_unclassified(100)	Eukaryota_unclassified(100)	Eukaryota_unclassified(100)	Eukaryota_unclassified(100)	Eukaryota_unclassified(100)	Eukaryota_unclassified(100)	Eukaryota_unclassified(100)	685	196	0	0	0	0	0	0	0	0	0	0	0	0	0	0	0	0	0	0	0	0	0	0	0	0	0	0	0	0	43	0	0	0	0	0	49	0	76	0	0
N176561_1407	Eukaryota(100)	Excavata(99)	Discoba(99)	Kinetoplastea(99)	Kinetoplastea_unclassified(99)	Kinetoplastea_unclassified(99)	Kinetoplastea_unclassified(99)	Kinetoplastea_unclassified(99)	0	36	0	120	63	0	38	25	11	0	0	97	254	6	0	2	0	0	0	124	335	11	0	0	0	0	0	85	35	34	16	0	0	0	0	0	0	0	18	0	0
N73899_1406	Eukaryota(100)	Stramenopiles(99)	Ochrophyta(99)	Bacillariophyta(99)	Bacillariophyta_X(99)	Bacillariophyta_X_unclassified(99)	Bacillariophyta_X_unclassified(99)	Bacillariophyta_X_unclassified(99)	0	7	0	43	50	0	52	109	0	0	0	70	0	37	15	0	5	0	0	454	20	27	0	52	0	0	0	43	72	101	86	0	157	0	6	0	0	0	0	0	0
N153556_1401	Eukaryota(100)	Excavata(100)	Discoba(100)	Euglenida(100)	Euglenida_X(100)	Anisonemidae(100)	Anisonema(100)	Anisonema_sp.(100)	28	37	0	0	0	0	16	0	181	0	0	0	54	35	54	13	58	22	22	72	55	33	0	201	38	6	51	0	103	29	84	38	0	14	0	0	0	0	0	0	0
N113031_1398	Eukaryota(97)	Eukaryota_unclassified(97)	Eukaryota_unclassified(97)	Eukaryota_unclassified(97)	Eukaryota_unclassified(97)	Eukaryota_unclassified(97)	Eukaryota_unclassified(97)	Eukaryota_unclassified(97)	0	0	106	0	0	0	9	0	0	0	0	0	17	0	0	0	0	0	0	0	26	0	0	0	0	0	0	0	0	0	0	0	0	0	0	131	0	0	0	0	0
N165241_1393	Eukaryota(100)	Opisthokonta(100)	Fungi(100)	Ascomycota(100)	Pezizomycotina(100)	Dothideomycetes(100)	Boeremia(95)	Boeremia_exigua(95)	160	142	722	0	0	0	0	0	0	0	0	0	0	0	0	0	0	0	0	0	0	0	0	0	0	0	0	10	0	0	0	0	0	0	0	50	0	0	0	0	0
N152436_1384	unknown	unknown_unclassified(0)	unknown_unclassified(0)	unknown_unclassified(0)	unknown_unclassified(0)	unknown_unclassified(0)	unknown_unclassified(0)	unknown_unclassified(0)	0	0	0	69	40	0	20	0	0	0	0	209	130	13	0	0	0	0	0	244	68	0	0	28	0	0	0	91	23	0	0	0	0	0	0	277	0	0	0	0	0
N113273_1377	Eukaryota(100)	Stramenopiles(100)	Pseudofungi(100)	Oomycota(100)	Oomycota_X(100)	Saprolegniales(95)	Saprolegniales_unclassified(95)	Saprolegniales_unclassified(95)	0	30	0	49	52	0	0	0	33	0	0	0	72	0	0	0	0	0	0	0	77	0	0	0	0	0	0	109	66	0	68	0	0	0	0	177	233	163	0	0	0
N25796_1377	Eukaryota(100)	Amoebozoa(80)	Amoebozoa_unclassified(80)	Amoebozoa_unclassified(80)	Amoebozoa_unclassified(80)	Amoebozoa_unclassified(80)	Amoebozoa_unclassified(80)	Amoebozoa_unclassified(80)	46	0	0	0	0	0	0	0	0	9	0	0	53	0	0	0	7	0	0	246	0	0	0	84	0	0	89	60	0	31	212	0	0	25	0	0	0	0	0	0	0
N9406_1377	Eukaryota(100)	Alveolata(100)	Dinoflagellata(100)	Dinophyceae(100)	Gymnodiniales(100)	Gymnodiniaceae(100)	Nusuttodinium(97)	Nusuttodinium_amphidinioides(95)	0	0	0	75	243	0	220	192	0	0	0	17	30	0	0	9	0	0	0	77	15	9	0	83	0	0	0	0	195	120	151	0	0	0	0	0	0	0	0	0	0
N130922_1368	Eukaryota(100)	Excavata(98)	Discoba(98)	Kinetoplastea(97)	Kinetoplastea_unclassified(97)	Kinetoplastea_unclassified(97)	Kinetoplastea_unclassified(97)	Kinetoplastea_unclassified(97)	0	6	0	12	13	0	0	0	0	0	0	0	10	3	0	0	0	0	0	61	45	0	0	0	0	0	0	20	0	9	0	0	0	0	0	51	33	0	20	0	0
N110772_1367	Eukaryota(100)	Rhizaria(86)	Cercozoa(86)	Filosa-Thecofilosea(84)	Cryomonadida(84)	Cryomonadida_unclassified(84)	Cryomonadida_unclassified(84)	Cryomonadida_unclassified(84)	177	128	0	0	0	0	0	0	0	0	0	0	0	0	0	0	0	0	0	0	0	0	0	0	0	0	0	0	0	0	0	0	0	0	0	336	0	0	0	0	0
N91378_1364	Eukaryota(99)	Eukaryota_unclassified(99)	Eukaryota_unclassified(99)	Eukaryota_unclassified(99)	Eukaryota_unclassified(99)	Eukaryota_unclassified(99)	Eukaryota_unclassified(99)	Eukaryota_unclassified(99)	0	0	0	172	85	0	17	12	0	0	0	58	49	55	52	19	16	0	0	4	73	25	17	0	0	0	0	66	24	49	19	0	0	30	0	0	0	0	0	0	0
N87945_1362	Eukaryota(99)	Opisthokonta(91)	Opisthokonta_unclassified(91)	Opisthokonta_unclassified(91)	Opisthokonta_unclassified(91)	Opisthokonta_unclassified(91)	Opisthokonta_unclassified(91)	Opisthokonta_unclassified(91)	0	24	0	0	48	0	38	102	56	0	0	80	32	47	30	28	22	0	0	40	76	29	19	30	34	0	0	88	83	66	59	365	0	0	0	0	0	0	0	0	0
N155091_1360	Eukaryota(99)	Opisthokonta(84)	Metazoa(83)	Metazoa_unclassified(83)	Metazoa_unclassified(83)	Metazoa_unclassified(83)	Metazoa_unclassified(83)	Metazoa_unclassified(83)	0	1360	0	0	0	0	0	0	0	0	0	0	0	0	0	0	0	0	0	0	0	0	0	0	0	0	0	0	0	0	0	0	0	0	0	0	0	0	0	0	0
N75730_1358	Eukaryota(99)	Stramenopiles(80)	Stramenopiles_unclassified(80)	Stramenopiles_unclassified(80)	Stramenopiles_unclassified(80)	Stramenopiles_unclassified(80)	Stramenopiles_unclassified(80)	Stramenopiles_unclassified(80)	0	0	0	0	0	0	0	0	0	0	0	0	0	0	0	0	0	0	0	0	0	0	0	0	0	0	0	0	0	0	0	0	0	0	0	288	66	0	0	0	0
N51175_1354	Eukaryota(94)	Eukaryota_unclassified(94)	Eukaryota_unclassified(94)	Eukaryota_unclassified(94)	Eukaryota_unclassified(94)	Eukaryota_unclassified(94)	Eukaryota_unclassified(94)	Eukaryota_unclassified(94)	0	41	1158	0	0	0	0	0	0	0	0	0	0	0	0	0	0	0	0	0	0	0	0	0	0	0	0	0	0	0	0	0	0	0	0	0	0	0	0	0	0
N152047_1348	Eukaryota(100)	Opisthokonta(100)	Fungi(99)	Chytridiomycota(95)	Chytridiomycotina(95)	Chytridiomycotina_X(95)	Olpidium(95)	Olpidium_brassicae(95)	866	121	0	0	0	0	0	0	0	0	0	0	0	6	0	0	0	0	0	0	0	0	0	0	0	0	0	0	0	0	0	0	0	0	0	0	0	0	0	0	0
N160487_1348	Eukaryota(100)	Stramenopiles(100)	Pseudofungi(98)	Oomycota(98)	Oomycota_X(98)	Oomycota_X_unclassified(98)	Oomycota_X_unclassified(98)	Oomycota_X_unclassified(98)	87	36	201	0	15	0	0	0	64	0	0	95	0	14	9	0	0	0	0	26	60	22	0	0	0	0	0	73	0	43	78	0	0	0	0	0	0	0	0	0	0
N164231_1342	Eukaryota(100)	Alveolata(97)	Ciliophora(97)	Ciliophora_unclassified(97)	Ciliophora_unclassified(97)	Ciliophora_unclassified(97)	Ciliophora_unclassified(97)	Ciliophora_unclassified(97)	0	12	0	0	0	0	95	0	281	0	3	0	91	163	59	0	9	0	0	0	54	165	0	0	0	0	0	0	44	20	21	0	0	0	0	0	64	0	0	0	0
N105006_1340	Eukaryota(100)	Eukaryota_unclassified(100)	Eukaryota_unclassified(100)	Eukaryota_unclassified(100)	Eukaryota_unclassified(100)	Eukaryota_unclassified(100)	Eukaryota_unclassified(100)	Eukaryota_unclassified(100)	0	93	109	0	0	0	0	0	0	0	0	0	0	0	0	0	0	0	0	18	0	8	0	0	0	0	0	0	0	0	0	0	0	0	0	210	57	0	16	0	0
N16554_1338	Eukaryota(100)	Alveolata(99)	Ciliophora(99)	Spirotrichea(98)	Hypotrichia(92)	Hypotrichia_unclassified(92)	Hypotrichia_unclassified(92)	Hypotrichia_unclassified(92)	0	1023	0	0	0	0	0	0	235	0	0	0	0	0	0	0	0	0	0	0	0	0	0	0	0	0	0	0	0	0	0	0	0	0	0	0	0	0	0	0	0
N46422_1336	Eukaryota(100)	Rhizaria(98)	Cercozoa(98)	Filosa-Imbricatea(98)	Euglyphida(98)	Trinematidae(94)	Trinematidae_unclassified(94)	Trinematidae_unclassified(94)	811	639	124	0	0	0	0	0	83	0	0	0	0	0	0	0	0	0	0	15	0	0	0	12	0	0	0	0	0	0	0	0	0	0	0	0	0	0	0	0	0
N130695_1327	Eukaryota(100)	Opisthokonta(100)	Fungi(100)	Fungi_unclassified(100)	Fungi_unclassified(100)	Fungi_unclassified(100)	Fungi_unclassified(100)	Fungi_unclassified(100)	546	63	229	0	0	0	0	0	0	0	0	52	20	7	0	0	0	0	0	0	0	0	0	0	0	0	0	13	17	0	0	0	0	0	0	46	39	178	0	0	0
N102469_1325	Eukaryota(100)	Eukaryota_unclassified(100)	Eukaryota_unclassified(100)	Eukaryota_unclassified(100)	Eukaryota_unclassified(100)	Eukaryota_unclassified(100)	Eukaryota_unclassified(100)	Eukaryota_unclassified(100)	0	102	396	0	0	0	0	0	0	0	0	0	0	0	0	0	0	0	0	0	0	0	0	0	0	0	0	0	0	0	0	0	0	4	0	182	212	0	0	0	0
N69596_1323	Eukaryota(100)	Opisthokonta(100)	Fungi(100)	Blastocladiomycota(100)	Blastocladiomycotina(100)	Blastocladiomycetes(100)	Catenophlyctis(97)	Catenophlyctis_sp.(97)	0	0	0	0	0	0	0	0	0	0	0	0	0	7	0	0	0	0	0	0	0	0	0	127	182	0	0	44	12	0	0	0	0	0	0	0	0	0	0	0	0
N67065_1316	Eukaryota(100)	Eukaryota_unclassified(100)	Eukaryota_unclassified(100)	Eukaryota_unclassified(100)	Eukaryota_unclassified(100)	Eukaryota_unclassified(100)	Eukaryota_unclassified(100)	Eukaryota_unclassified(100)	318	41	891	0	0	0	0	0	0	0	0	0	0	0	0	0	0	0	0	0	0	0	0	0	0	0	0	0	0	0	0	0	0	0	0	66	0	0	0	0	0
N75061_1311	Eukaryota(100)	Rhizaria(95)	Cercozoa(95)	Filosa-Sarcomonadea(94)	Cercomonadida(94)	Cercomonadidae(94)	Cercomonas(90)	Cercomonas_unclassified(90)	0	94	0	0	0	0	0	0	0	0	0	0	0	0	0	0	0	0	0	0	0	0	0	0	0	0	0	0	0	0	0	0	0	0	0	165	0	0	0	0	0
N36362_1310	Eukaryota(95)	Eukaryota_unclassified(95)	Eukaryota_unclassified(95)	Eukaryota_unclassified(95)	Eukaryota_unclassified(95)	Eukaryota_unclassified(95)	Eukaryota_unclassified(95)	Eukaryota_unclassified(95)	0	0	0	0	111	0	0	0	325	0	0	0	97	0	0	0	0	8	0	0	0	0	0	0	0	0	0	0	0	56	0	0	0	0	12	0	154	0	0	0	0
N20456_1307	Eukaryota(100)	Rhizaria(86)	Cercozoa(86)	Filosa-Sarcomonadea(84)	Glissomonadida(82)	Glissomonadida_unclassified(82)	Glissomonadida_unclassified(82)	Glissomonadida_unclassified(82)	0	67	0	85	17	0	0	0	0	0	0	16	6	8	0	0	0	0	0	62	0	6	0	22	0	0	0	30	0	0	0	0	0	0	0	269	58	103	14	0	0
N94787_1307	Eukaryota(100)	Opisthokonta(95)	Fungi(88)	Fungi_unclassified(88)	Fungi_unclassified(88)	Fungi_unclassified(88)	Fungi_unclassified(88)	Fungi_unclassified(88)	755	57	521	0	0	0	0	0	0	0	0	0	0	0	0	0	0	0	0	0	0	0	0	0	0	0	0	0	0	0	0	0	0	0	0	0	0	0	0	0	0
N35267_1301	Eukaryota(100)	Excavata(93)	Discoba(92)	Kinetoplastea(86)	Kinetoplastea_unclassified(86)	Kinetoplastea_unclassified(86)	Kinetoplastea_unclassified(86)	Kinetoplastea_unclassified(86)	0	59	0	87	27	0	0	94	0	0	0	32	97	15	7	0	0	0	0	118	211	29	53	31	30	0	0	63	45	16	12	0	0	0	0	0	0	0	0	0	0
N84972_127	Eukaryota(99)	Eukaryota_unclassified(99)	Eukaryota_unclassified(99)	Eukaryota_unclassified(99)	Eukaryota_unclassified(99)	Eukaryota_unclassified(99)	Eukaryota_unclassified(99)	Eukaryota_unclassified(99)	0	0	127	0	0	0	0	0	0	0	0	0	0	0	0	0	0	0	0	0	0	0	0	0	0	0	0	0	0	0	0	0	0	0	0	0	0	0	0	0	0
N119167_126	Eukaryota(100)	Opisthokonta(100)	Fungi(98)	Chytridiomycota(94)	Chytridiomycotina(94)	Chytridiomycetes(94)	Rhyzophidiales_X(81)	Rhyzophidiales_X_sp.(81)	0	75	0	0	0	0	0	0	0	0	0	0	0	7	0	0	0	0	0	0	0	2	0	0	0	0	0	26	16	0	0	0	0	0	0	0	0	0	0	0	0
N138768_126	Eukaryota(100)	Opisthokonta(92)	Opisthokonta_unclassified(92)	Opisthokonta_unclassified(92)	Opisthokonta_unclassified(92)	Opisthokonta_unclassified(92)	Opisthokonta_unclassified(92)	Opisthokonta_unclassified(92)	0	0	0	0	0	0	0	0	0	0	0	0	12	0	0	0	0	0	0	0	13	0	0	0	0	0	0	21	0	0	0	0	0	0	0	80	0	0	0	0	0
N140929_126	Eukaryota(93)	Eukaryota_unclassified(93)	Eukaryota_unclassified(93)	Eukaryota_unclassified(93)	Eukaryota_unclassified(93)	Eukaryota_unclassified(93)	Eukaryota_unclassified(93)	Eukaryota_unclassified(93)	0	126	0	0	0	0	0	0	0	0	0	0	0	0	0	0	0	0	0	0	0	0	0	0	0	0	0	0	0	0	0	0	0	0	0	0	0	0	0	0	0
N27789_126	Eukaryota(100)	Amoebozoa(82)	Amoebozoa_unclassified(82)	Amoebozoa_unclassified(82)	Amoebozoa_unclassified(82)	Amoebozoa_unclassified(82)	Amoebozoa_unclassified(82)	Amoebozoa_unclassified(82)	0	0	126	0	0	0	0	0	0	0	0	0	0	0	0	0	0	0	0	0	0	0	0	0	0	0	0	0	0	0	0	0	0	0	0	0	0	0	0	0	0
N42331_126	Eukaryota(100)	Rhizaria(98)	Cercozoa(98)	Filosa-Sarcomonadea(98)	Cercomonadida(98)	Paracercomonadidae(98)	Paracercomonas(98)	Paracercomonas_sp.(97)	0	0	0	0	0	0	0	0	0	0	0	0	0	9	0	0	0	0	0	0	0	3	0	0	0	0	0	10	0	5	0	0	0	0	0	73	0	0	0	0	0
N113549_125	Eukaryota(99)	Opisthokonta(95)	Opisthokonta_unclassified(95)	Opisthokonta_unclassified(95)	Opisthokonta_unclassified(95)	Opisthokonta_unclassified(95)	Opisthokonta_unclassified(95)	Opisthokonta_unclassified(95)	0	0	0	0	0	0	0	0	0	0	0	0	0	0	0	0	0	0	0	0	0	0	0	0	0	0	0	0	0	0	0	125	0	0	0	0	0	0	0	0	0
N124369_125	Eukaryota(100)	Stramenopiles(98)	Stramenopiles_unclassified(98)	Stramenopiles_unclassified(98)	Stramenopiles_unclassified(98)	Stramenopiles_unclassified(98)	Stramenopiles_unclassified(98)	Stramenopiles_unclassified(98)	0	0	0	0	0	0	0	0	0	0	0	0	4	32	21	0	2	0	0	0	0	27	0	0	0	0	0	17	10	0	0	0	0	0	0	0	0	0	0	0	0
N125885_125	Eukaryota(100)	Stramenopiles(100)	Ochrophyta(100)	Eustigmatophyceae(100)	Eustigmatophyceae_X(100)	Eustigmatophyceae_XX(100)	Nannochloropsis(100)	Nannochloropsis_unclassified(100)	0	0	0	0	0	0	0	0	0	0	0	0	17	15	7	0	0	0	2	26	0	0	0	0	0	0	0	43	15	0	0	0	0	0	0	0	0	0	0	0	0
N70156_125	Eukaryota(100)	Opisthokonta(100)	Opisthokonta_unclassified(100)	Opisthokonta_unclassified(100)	Opisthokonta_unclassified(100)	Opisthokonta_unclassified(100)	Opisthokonta_unclassified(100)	Opisthokonta_unclassified(100)	0	0	0	0	0	0	0	0	0	0	0	0	0	9	0	0	0	0	0	0	12	0	0	0	0	0	0	0	0	0	22	0	0	0	0	0	0	0	0	0	0
N73135_125	Eukaryota(99)	Opisthokonta(98)	Opisthokonta_unclassified(98)	Opisthokonta_unclassified(98)	Opisthokonta_unclassified(98)	Opisthokonta_unclassified(98)	Opisthokonta_unclassified(98)	Opisthokonta_unclassified(98)	44	19	0	0	0	0	0	0	0	0	0	32	6	0	0	0	0	0	0	0	0	0	0	0	0	0	0	0	0	0	0	0	0	0	0	0	0	0	0	0	0
N91648_125	unknown	unknown_unclassified(0)	unknown_unclassified(0)	unknown_unclassified(0)	unknown_unclassified(0)	unknown_unclassified(0)	unknown_unclassified(0)	unknown_unclassified(0)	0	0	0	0	3	0	0	0	0	0	0	0	0	7	0	0	0	0	0	0	6	7	0	0	0	0	0	14	10	0	0	0	0	0	0	5	5	0	0	0	0
N146064_124	Eukaryota(100)	Alveolata(99)	Ciliophora(99)	Spirotrichea(96)	Hypotrichia(92)	Hypotrichia_unclassified(92)	Hypotrichia_unclassified(92)	Hypotrichia_unclassified(92)	0	178	0	0	0	0	0	0	0	0	0	0	0	0	0	0	0	0	0	0	0	0	0	0	0	0	0	0	0	0	0	0	0	0	0	39	0	0	0	0	0
N175054_124	Eukaryota(99)	Opisthokonta(93)	Fungi(80)	Fungi_unclassified(80)	Fungi_unclassified(80)	Fungi_unclassified(80)	Fungi_unclassified(80)	Fungi_unclassified(80)	0	62	0	0	0	0	0	0	0	0	0	0	8	0	0	0	0	0	0	0	0	0	0	0	0	0	0	0	0	0	0	0	0	0	0	0	0	0	0	0	0
N22553_124	Eukaryota(99)	Opisthokonta(96)	Metazoa(89)	Metazoa_unclassified(89)	Metazoa_unclassified(89)	Metazoa_unclassified(89)	Metazoa_unclassified(89)	Metazoa_unclassified(89)	124	0	0	0	0	0	0	0	0	0	0	0	0	0	0	0	0	0	0	0	0	0	0	0	0	0	0	0	0	0	0	0	0	0	0	0	0	0	0	0	0
N56381_124	Eukaryota(99)	Eukaryota_unclassified(99)	Eukaryota_unclassified(99)	Eukaryota_unclassified(99)	Eukaryota_unclassified(99)	Eukaryota_unclassified(99)	Eukaryota_unclassified(99)	Eukaryota_unclassified(99)	0	15	0	0	0	0	0	0	0	0	0	0	0	0	0	0	0	0	0	0	0	0	0	0	0	0	0	0	0	0	0	0	0	0	0	0	0	0	0	0	0
N135186_123	Eukaryota(100)	Stramenopiles(89)	Stramenopiles_unclassified(89)	Stramenopiles_unclassified(89)	Stramenopiles_unclassified(89)	Stramenopiles_unclassified(89)	Stramenopiles_unclassified(89)	Stramenopiles_unclassified(89)	0	0	123	0	0	0	0	0	0	0	0	0	0	0	0	0	0	0	0	0	0	0	0	0	0	0	0	0	0	0	0	0	0	0	0	0	0	0	0	0	0
N28079_123	Eukaryota(97)	Eukaryota_unclassified(97)	Eukaryota_unclassified(97)	Eukaryota_unclassified(97)	Eukaryota_unclassified(97)	Eukaryota_unclassified(97)	Eukaryota_unclassified(97)	Eukaryota_unclassified(97)	0	0	0	0	0	0	0	0	0	0	0	0	0	0	0	0	0	0	0	0	0	0	0	0	0	0	0	0	0	0	0	0	0	0	0	82	0	0	0	0	0
N44954_123	Eukaryota(97)	Eukaryota_unclassified(97)	Eukaryota_unclassified(97)	Eukaryota_unclassified(97)	Eukaryota_unclassified(97)	Eukaryota_unclassified(97)	Eukaryota_unclassified(97)	Eukaryota_unclassified(97)	0	0	0	0	0	0	0	0	0	0	0	0	0	0	0	0	0	0	0	0	0	0	0	0	0	0	0	0	0	0	0	0	0	0	0	0	51	0	0	0	0
N4901_123	Eukaryota(96)	Eukaryota_unclassified(96)	Eukaryota_unclassified(96)	Eukaryota_unclassified(96)	Eukaryota_unclassified(96)	Eukaryota_unclassified(96)	Eukaryota_unclassified(96)	Eukaryota_unclassified(96)	0	0	0	0	0	0	24	0	0	0	0	0	0	0	0	0	0	0	0	0	0	0	0	0	0	0	0	22	0	44	0	0	0	0	0	0	0	0	0	0	0
N61136_123	Eukaryota(100)	Opisthokonta(99)	Fungi(84)	Fungi_unclassified(84)	Fungi_unclassified(84)	Fungi_unclassified(84)	Fungi_unclassified(84)	Fungi_unclassified(84)	0	0	0	0	0	0	0	0	28	0	0	11	16	0	0	0	0	0	0	12	0	0	0	0	0	0	0	31	25	0	0	0	0	0	0	0	0	0	0	0	0
N72059_123	Eukaryota(100)	Alveolata(99)	Dinoflagellata(96)	Dinophyceae(96)	Dinophyceae_unclassified(96)	Dinophyceae_unclassified(96)	Dinophyceae_unclassified(96)	Dinophyceae_unclassified(96)	110	13	0	0	0	0	0	0	0	0	0	0	0	0	0	0	0	0	0	0	0	0	0	0	0	0	0	0	0	0	0	0	0	0	0	0	0	0	0	0	0
N18528_122	Eukaryota(100)	Eukaryota_unclassified(100)	Eukaryota_unclassified(100)	Eukaryota_unclassified(100)	Eukaryota_unclassified(100)	Eukaryota_unclassified(100)	Eukaryota_unclassified(100)	Eukaryota_unclassified(100)	0	94	0	0	0	0	0	0	0	0	0	0	0	0	0	0	0	0	0	0	0	0	0	0	0	0	0	0	0	0	0	0	0	0	0	0	0	0	0	0	0
N18967_122	Eukaryota(100)	Opisthokonta(100)	Fungi(100)	Basidiomycota(100)	Ustilaginomycotina(100)	Exobasidiomycetes(100)	Exobasidiomycetes_unclassified(100)	Exobasidiomycetes_unclassified(100)	0	0	122	0	0	0	0	0	0	0	0	0	0	0	0	0	0	0	0	0	0	0	0	0	0	0	0	0	0	0	0	0	0	0	0	0	0	0	0	0	0
N41447_122	Eukaryota(100)	Alveolata(99)	Ciliophora(99)	Spirotrichea(97)	Hypotrichia(97)	Hypotrichia_unclassified(97)	Hypotrichia_unclassified(97)	Hypotrichia_unclassified(97)	0	0	0	0	0	0	0	0	0	0	0	0	0	0	0	0	0	0	0	0	0	0	0	0	0	0	0	0	0	0	122	0	0	0	0	0	0	0	0	0	0
N73483_122	Eukaryota(100)	Stramenopiles(98)	Sagenista(98)	Labyrinthulomycetes(98)	Amphifilida(98)	Amphifilaceae(98)	Fibrophrys(96)	Fibrophrys_sp.(96)	0	0	0	0	0	0	0	0	0	0	0	0	0	0	0	0	0	0	0	0	0	0	0	0	0	0	0	0	0	0	0	0	0	0	0	0	0	0	0	0	0
N135334_121	Eukaryota(100)	Alveolata(94)	Ciliophora(82)	Ciliophora_unclassified(82)	Ciliophora_unclassified(82)	Ciliophora_unclassified(82)	Ciliophora_unclassified(82)	Ciliophora_unclassified(82)	0	0	0	0	0	0	0	0	0	0	0	0	0	0	0	0	0	0	0	0	0	0	0	0	0	0	0	0	0	0	0	0	0	0	0	0	0	0	0	0	0
N144125_121	Eukaryota(95)	Eukaryota_unclassified(95)	Eukaryota_unclassified(95)	Eukaryota_unclassified(95)	Eukaryota_unclassified(95)	Eukaryota_unclassified(95)	Eukaryota_unclassified(95)	Eukaryota_unclassified(95)	0	0	0	0	0	0	0	0	0	0	0	0	0	0	0	0	0	0	0	0	0	0	0	0	0	0	0	0	0	0	0	0	0	0	0	0	0	0	0	0	0
N144885_121	Eukaryota(95)	Eukaryota_unclassified(95)	Eukaryota_unclassified(95)	Eukaryota_unclassified(95)	Eukaryota_unclassified(95)	Eukaryota_unclassified(95)	Eukaryota_unclassified(95)	Eukaryota_unclassified(95)	146	0	0	0	0	0	0	0	0	0	0	0	0	0	0	0	0	0	0	0	0	0	0	0	0	0	0	0	0	0	0	0	0	0	0	0	0	0	0	0	0
N156994_121	Eukaryota(100)	Opisthokonta(94)	Opisthokonta_unclassified(94)	Opisthokonta_unclassified(94)	Opisthokonta_unclassified(94)	Opisthokonta_unclassified(94)	Opisthokonta_unclassified(94)	Opisthokonta_unclassified(94)	0	0	0	0	0	0	0	0	0	0	0	0	0	0	0	0	0	0	0	23	0	0	0	0	0	0	0	0	0	0	0	0	0	0	0	0	0	0	0	0	0
N65520_121	Eukaryota(100)	Alveolata(100)	Ciliophora(99)	Oligohymenophorea(91)	Scuticociliatia_1(89)	Philasterida(89)	Miamiensis(89)	Miamiensis_avidus(89)	0	0	0	0	0	0	0	0	0	0	0	0	0	0	0	0	0	0	0	0	30	0	0	0	0	0	0	0	0	0	0	0	0	0	0	0	0	0	91	0	0
N10153_120	unknown	unknown_unclassified(0)	unknown_unclassified(0)	unknown_unclassified(0)	unknown_unclassified(0)	unknown_unclassified(0)	unknown_unclassified(0)	unknown_unclassified(0)	0	0	0	0	0	0	0	0	0	0	6	0	0	0	0	0	0	0	0	0	0	0	0	0	0	0	0	0	0	0	0	0	0	0	18	0	0	0	0	0	0
N134170_120	Eukaryota(99)	Opisthokonta(96)	Fungi(82)	Fungi_unclassified(82)	Fungi_unclassified(82)	Fungi_unclassified(82)	Fungi_unclassified(82)	Fungi_unclassified(82)	35	0	0	0	0	0	0	0	0	0	0	0	0	0	0	0	0	0	0	27	0	0	0	0	0	0	0	19	0	0	0	0	0	0	0	0	0	0	0	0	0
N14175_120	Eukaryota(100)	Eukaryota_unclassified(100)	Eukaryota_unclassified(100)	Eukaryota_unclassified(100)	Eukaryota_unclassified(100)	Eukaryota_unclassified(100)	Eukaryota_unclassified(100)	Eukaryota_unclassified(100)	0	192	0	0	0	0	0	0	0	0	0	0	0	0	0	0	0	0	0	0	0	0	0	0	0	0	0	0	0	0	0	0	0	0	0	0	0	0	0	0	0
N16073_120	Eukaryota(100)	Excavata(98)	Discoba(98)	Kinetoplastea(96)	Kinetoplastea_unclassified(96)	Kinetoplastea_unclassified(96)	Kinetoplastea_unclassified(96)	Kinetoplastea_unclassified(96)	0	0	0	0	0	0	0	0	0	0	0	0	0	5	0	0	0	0	0	0	0	0	0	13	13	0	0	0	0	6	7	0	0	0	0	0	0	0	0	0	0
N53253_120	Eukaryota(100)	Opisthokonta(97)	Fungi(91)	Fungi_unclassified(91)	Fungi_unclassified(91)	Fungi_unclassified(91)	Fungi_unclassified(91)	Fungi_unclassified(91)	0	40	80	0	0	0	0	0	0	0	0	0	0	0	0	0	0	0	0	0	0	0	0	0	0	0	0	0	0	0	0	0	0	0	0	0	0	0	0	0	0
N61205_120	Eukaryota(100)	Archaeplastida(100)	Chlorophyta(100)	Chlorophyceae(96)	Chlamydomonadales(95)	Chlamydomonadales_X(95)	Chlorococcum(85)	Chlorococcum_unclassified(85)	74	18	0	0	0	0	0	0	0	0	0	0	13	10	5	0	0	0	0	0	0	0	0	0	0	0	0	0	0	0	0	0	0	0	0	0	0	0	0	0	0
N63929_120	Eukaryota(100)	Amoebozoa(97)	Lobosa(97)	Discosea-Flabellinia(97)	Vannellida(97)	Vannellidae(97)	Vannella(97)	Vannella_unclassified(97)	0	0	0	0	0	0	0	0	0	0	0	0	0	0	0	17	0	0	0	0	0	0	0	0	0	0	0	0	0	0	0	0	0	0	0	139	0	0	0	0	0
N66657_120	Eukaryota(100)	Alveolata(92)	Dinoflagellata(86)	Dinophyceae(82)	Dinophyceae_unclassified(82)	Dinophyceae_unclassified(82)	Dinophyceae_unclassified(82)	Dinophyceae_unclassified(82)	0	0	0	0	57	0	0	0	0	0	0	13	6	6	0	0	0	0	0	0	0	0	0	0	0	0	0	0	10	0	0	0	0	0	0	0	0	0	0	0	0
N85020_120	Eukaryota(100)	Eukaryota_unclassified(100)	Eukaryota_unclassified(100)	Eukaryota_unclassified(100)	Eukaryota_unclassified(100)	Eukaryota_unclassified(100)	Eukaryota_unclassified(100)	Eukaryota_unclassified(100)	0	0	0	0	0	0	0	0	0	0	0	0	0	0	0	0	0	0	0	0	0	0	0	0	0	0	0	0	0	0	0	0	0	0	0	0	0	0	0	0	0
N26894_119	Eukaryota(99)	Stramenopiles(83)	Stramenopiles_unclassified(83)	Stramenopiles_unclassified(83)	Stramenopiles_unclassified(83)	Stramenopiles_unclassified(83)	Stramenopiles_unclassified(83)	Stramenopiles_unclassified(83)	0	0	0	0	0	0	0	0	0	0	8	0	0	0	0	0	0	0	0	0	0	0	0	0	0	0	0	0	0	0	0	0	0	0	0	0	0	0	0	0	0
N28384_119	Eukaryota(100)	Excavata(100)	Discoba(100)	Kinetoplastea(100)	Trypanosomatida(92)	Trypanosomatidae(92)	Trypanosomatidae_unclassified(92)	Trypanosomatidae_unclassified(92)	0	0	0	22	0	0	0	0	0	0	0	0	5	9	0	0	0	0	0	0	0	7	0	3	0	0	0	0	0	0	0	0	0	0	0	0	28	0	0	0	0
N4044_119	Eukaryota(100)	Eukaryota_unclassified(100)	Eukaryota_unclassified(100)	Eukaryota_unclassified(100)	Eukaryota_unclassified(100)	Eukaryota_unclassified(100)	Eukaryota_unclassified(100)	Eukaryota_unclassified(100)	13	14	0	76	0	0	0	0	0	0	0	0	0	0	0	0	0	0	0	0	16	0	0	0	0	0	0	0	0	0	0	0	0	0	0	0	0	0	0	0	0
N4116_119	Eukaryota(97)	Eukaryota_unclassified(97)	Eukaryota_unclassified(97)	Eukaryota_unclassified(97)	Eukaryota_unclassified(97)	Eukaryota_unclassified(97)	Eukaryota_unclassified(97)	Eukaryota_unclassified(97)	72	23	0	0	0	0	0	0	0	0	0	0	0	9	0	0	0	0	0	0	0	15	0	0	0	0	0	0	0	0	0	0	0	0	0	0	0	0	0	0	0
N9559_119	Eukaryota(100)	Alveolata(99)	Ciliophora(99)	Plagiopylea(97)	Plagiopylea_X(97)	Plagiopylea_X_unclassified(97)	Plagiopylea_X_unclassified(97)	Plagiopylea_X_unclassified(97)	0	119	0	0	0	0	0	0	0	0	0	0	0	0	0	0	0	0	0	0	0	0	0	0	0	0	0	0	0	0	0	0	0	0	0	0	0	0	0	0	0
N117300_118	Eukaryota(98)	Eukaryota_unclassified(98)	Eukaryota_unclassified(98)	Eukaryota_unclassified(98)	Eukaryota_unclassified(98)	Eukaryota_unclassified(98)	Eukaryota_unclassified(98)	Eukaryota_unclassified(98)	0	59	0	0	0	0	0	0	0	0	0	0	18	5	0	0	8	0	0	0	0	0	0	0	0	0	0	0	0	0	0	0	0	0	0	0	0	0	0	0	0
N20281_118	Eukaryota(100)	Alveolata(100)	Apicomplexa(100)	Gregarinomorphea(100)	Neogregarinorida(100)	Actinocephalidae(100)	Monocystis(99)	Monocystis_sp.(94)	0	0	0	0	0	0	0	0	0	0	0	0	0	0	0	0	0	0	0	0	0	0	0	0	0	0	0	0	0	0	0	0	0	0	0	0	118	0	0	0	0
N45965_118	Eukaryota(97)	Eukaryota_unclassified(97)	Eukaryota_unclassified(97)	Eukaryota_unclassified(97)	Eukaryota_unclassified(97)	Eukaryota_unclassified(97)	Eukaryota_unclassified(97)	Eukaryota_unclassified(97)	0	14	0	0	18	0	0	0	0	0	0	0	0	0	0	0	0	0	0	0	0	0	0	0	0	0	0	0	5	0	0	0	0	0	0	59	0	0	0	0	0
N115978_117	Eukaryota(82)	Eukaryota_unclassified(82)	Eukaryota_unclassified(82)	Eukaryota_unclassified(82)	Eukaryota_unclassified(82)	Eukaryota_unclassified(82)	Eukaryota_unclassified(82)	Eukaryota_unclassified(82)	0	33	0	0	0	0	0	0	0	0	0	17	11	15	0	0	0	0	0	23	16	2	0	0	0	0	0	0	0	0	0	0	0	0	0	0	0	0	0	0	0
N141503_117	Eukaryota(100)	Opisthokonta(98)	Fungi(93)	Fungi_unclassified(93)	Fungi_unclassified(93)	Fungi_unclassified(93)	Fungi_unclassified(93)	Fungi_unclassified(93)	0	8	89	0	0	0	0	0	0	0	0	0	0	0	0	0	0	0	0	20	0	0	0	0	0	0	0	0	0	0	0	0	0	0	0	0	0	0	0	0	0
N16727_117	Eukaryota(100)	Rhizaria(88)	Cercozoa(88)	Filosa-Sarcomonadea(88)	Filosa-Sarcomonadea_unclassified(88)	Filosa-Sarcomonadea_unclassified(88)	Filosa-Sarcomonadea_unclassified(88)	Filosa-Sarcomonadea_unclassified(88)	0	0	0	0	0	0	0	0	0	0	0	0	0	0	0	0	0	0	0	0	0	0	0	0	0	0	0	0	0	0	0	0	0	0	0	0	0	0	0	0	0
N175130_117	Eukaryota(100)	Amoebozoa(84)	Lobosa(83)	Tubulinea(81)	Arcellinida(80)	Arcellinida_unclassified(80)	Arcellinida_unclassified(80)	Arcellinida_unclassified(80)	0	0	0	33	0	0	0	0	0	0	0	0	5	7	0	0	0	0	0	30	0	0	0	16	0	0	0	7	0	0	0	0	0	0	0	0	0	0	0	0	0
N18957_117	Eukaryota(100)	Stramenopiles(100)	Pseudofungi(100)	Oomycota(100)	Oomycota_X(100)	Oomycota_X_unclassified(100)	Oomycota_X_unclassified(100)	Oomycota_X_unclassified(100)	0	71	0	0	0	0	0	0	0	0	0	9	0	0	0	0	0	0	0	37	0	0	0	0	0	0	0	0	0	0	0	0	0	0	0	0	0	0	0	0	0
N53496_117	Eukaryota(100)	Opisthokonta(80)	Opisthokonta_unclassified(80)	Opisthokonta_unclassified(80)	Opisthokonta_unclassified(80)	Opisthokonta_unclassified(80)	Opisthokonta_unclassified(80)	Opisthokonta_unclassified(80)	0	36	0	0	0	0	0	0	0	0	0	0	3	7	0	0	0	0	0	0	0	0	0	0	0	0	0	13	13	0	0	0	0	0	0	0	0	0	0	0	0
N91716_117	Eukaryota(98)	Alveolata(96)	Apicomplexa(95)	Gregarinomorphea(95)	Neogregarinorida(94)	Actinocephalidae(94)	Actinocephalidae_unclassified(94)	Actinocephalidae_unclassified(94)	0	0	0	0	0	0	0	0	0	0	0	0	0	0	0	0	0	0	0	0	0	0	0	0	0	0	0	0	0	0	0	0	0	0	0	0	0	0	0	0	0
N108373_116	Eukaryota(100)	Eukaryota_unclassified(100)	Eukaryota_unclassified(100)	Eukaryota_unclassified(100)	Eukaryota_unclassified(100)	Eukaryota_unclassified(100)	Eukaryota_unclassified(100)	Eukaryota_unclassified(100)	0	0	0	0	0	0	0	0	0	0	0	0	0	0	0	0	0	0	0	0	0	0	0	0	0	0	0	0	0	0	0	0	0	0	0	0	0	0	0	0	0
N91585_116	Eukaryota(97)	Eukaryota_unclassified(97)	Eukaryota_unclassified(97)	Eukaryota_unclassified(97)	Eukaryota_unclassified(97)	Eukaryota_unclassified(97)	Eukaryota_unclassified(97)	Eukaryota_unclassified(97)	0	49	0	0	0	0	0	0	0	0	0	0	0	0	0	0	0	0	0	0	0	0	0	0	0	0	0	0	0	0	0	0	0	0	0	35	0	0	0	0	0
N119984_115	Eukaryota(100)	Alveolata(98)	Perkinsea(93)	Perkinsea_X(93)	Perkinsea_XX(93)	Perkinsea_XXX(93)	Perkinsea_XXXX(93)	Perkinsea_XXXX_sp.(93)	0	0	0	28	0	0	8	0	0	0	0	0	22	14	0	0	0	0	0	0	24	0	0	0	0	0	0	0	0	0	19	0	0	0	0	0	0	0	0	0	0
N149203_115	Eukaryota(100)	Opisthokonta(99)	Fungi(85)	Fungi_unclassified(85)	Fungi_unclassified(85)	Fungi_unclassified(85)	Fungi_unclassified(85)	Fungi_unclassified(85)	0	43	0	0	0	0	0	0	0	0	0	0	0	0	0	0	0	0	0	0	0	0	0	0	0	0	0	0	0	0	0	0	0	0	0	0	0	0	0	0	0
N154253_115	Eukaryota(100)	Alveolata(94)	Ciliophora(92)	Ciliophora_unclassified(92)	Ciliophora_unclassified(92)	Ciliophora_unclassified(92)	Ciliophora_unclassified(92)	Ciliophora_unclassified(92)	0	0	0	0	0	0	15	0	0	0	0	0	0	0	0	0	0	0	0	0	0	0	0	0	0	0	0	0	0	0	0	0	0	0	0	0	0	0	0	0	0
N176405_115	Eukaryota(99)	Eukaryota_unclassified(99)	Eukaryota_unclassified(99)	Eukaryota_unclassified(99)	Eukaryota_unclassified(99)	Eukaryota_unclassified(99)	Eukaryota_unclassified(99)	Eukaryota_unclassified(99)	0	0	0	0	0	0	0	0	0	0	0	0	0	0	0	0	0	0	0	0	0	0	0	0	0	0	0	0	0	0	0	0	0	0	0	0	0	0	106	0	0
N79747_17	Eukaryota(88)	Eukaryota_unclassified(88)	Eukaryota_unclassified(88)	Eukaryota_unclassified(88)	Eukaryota_unclassified(88)	Eukaryota_unclassified(88)	Eukaryota_unclassified(88)	Eukaryota_unclassified(88)	0	0	0	0	0	0	0	0	0	0	0	0	9	0	0	0	0	0	0	0	0	0	0	0	0	0	0	0	0	0	4	0	0	0	0	0	0	0	0	0	0
N80366_17	Eukaryota(100)	Excavata(100)	Discoba(100)	Euglenida(100)	Euglenophyceae(100)	Euglenaceae(100)	Euglenaria(100)	Euglenaria_anabaena(100)	0	0	0	0	0	0	0	0	0	0	0	0	0	0	0	0	0	0	0	0	0	0	0	0	0	0	0	0	0	17	0	0	0	0	0	0	0	0	0	0	0
N85931_17	Eukaryota(100)	Stramenopiles(85)	Opalozoa(80)	Opalozoa_unclassified(80)	Opalozoa_unclassified(80)	Opalozoa_unclassified(80)	Opalozoa_unclassified(80)	Opalozoa_unclassified(80)	0	0	0	0	0	0	0	0	2	0	0	0	0	2	2	0	0	0	0	0	0	9	0	0	0	0	0	0	2	0	0	0	0	0	0	0	0	0	0	0	0
N86039_17	Eukaryota(97)	Eukaryota_unclassified(97)	Eukaryota_unclassified(97)	Eukaryota_unclassified(97)	Eukaryota_unclassified(97)	Eukaryota_unclassified(97)	Eukaryota_unclassified(97)	Eukaryota_unclassified(97)	0	0	0	0	0	0	0	0	0	0	0	0	0	7	0	0	0	0	0	0	0	0	0	0	0	0	0	0	0	0	0	0	0	0	0	0	0	0	0	0	0
N86429_17	Eukaryota(94)	Eukaryota_unclassified(94)	Eukaryota_unclassified(94)	Eukaryota_unclassified(94)	Eukaryota_unclassified(94)	Eukaryota_unclassified(94)	Eukaryota_unclassified(94)	Eukaryota_unclassified(94)	0	0	0	13	0	0	0	0	0	0	0	0	0	2	0	0	0	0	0	0	0	0	0	0	0	0	0	0	0	0	2	0	0	0	0	0	0	0	0	0	0
N97207_17	Eukaryota(97)	Eukaryota_unclassified(97)	Eukaryota_unclassified(97)	Eukaryota_unclassified(97)	Eukaryota_unclassified(97)	Eukaryota_unclassified(97)	Eukaryota_unclassified(97)	Eukaryota_unclassified(97)	0	0	0	0	0	0	0	0	0	0	0	0	0	0	0	0	0	0	0	0	0	0	0	0	0	0	0	0	0	0	0	0	0	0	0	0	0	0	0	0	0
N101844_16	Eukaryota(99)	Eukaryota_unclassified(99)	Eukaryota_unclassified(99)	Eukaryota_unclassified(99)	Eukaryota_unclassified(99)	Eukaryota_unclassified(99)	Eukaryota_unclassified(99)	Eukaryota_unclassified(99)	0	0	0	0	0	0	0	0	0	0	0	0	0	0	0	0	0	0	0	0	0	0	0	16	0	0	0	0	0	0	0	0	0	0	0	0	0	0	0	0	0
N102361_16	Eukaryota(100)	Opisthokonta(93)	Opisthokonta_unclassified(93)	Opisthokonta_unclassified(93)	Opisthokonta_unclassified(93)	Opisthokonta_unclassified(93)	Opisthokonta_unclassified(93)	Opisthokonta_unclassified(93)	0	0	0	0	0	0	0	0	0	0	0	0	0	0	0	0	0	0	0	0	0	0	0	0	0	0	0	0	0	0	0	0	0	0	0	0	0	0	0	0	0
N105967_16	Eukaryota(91)	Eukaryota_unclassified(91)	Eukaryota_unclassified(91)	Eukaryota_unclassified(91)	Eukaryota_unclassified(91)	Eukaryota_unclassified(91)	Eukaryota_unclassified(91)	Eukaryota_unclassified(91)	0	0	0	0	0	0	10	0	0	0	0	0	0	0	0	0	0	0	0	0	0	0	0	0	0	0	0	0	0	0	0	0	0	0	0	0	0	0	0	0	0
N108681_16	Eukaryota(100)	Excavata(100)	Discoba(100)	Euglenida(100)	Euglenophyceae(100)	Euglenaceae(100)	Euglena(100)	Euglena_pseudoviridis(94)	0	0	0	0	0	0	0	0	0	0	0	0	0	0	0	0	0	0	0	0	0	0	0	0	0	0	0	0	0	0	0	0	0	0	0	0	0	0	0	0	0
N110489_16	Eukaryota(99)	Eukaryota_unclassified(99)	Eukaryota_unclassified(99)	Eukaryota_unclassified(99)	Eukaryota_unclassified(99)	Eukaryota_unclassified(99)	Eukaryota_unclassified(99)	Eukaryota_unclassified(99)	0	0	0	0	0	0	0	0	0	0	0	0	0	0	0	0	0	0	0	0	0	0	0	0	0	0	0	0	0	0	0	0	0	0	0	0	0	0	0	0	0
N120765_16	Eukaryota(98)	Eukaryota_unclassified(98)	Eukaryota_unclassified(98)	Eukaryota_unclassified(98)	Eukaryota_unclassified(98)	Eukaryota_unclassified(98)	Eukaryota_unclassified(98)	Eukaryota_unclassified(98)	0	16	0	0	0	0	0	0	0	0	0	0	0	0	0	0	0	0	0	0	0	0	0	0	0	0	0	0	0	0	0	0	0	0	0	0	0	0	0	0	0
N128415_16	Eukaryota(100)	Eukaryota_unclassified(100)	Eukaryota_unclassified(100)	Eukaryota_unclassified(100)	Eukaryota_unclassified(100)	Eukaryota_unclassified(100)	Eukaryota_unclassified(100)	Eukaryota_unclassified(100)	0	0	0	0	0	0	0	0	0	0	0	0	0	0	0	0	0	0	0	0	0	0	0	0	0	0	0	0	0	0	0	0	0	0	0	0	0	0	0	0	0
N129168_16	Eukaryota(100)	Eukaryota_unclassified(100)	Eukaryota_unclassified(100)	Eukaryota_unclassified(100)	Eukaryota_unclassified(100)	Eukaryota_unclassified(100)	Eukaryota_unclassified(100)	Eukaryota_unclassified(100)	0	0	0	0	0	0	0	0	0	0	0	0	0	0	0	0	0	0	0	0	0	0	0	0	0	0	0	0	0	0	0	0	0	0	0	0	0	0	0	0	0
N129615_16	unknown	unknown_unclassified(0)	unknown_unclassified(0)	unknown_unclassified(0)	unknown_unclassified(0)	unknown_unclassified(0)	unknown_unclassified(0)	unknown_unclassified(0)	16	0	0	0	0	0	0	0	0	0	0	0	0	0	0	0	0	0	0	0	0	0	0	0	0	0	0	0	0	0	0	0	0	0	0	0	0	0	0	0	0
N136377_16	Eukaryota(100)	Opisthokonta(92)	Opisthokonta_unclassified(92)	Opisthokonta_unclassified(92)	Opisthokonta_unclassified(92)	Opisthokonta_unclassified(92)	Opisthokonta_unclassified(92)	Opisthokonta_unclassified(92)	0	0	0	0	0	0	0	0	0	0	0	0	0	0	0	0	16	0	0	0	0	0	0	0	0	0	0	0	0	0	0	0	0	0	0	0	0	0	0	0	0
N138185_16	Eukaryota(100)	Alveolata(87)	Ciliophora(85)	Ciliophora_unclassified(85)	Ciliophora_unclassified(85)	Ciliophora_unclassified(85)	Ciliophora_unclassified(85)	Ciliophora_unclassified(85)	0	16	0	0	0	0	0	0	0	0	0	0	0	0	0	0	0	0	0	0	0	0	0	0	0	0	0	0	0	0	0	0	0	0	0	0	0	0	0	0	0
N14861_16	unknown	unknown_unclassified(0)	unknown_unclassified(0)	unknown_unclassified(0)	unknown_unclassified(0)	unknown_unclassified(0)	unknown_unclassified(0)	unknown_unclassified(0)	0	16	0	0	0	0	0	0	0	0	0	0	0	0	0	0	0	0	0	0	0	0	0	0	0	0	0	0	0	0	0	0	0	0	0	0	0	0	0	0	0
N149198_16	Eukaryota(100)	Archaeplastida(100)	Streptophyta(100)	Embryophyceae(100)	Embryophyceae_X(100)	Embryophyceae_XX(100)	Embryophyceae_XX_unclassified(100)	Embryophyceae_XX_unclassified(100)	0	0	0	0	0	0	0	0	0	0	0	0	0	0	0	0	0	0	0	0	0	0	0	0	0	0	0	0	0	0	0	0	0	0	0	0	0	0	0	0	0
N149610_16	Eukaryota(99)	Excavata(85)	Discoba(85)	Euglenida(85)	Petalomonadida(80)	Petalomonadida_unclassified(80)	Petalomonadida_unclassified(80)	Petalomonadida_unclassified(80)	0	0	0	0	0	0	0	0	0	0	0	0	0	0	0	0	0	0	0	0	0	0	0	0	0	0	0	0	0	0	0	0	0	0	0	0	0	0	0	0	0
N155067_16	Eukaryota(91)	Eukaryota_unclassified(91)	Eukaryota_unclassified(91)	Eukaryota_unclassified(91)	Eukaryota_unclassified(91)	Eukaryota_unclassified(91)	Eukaryota_unclassified(91)	Eukaryota_unclassified(91)	0	16	0	0	0	0	0	0	0	0	0	0	0	0	0	0	0	0	0	0	0	0	0	0	0	0	0	0	0	0	0	0	0	0	0	0	0	0	0	0	0
N155141_16	Eukaryota(96)	Eukaryota_unclassified(96)	Eukaryota_unclassified(96)	Eukaryota_unclassified(96)	Eukaryota_unclassified(96)	Eukaryota_unclassified(96)	Eukaryota_unclassified(96)	Eukaryota_unclassified(96)	0	0	0	0	0	0	0	0	0	0	0	0	3	0	0	0	0	0	0	0	0	0	0	0	0	0	0	0	0	0	0	0	0	0	0	0	0	0	0	0	0
N155344_16	unknown	unknown_unclassified(0)	unknown_unclassified(0)	unknown_unclassified(0)	unknown_unclassified(0)	unknown_unclassified(0)	unknown_unclassified(0)	unknown_unclassified(0)	0	0	0	0	0	0	0	0	0	0	0	0	0	0	0	0	0	0	0	0	0	0	0	4	0	0	2	0	0	0	0	0	0	0	0	0	0	0	0	0	0
N162995_16	unknown	unknown_unclassified(0)	unknown_unclassified(0)	unknown_unclassified(0)	unknown_unclassified(0)	unknown_unclassified(0)	unknown_unclassified(0)	unknown_unclassified(0)	0	0	0	0	0	0	0	0	0	0	0	0	0	0	0	0	0	0	0	0	0	0	0	0	0	0	0	4	0	0	0	0	0	0	0	0	0	0	0	0	0
N169684_16	Eukaryota(100)	Amoebozoa(83)	Amoebozoa_unclassified(83)	Amoebozoa_unclassified(83)	Amoebozoa_unclassified(83)	Amoebozoa_unclassified(83)	Amoebozoa_unclassified(83)	Amoebozoa_unclassified(83)	0	16	0	0	0	0	0	0	0	0	0	0	0	0	0	0	0	0	0	0	0	0	0	0	0	0	0	0	0	0	0	0	0	0	0	0	0	0	0	0	0
N169704_16	Bacteria(95)	Bacteria_X(95)	Proteobacteria(95)	Alphaproteobacteria(95)	Alphaproteobacteria_unclassified(95)	Alphaproteobacteria_unclassified(95)	Alphaproteobacteria_unclassified(95)	Alphaproteobacteria_unclassified(95)	0	0	0	0	0	0	0	0	0	0	0	0	0	0	0	0	0	0	0	0	0	0	0	0	0	0	0	5	4	0	0	0	0	0	0	0	0	0	0	0	0
N170468_16	Eukaryota(91)	Eukaryota_unclassified(91)	Eukaryota_unclassified(91)	Eukaryota_unclassified(91)	Eukaryota_unclassified(91)	Eukaryota_unclassified(91)	Eukaryota_unclassified(91)	Eukaryota_unclassified(91)	0	0	0	0	0	0	0	0	0	0	0	0	16	0	0	0	0	0	0	0	0	0	0	0	0	0	0	0	0	0	0	0	0	0	0	0	0	0	0	0	0
N170793_16	Eukaryota(99)	Eukaryota_unclassified(99)	Eukaryota_unclassified(99)	Eukaryota_unclassified(99)	Eukaryota_unclassified(99)	Eukaryota_unclassified(99)	Eukaryota_unclassified(99)	Eukaryota_unclassified(99)	0	16	0	0	0	0	0	0	0	0	0	0	0	0	0	0	0	0	0	0	0	0	0	0	0	0	0	0	0	0	0	0	0	0	0	0	0	0	0	0	0
N171191_16	Eukaryota(100)	Opisthokonta(96)	Opisthokonta_unclassified(96)	Opisthokonta_unclassified(96)	Opisthokonta_unclassified(96)	Opisthokonta_unclassified(96)	Opisthokonta_unclassified(96)	Opisthokonta_unclassified(96)	0	0	0	0	0	0	0	0	0	0	0	0	0	0	0	0	0	0	0	16	0	0	0	0	0	0	0	0	0	0	0	0	0	0	0	0	0	0	0	0	0
N24500_16	Eukaryota(100)	Excavata(95)	Discoba(95)	Euglenida(94)	Petalomonadida(92)	Scytomonadidae(92)	Petalomonas(92)	Petalomonas_sphagnophila(92)	0	0	0	0	0	0	0	0	0	0	0	0	0	0	0	0	0	0	0	0	0	0	0	0	0	0	0	0	0	0	0	0	0	0	0	0	0	0	0	0	0
N27090_16	Eukaryota(100)	Eukaryota_unclassified(100)	Eukaryota_unclassified(100)	Eukaryota_unclassified(100)	Eukaryota_unclassified(100)	Eukaryota_unclassified(100)	Eukaryota_unclassified(100)	Eukaryota_unclassified(100)	0	0	0	0	0	0	0	0	0	0	0	0	0	2	0	0	0	0	0	0	0	0	0	0	0	0	0	0	0	0	0	0	0	0	0	0	0	0	0	0	0
N27258_16	Eukaryota(94)	Eukaryota_unclassified(94)	Eukaryota_unclassified(94)	Eukaryota_unclassified(94)	Eukaryota_unclassified(94)	Eukaryota_unclassified(94)	Eukaryota_unclassified(94)	Eukaryota_unclassified(94)	0	0	0	0	0	0	0	0	0	0	0	0	0	0	0	0	0	0	0	0	0	0	0	0	0	0	0	0	0	0	0	0	0	0	0	0	0	0	0	0	0
N2991_16	Eukaryota(100)	Rhizaria(99)	Cercozoa(99)	Filosa-Sarcomonadea(99)	Glissomonadida(98)	Bodomorphidae(95)	Bodomorpha(95)	Bodomorpha_minima(95)	0	0	0	0	0	0	0	0	0	0	0	0	0	0	0	0	0	0	4	0	0	0	0	0	0	0	6	0	0	0	0	0	0	0	0	0	0	0	0	0	0
N32668_16	Eukaryota(97)	Eukaryota_unclassified(97)	Eukaryota_unclassified(97)	Eukaryota_unclassified(97)	Eukaryota_unclassified(97)	Eukaryota_unclassified(97)	Eukaryota_unclassified(97)	Eukaryota_unclassified(97)	0	0	0	0	0	0	0	0	0	0	0	0	0	0	0	0	0	0	0	0	0	0	0	0	0	0	0	0	0	0	0	0	0	0	0	8	0	0	0	0	0
N37839_16	Eukaryota(100)	Rhizaria(100)	Cercozoa(100)	Endomyxa(100)	Vampyrellida(100)	Vampyrellida_X(98)	Vampyrellida_clade_B(81)	Vampyrellida_sp.(81)	0	16	0	0	0	0	0	0	0	0	0	0	0	0	0	0	0	0	0	0	0	0	0	0	0	0	0	0	0	0	0	0	0	0	0	0	0	0	0	0	0
N30997_3	unknown	unknown_unclassified(0)	unknown_unclassified(0)	unknown_unclassified(0)	unknown_unclassified(0)	unknown_unclassified(0)	unknown_unclassified(0)	unknown_unclassified(0)	0	0	0	0	0	0	0	0	0	0	0	0	0	0	0	0	0	0	0	0	0	0	0	0	0	0	0	0	0	0	0	0	0	0	0	0	0	0	0	0	0
N42719_3	Eukaryota(88)	Eukaryota_unclassified(88)	Eukaryota_unclassified(88)	Eukaryota_unclassified(88)	Eukaryota_unclassified(88)	Eukaryota_unclassified(88)	Eukaryota_unclassified(88)	Eukaryota_unclassified(88)	0	0	0	0	0	0	0	0	0	0	0	0	0	0	0	0	0	0	0	0	0	0	0	0	0	0	0	0	0	0	0	0	0	0	0	0	0	0	0	0	0
N51468_3	Eukaryota(98)	Eukaryota_unclassified(98)	Eukaryota_unclassified(98)	Eukaryota_unclassified(98)	Eukaryota_unclassified(98)	Eukaryota_unclassified(98)	Eukaryota_unclassified(98)	Eukaryota_unclassified(98)	0	0	0	0	0	0	0	0	0	0	0	0	0	0	0	0	0	0	0	0	0	0	0	0	0	0	0	0	0	3	0	0	0	0	0	0	0	0	0	0	0
N51480_3	Eukaryota(94)	Eukaryota_unclassified(94)	Eukaryota_unclassified(94)	Eukaryota_unclassified(94)	Eukaryota_unclassified(94)	Eukaryota_unclassified(94)	Eukaryota_unclassified(94)	Eukaryota_unclassified(94)	0	0	0	0	0	0	0	0	0	0	0	0	3	0	0	0	0	0	0	0	0	0	0	0	0	0	0	0	0	0	0	0	0	0	0	0	0	0	0	0	0
N52987_3	unknown	unknown_unclassified(0)	unknown_unclassified(0)	unknown_unclassified(0)	unknown_unclassified(0)	unknown_unclassified(0)	unknown_unclassified(0)	unknown_unclassified(0)	0	0	0	0	0	0	0	0	0	0	0	0	0	0	0	0	0	0	0	0	0	0	0	0	0	0	0	0	0	0	0	0	0	0	0	0	0	0	0	0	0
N53097_3	unknown	unknown_unclassified(0)	unknown_unclassified(0)	unknown_unclassified(0)	unknown_unclassified(0)	unknown_unclassified(0)	unknown_unclassified(0)	unknown_unclassified(0)	0	3	0	0	0	0	0	0	0	0	0	0	0	0	0	0	0	0	0	0	0	0	0	0	0	0	0	0	0	0	0	0	0	0	0	0	0	0	0	0	0
N53222_3	Eukaryota(82)	Eukaryota_unclassified(82)	Eukaryota_unclassified(82)	Eukaryota_unclassified(82)	Eukaryota_unclassified(82)	Eukaryota_unclassified(82)	Eukaryota_unclassified(82)	Eukaryota_unclassified(82)	0	0	0	0	0	0	0	0	0	0	0	0	0	0	0	0	0	0	0	3	0	0	0	0	0	0	0	0	0	0	0	0	0	0	0	0	0	0	0	0	0
N37569_100794	Eukaryota(96)	Eukaryota_unclassified(96)	Eukaryota_unclassified(96)	Eukaryota_unclassified(96)	Eukaryota_unclassified(96)	Eukaryota_unclassified(96)	Eukaryota_unclassified(96)	Eukaryota_unclassified(96)	0	0	0	8757	4316	0	1032	2165	3520	120	222	9578	4284	2290	820	550	566	191	60	6185	3340	1089	459	1186	768	25	14	6808	1944	1322	2314	4123	2348	20	0	0	0	0	0	0	0
N116425_100459	Eukaryota(98)	Stramenopiles(84)	Stramenopiles_unclassified(84)	Stramenopiles_unclassified(84)	Stramenopiles_unclassified(84)	Stramenopiles_unclassified(84)	Stramenopiles_unclassified(84)	Stramenopiles_unclassified(84)	0	0	0	204	462	0	2835	4324	9464	6139	85	214	548	1195	273	36	5	0	0	164	280	1754	479	82	18	0	0	170	736	4327	4031	8676	18713	35102	113	0	0	0	0	0	0
N85330_100273	Eukaryota(100)	Opisthokonta(95)	Opisthokonta_unclassified(95)	Opisthokonta_unclassified(95)	Opisthokonta_unclassified(95)	Opisthokonta_unclassified(95)	Opisthokonta_unclassified(95)	Opisthokonta_unclassified(95)	0	57	0	6667	3311	0	1499	1445	1656	80	55	5903	2192	798	224	115	125	19	66	7970	2766	576	222	347	176	0	57	7122	2285	1336	890	1757	1013	112	39	3729	2850	2208	682	799	275
N3510_99841	Eukaryota(100)	Alveolata(100)	Ciliophora(100)	Oligohymenophorea(100)	Hymenostomatia(100)	Tetrahymenida(99)	Tetrahymena(99)	Tetrahymena_tropicalis(99)	0	0	0	398	789	0	0	0	304	0	50	309	47	490	264	382	186	23	50	1802	224	458	83	420	0	13	0	595	286	0	37	62	0	0	0	71	6	0	0	0	0
N11560_99081	Eukaryota(100)	Stramenopiles(100)	Stramenopiles_X(97)	Stramenopiles_X-Group-3(97)	Stramenopiles_X-Group-3_X(97)	Stramenopiles_X-Group-3_XX(97)	Stramenopiles_X-Group-3_XXX(97)	Stramenopiles_X-Group-3_XXX_sp.(97)	12	8	0	214	188	0	382	1215	1295	49	89	254	842	348	348	883	1633	398	847	153	507	341	1911	6826	6531	432	992	287	274	1083	3476	10172	5959	1717	1214	41	59	135	89	65	61
N155986_98543	Eukaryota(97)	Eukaryota_unclassified(97)	Eukaryota_unclassified(97)	Eukaryota_unclassified(97)	Eukaryota_unclassified(97)	Eukaryota_unclassified(97)	Eukaryota_unclassified(97)	Eukaryota_unclassified(97)	0	0	0	4200	1833	0	1905	913	2301	2923	5454	4646	2497	888	162	15	5	0	0	4732	3019	4909	2367	274	85	0	4	3916	1348	2153	1652	4621	4802	882	14	0	0	297	667	508	399
N116277_98250	Eukaryota(99)	Excavata(94)	Discoba(94)	Kinetoplastea(91)	Kinetoplastea_unclassified(91)	Kinetoplastea_unclassified(91)	Kinetoplastea_unclassified(91)	Kinetoplastea_unclassified(91)	32	141	93	0	0	0	0	0	0	0	0	0	0	0	0	0	0	0	0	0	0	0	0	0	0	0	0	0	0	0	0	0	0	0	0	30	0	0	44	46	0
N48221_96214	Eukaryota(99)	Eukaryota_unclassified(99)	Eukaryota_unclassified(99)	Eukaryota_unclassified(99)	Eukaryota_unclassified(99)	Eukaryota_unclassified(99)	Eukaryota_unclassified(99)	Eukaryota_unclassified(99)	0	3718	0	979	434	0	659	1501	2148	885	960	1043	710	691	475	783	1154	655	1026	527	352	246	585	1419	1697	213	723	758	522	614	639	1212	586	414	333	5965	3735	1749	2095	1536	1673
N175607_95217	Eukaryota(99)	Eukaryota_unclassified(99)	Eukaryota_unclassified(99)	Eukaryota_unclassified(99)	Eukaryota_unclassified(99)	Eukaryota_unclassified(99)	Eukaryota_unclassified(99)	Eukaryota_unclassified(99)	0	39	556	2047	1281	0	1531	2499	2037	25	26	2596	844	320	93	102	99	16	0	5367	996	366	303	639	105	0	5	2828	1485	2089	1277	594	108	41	0	4331	2471	2367	696	123	263
N77293_94804	Eukaryota(99)	Stramenopiles(89)	Opalozoa(87)	Bicoecea(86)	Bicoecea_unclassified(86)	Bicoecea_unclassified(86)	Bicoecea_unclassified(86)	Bicoecea_unclassified(86)	0	0	0	261	197	0	824	2025	2137	5596	2431	225	174	419	279	326	440	1103	2519	108	95	244	133	203	262	524	3034	75	84	613	801	1303	1617	3547	30	0	0	0	391	2111	4480
N125151_93152	Eukaryota(100)	Opisthokonta(100)	Opisthokonta_unclassified(100)	Opisthokonta_unclassified(100)	Opisthokonta_unclassified(100)	Opisthokonta_unclassified(100)	Opisthokonta_unclassified(100)	Opisthokonta_unclassified(100)	50	148	1007	342	890	0	555	892	687	36	40	965	553	530	205	290	512	137	500	1533	554	301	153	663	638	52	332	1433	588	564	567	1162	1627	224	72	1117	309	0	40	0	0
N20810_91599	Eukaryota(100)	Eukaryota_unclassified(100)	Eukaryota_unclassified(100)	Eukaryota_unclassified(100)	Eukaryota_unclassified(100)	Eukaryota_unclassified(100)	Eukaryota_unclassified(100)	Eukaryota_unclassified(100)	0	0	0	324	192	0	597	913	3271	1538	2	330	411	495	787	384	139	0	0	200	234	1646	2967	296	89	0	0	213	115	1483	1306	213	9	2	0	1914	9873	12927	1941	319	0
N39479_91278	Eukaryota(100)	Alveolata(100)	Ciliophora(100)	Spirotrichea(100)	Spirotrichea_unclassified(100)	Spirotrichea_unclassified(100)	Spirotrichea_unclassified(100)	Spirotrichea_unclassified(100)	0	30	0	1767	6973	0	7667	6360	2269	87	0	1165	11756	1573	1302	1011	1435	317	3850	7638	7400	2391	1165	641	196	16	0	5248	6004	1951	442	683	0	0	0	525	1717	582	44	0	0
N123405_89912	Eukaryota(100)	Apusozoa(96)	Hilomonadea(96)	Planomonadida(96)	Planomonadidae(96)	Planomonadidae_X(96)	Micronuclearia(96)	Micronuclearia_podoventralis(96)	308	598	696	3251	2150	0	1152	1196	1394	48	92	3242	1051	560	320	235	338	71	43	3071	1364	330	217	818	520	37	119	2441	780	469	188	595	100	32	0	11970	3919	1975	484	101	0
N63085_86530	Eukaryota(100)	Alveolata(100)	Ciliophora(100)	Oligohymenophorea(100)	Hymenostomatia(100)	Tetrahymenida(98)	Tetrahymena(98)	Tetrahymena_tropicalis(85)	686	551	1995	5708	2936	0	2646	1302	1243	111	214	7028	1726	282	280	317	423	0	116	4280	1599	529	67	199	3	3	50	5580	3454	3096	3853	1270	0	428	47	5987	1906	1334	407	0	0
N70403_85684	Eukaryota(100)	Alveolata(100)	Ciliophora(100)	Spirotrichea(99)	Hypotrichia(98)	Hypotrichia_unclassified(98)	Hypotrichia_unclassified(98)	Hypotrichia_unclassified(98)	0	371	0	2366	2641	0	308	2792	1560	763	21303	759	3044	235	7	160	0	106	102	3408	3505	431	0	34	158	214	1721	1199	817	2447	1298	127	8	0	0	1755	922	944	652	144	0
N13549_83670	Eukaryota(100)	Excavata(99)	Discoba(99)	Kinetoplastea(99)	Kinetoplastea_unclassified(99)	Kinetoplastea_unclassified(99)	Kinetoplastea_unclassified(99)	Kinetoplastea_unclassified(99)	103	702	0	0	0	0	0	0	0	0	0	0	131	0	0	0	0	0	0	0	0	0	0	0	0	0	0	0	0	0	0	0	0	0	0	1431	1029	391	211	0	0
N153515_81584	Eukaryota(100)	Alveolata(96)	Ciliophora(96)	Ciliophora_unclassified(96)	Ciliophora_unclassified(96)	Ciliophora_unclassified(96)	Ciliophora_unclassified(96)	Ciliophora_unclassified(96)	0	0	0	113	229	0	330	553	2419	609	10622	86	81	148	120	719	3037	115	0	112	100	257	2078	23370	20453	580	76	129	185	312	812	2279	1482	1579	353	0	0	0	0	0	0
N143116_81089	Eukaryota(100)	Opisthokonta(95)	Opisthokonta_unclassified(95)	Opisthokonta_unclassified(95)	Opisthokonta_unclassified(95)	Opisthokonta_unclassified(95)	Opisthokonta_unclassified(95)	Opisthokonta_unclassified(95)	0	0	0	2957	2735	0	861	780	539	0	0	256	861	390	161	71	35	0	10	7915	1031	513	131	139	76	9	0	2566	1408	214	146	0	0	0	0	2708	1349	529	51	0	0
N91167_80941	Eukaryota(100)	Stramenopiles(100)	Pseudofungi(100)	Oomycota(100)	Oomycota_X(100)	Peronosporales(98)	Phytopythium(81)	Phytopythium_boreale(81)	4250	1419	4448	4928	2819	0	800	655	1209	4	0	3515	1311	1086	227	78	186	0	0	7943	2216	949	351	304	261	0	4	3037	1708	567	442	367	201	0	0	2990	1538	568	382	262	0
N151372_80754	Eukaryota(100)	Opisthokonta(100)	Metazoa(100)	Gastrotricha(99)	Gastrotricha_X(99)	Gastrotricha_XX(99)	Gastrotricha_XX_unclassified(99)	Gastrotricha_XX_unclassified(99)	0	375	0	0	0	0	0	0	0	0	0	0	0	3162	0	0	0	0	0	0	0	5152	0	0	0	0	0	0	0	0	0	0	0	0	0	0	0	0	6279	0	0
N155414_79662	Eukaryota(100)	Opisthokonta(100)	Fungi(89)	Fungi_unclassified(89)	Fungi_unclassified(89)	Fungi_unclassified(89)	Fungi_unclassified(89)	Fungi_unclassified(89)	50	4	0	1297	4133	0	3363	10232	9402	148	0	880	2333	5198	1056	1809	1089	20	7	688	3908	3670	550	2747	510	0	0	1495	11006	6871	3141	7069	1675	111	3	0	0	0	0	0	0
N106151_79148	Eukaryota(99)	Stramenopiles(80)	Stramenopiles_unclassified(80)	Stramenopiles_unclassified(80)	Stramenopiles_unclassified(80)	Stramenopiles_unclassified(80)	Stramenopiles_unclassified(80)	Stramenopiles_unclassified(80)	0	0	0	75	0	0	0	0	38	1071	41158	133	60	13	0	0	0	0	14	72	0	0	0	0	0	0	0	208	211	1474	9103	20785	2758	1429	16	0	0	0	0	0	0
N90998_76331	Eukaryota(100)	Alveolata(87)	Ciliophora(86)	Ciliophora_unclassified(86)	Ciliophora_unclassified(86)	Ciliophora_unclassified(86)	Ciliophora_unclassified(86)	Ciliophora_unclassified(86)	554	74	1511	840	478	0	831	1344	1037	416	775	995	957	654	2403	1434	776	333	616	1666	748	1131	1296	1840	880	63	227	1138	535	1501	328	586	235	831	1808	861	899	829	528	57	23
N72707_69926	Eukaryota(100)	Stramenopiles(100)	Ochrophyta(100)	Bacillariophyta(100)	Bacillariophyta_X(100)	Bacillariophyta_X_unclassified(100)	Bacillariophyta_X_unclassified(100)	Bacillariophyta_X_unclassified(100)	0	304	160	1037	1386	0	5495	13253	4510	39	34	1920	1275	509	548	378	467	31	56	7041	2765	765	1031	3073	216	6	9	3108	3423	3718	4523	6175	882	64	20	167	149	0	0	0	0
N120339_69562	Eukaryota(96)	Opisthokonta(95)	Opisthokonta_unclassified(95)	Opisthokonta_unclassified(95)	Opisthokonta_unclassified(95)	Opisthokonta_unclassified(95)	Opisthokonta_unclassified(95)	Opisthokonta_unclassified(95)	0	0	0	830	911	0	999	346	104	136	11	220	696	1740	685	80	23	0	0	331	580	1928	673	40	0	0	0	335	494	167	28	0	0	14	20	0	0	0	0	0	0
N97360_67023	Eukaryota(100)	Stramenopiles(98)	Ochrophyta(98)	Chrysophyceae(98)	Chrysophyceae_X(98)	Chrysophyceae_Clade-H(98)	Chrysophyceae_Clade-H_X(98)	Chrysophyceae_Clade-H_X_sp.(98)	0	0	0	0	0	0	18	0	113	332	4724	0	0	5	0	0	0	0	0	0	0	0	0	0	0	0	0	0	0	0	0	0	104	338	808	0	0	0	0	0	3033
N62821_65591	Eukaryota(100)	Opisthokonta(100)	Choanoflagellida(99)	Choanoflagellatea(99)	Craspedida(99)	Salpingoecidae_Group_C1(99)	Salpingoeca_C1(99)	Salpingoeca_fusiformis(99)	0	0	65	189	248	0	17	0	0	7	136	51	70	20	0	0	0	0	0	151	44	0	0	0	0	0	0	0	0	0	0	0	0	9	144	0	0	0	0	0	0
N94208_65225	Eukaryota(100)	Opisthokonta(100)	Choanoflagellida(84)	Choanoflagellatea(84)	Craspedida(84)	Monosigidae_Group_O(83)	Monosigidae_Group_O_X(83)	Monosigidae_Group_O_X_sp.(83)	0	29	1787	2308	1206	0	345	222	331	36	276	1786	1518	1692	1259	933	672	490	1498	1745	912	1049	911	1239	652	93	120	1281	673	543	94	0	0	44	94	688	463	0	421	185	0
N168079_64844	Eukaryota(100)	Excavata(97)	Discoba(97)	Kinetoplastea(88)	Kinetoplastea_unclassified(88)	Kinetoplastea_unclassified(88)	Kinetoplastea_unclassified(88)	Kinetoplastea_unclassified(88)	21	58	0	4077	3092	0	1177	827	588	27	71	4353	4078	2104	456	164	75	0	41	8735	6033	1844	314	153	83	0	95	6533	2122	659	174	221	57	11	33	0	0	0	0	0	0
N78022_64548	Eukaryota(86)	Eukaryota_unclassified(86)	Eukaryota_unclassified(86)	Eukaryota_unclassified(86)	Eukaryota_unclassified(86)	Eukaryota_unclassified(86)	Eukaryota_unclassified(86)	Eukaryota_unclassified(86)	719	507	488	4931	1860	0	493	0	93	0	0	6524	1932	816	192	73	47	3	10	7667	1499	328	100	180	71	5	0	3706	809	224	129	0	119	0	0	8038	2535	800	55	0	0
N94873_62837	Eukaryota(100)	Hacrobia(100)	Centroheliozoa(100)	Centroheliozoa_X(100)	Pterocystida(100)	Pterocystidae(100)	Chlamydaster(100)	Chlamydaster_sterni(100)	50	31	83	466	60	0	53	0	70	13	42	333	84	13	10	10	97	102	706	510	91	30	59	1020	452	152	998	269	168	108	163	0	0	40	0	139	191	0	28	0	0
N81467_62665	Eukaryota(100)	Stramenopiles(80)	Ochrophyta(80)	Ochrophyta_unclassified(80)	Ochrophyta_unclassified(80)	Ochrophyta_unclassified(80)	Ochrophyta_unclassified(80)	Ochrophyta_unclassified(80)	0	17	0	1209	314	0	59	191	259	501	39046	722	196	29	0	0	0	0	5	1748	296	15	0	0	0	0	0	432	176	97	42	19	0	261	5769	144	103	163	84	186	312
N76879_62458	Eukaryota(100)	Stramenopiles(100)	Ochrophyta(100)	Bacillariophyta(100)	Bacillariophyta_X(100)	Raphid-pennate(93)	Raphid-pennate_unclassified(93)	Raphid-pennate_unclassified(93)	1042	1192	432	1688	1400	0	1249	969	350	11	0	2429	257	915	568	353	213	23	0	23402	1535	1251	395	1597	21	7	0	2765	1886	1162	1124	1056	427	37	0	253	437	374	67	0	0
N130463_61842	Eukaryota(100)	Opisthokonta(99)	Metazoa(99)	Gastrotricha(86)	Gastrotricha_X(86)	Gastrotricha_XX(86)	Gastrotricha_XX_unclassified(86)	Gastrotricha_XX_unclassified(86)	18300	673	0	0	0	0	0	0	0	1362	0	0	3809	3364	1536	7	5	0	0	20	2872	4242	0	0	0	0	0	0	0	0	0	0	1868	0	0	0	0	0	0	0	0
N117178_61508	Eukaryota(98)	Stramenopiles(83)	Stramenopiles_unclassified(83)	Stramenopiles_unclassified(83)	Stramenopiles_unclassified(83)	Stramenopiles_unclassified(83)	Stramenopiles_unclassified(83)	Stramenopiles_unclassified(83)	0	0	0	2023	1156	0	2030	1531	2210	1163	171	1875	1507	1824	1043	646	469	102	83	1299	978	1289	831	779	455	19	13	1708	1110	2976	2529	1226	760	599	23	0	273	0	444	438	257
N140610_61118	Eukaryota(100)	Eukaryota_unclassified(100)	Eukaryota_unclassified(100)	Eukaryota_unclassified(100)	Eukaryota_unclassified(100)	Eukaryota_unclassified(100)	Eukaryota_unclassified(100)	Eukaryota_unclassified(100)	0	87	0	125	510	0	5	178	206	0	20	593	331	100	22	0	28	0	0	1166	315	109	53	52	62	0	0	618	263	134	70	0	0	8	0	2778	980	0	197	29	0
N149108_60709	Eukaryota(100)	Stramenopiles(100)	Ochrophyta(95)	Chrysophyceae(82)	Chrysophyceae_X(82)	Chrysophyceae_X_unclassified(82)	Chrysophyceae_X_unclassified(82)	Chrysophyceae_X_unclassified(82)	0	0	0	73	0	0	0	0	0	0	0	52	40	100	289	353	324	15	0	55	37	118	345	255	183	10	0	32	0	0	0	0	0	0	0	271	325	137	206	44	0
N97213_60523	Eukaryota(96)	Opisthokonta(86)	Opisthokonta_unclassified(86)	Opisthokonta_unclassified(86)	Opisthokonta_unclassified(86)	Opisthokonta_unclassified(86)	Opisthokonta_unclassified(86)	Opisthokonta_unclassified(86)	0	0	0	24832	10038	0	477	267	246	0	45	5664	2501	547	0	0	0	0	0	11362	2781	449	34	0	0	0	0	2614	531	98	37	0	0	5	0	0	0	0	0	0	0
N165069_59669	Eukaryota(100)	Archaeplastida(100)	Chlorophyta(100)	Chlorophyceae(94)	Sphaeropleales(92)	Sphaeropleales_X(90)	Sphaeropleales_X_unclassified(90)	Sphaeropleales_X_unclassified(90)	2	1199	85	4055	2158	0	824	771	1713	58	130	7792	1958	1019	424	204	337	112	427	5261	1428	534	365	774	249	19	209	5187	2291	1758	807	938	132	55	44	3064	1532	567	308	176	98
N172378_59563	Eukaryota(100)	Stramenopiles(97)	Ochrophyta(92)	Ochrophyta_unclassified(92)	Ochrophyta_unclassified(92)	Ochrophyta_unclassified(92)	Ochrophyta_unclassified(92)	Ochrophyta_unclassified(92)	203	182	0	914	193	0	255	454	113	6	8	343	158	199	483	800	24	69	59	523	179	265	785	1577	363	34	118	285	77	78	58	61	0	0	0	290	121	0	95	0	0
N116588_59484	Eukaryota(98)	Eukaryota_unclassified(98)	Eukaryota_unclassified(98)	Eukaryota_unclassified(98)	Eukaryota_unclassified(98)	Eukaryota_unclassified(98)	Eukaryota_unclassified(98)	Eukaryota_unclassified(98)	58	89	0	59	136	0	107	0	214	12	0	42	35	15	26	29	126	20	0	23	45	21	253	1083	2406	56	0	24	41	238	965	3604	1816	64	0	249	748	924	1382	3657	2162
N108463_58969	Eukaryota(98)	Eukaryota_unclassified(98)	Eukaryota_unclassified(98)	Eukaryota_unclassified(98)	Eukaryota_unclassified(98)	Eukaryota_unclassified(98)	Eukaryota_unclassified(98)	Eukaryota_unclassified(98)	177	601	44775	227	49	0	25	0	0	0	8	329	131	64	36	56	78	20	7	403	76	74	57	64	0	0	0	202	7	11	24	0	0	0	0	2513	1072	0	116	0	0
N110643_58618	Eukaryota(100)	Apusozoa(100)	Hilomonadea(100)	Planomonadida(100)	Planomonadidae(100)	Planomonadidae_Group-1(100)	Ancyromonas(100)	Ancyromonas_unclassified(100)	125	113	0	6198	720	0	517	232	115	0	55	5343	1272	406	142	103	116	18	65	5164	994	193	39	30	0	2	106	3592	453	422	253	286	0	0	21	4155	3120	2057	1711	144	114
N25445_57594	Eukaryota(100)	Opisthokonta(100)	Fungi(82)	Fungi_unclassified(82)	Fungi_unclassified(82)	Fungi_unclassified(82)	Fungi_unclassified(82)	Fungi_unclassified(82)	0	29	0	9392	2139	0	354	0	378	9	0	7185	1733	441	118	104	36	13	16	11820	1748	241	89	92	36	0	9	5860	1546	369	223	176	0	21	0	3177	851	326	0	0	0
N5734_57550	Eukaryota(100)	Stramenopiles(96)	Ochrophyta(95)	Chrysophyceae(82)	Chrysophyceae_X(82)	Chrysophyceae_X_unclassified(82)	Chrysophyceae_X_unclassified(82)	Chrysophyceae_X_unclassified(82)	0	0	0	0	0	0	86	0	246	181	13	50	13	138	398	607	438	15	0	0	5	133	535	563	524	55	0	27	40	38	19	0	0	0	0	1412	1406	2551	3420	683	0
N46652_57528	Eukaryota(99)	Eukaryota_unclassified(99)	Eukaryota_unclassified(99)	Eukaryota_unclassified(99)	Eukaryota_unclassified(99)	Eukaryota_unclassified(99)	Eukaryota_unclassified(99)	Eukaryota_unclassified(99)	0	23	87	593	488	0	697	551	791	16	15	432	250	45	2	24	9	0	0	1124	388	30	72	88	15	0	0	450	235	466	951	719	276	80	6	1009	44	746	188	102	137
N64813_57141	Eukaryota(100)	Stramenopiles(99)	Ochrophyta(98)	Chrysophyceae(95)	Chrysophyceae_X(95)	Chrysophyceae_X_unclassified(95)	Chrysophyceae_X_unclassified(95)	Chrysophyceae_X_unclassified(95)	183	140	155	1245	337	0	1175	1421	512	50	23	1111	466	494	685	710	252	13	0	1966	749	2175	4024	1419	174	0	0	990	461	1200	124	0	0	0	0	564	366	331	354	178	167
N6186_56582	Eukaryota(100)	Stramenopiles(100)	Ochrophyta(100)	Bacillariophyta(100)	Bacillariophyta_X(100)	Raphid-pennate(98)	Fistulifera(97)	Fistulifera_saprophila(97)	0	44	0	141	421	0	1522	5603	5692	138	37	262	3745	5525	2984	1691	1711	161	209	732	3526	1804	1066	2098	607	21	22	435	4753	2253	3150	4175	944	43	0	132	0	0	0	0	0
N80189_56562	Eukaryota(100)	Eukaryota_unclassified(100)	Eukaryota_unclassified(100)	Eukaryota_unclassified(100)	Eukaryota_unclassified(100)	Eukaryota_unclassified(100)	Eukaryota_unclassified(100)	Eukaryota_unclassified(100)	367	224	222	3097	1400	0	283	259	299	4	0	2019	952	902	404	189	96	9	0	3281	1660	987	467	126	92	0	0	1530	371	207	46	92	0	0	0	4452	1714	393	263	165	0
N158677_56530	Eukaryota(100)	Excavata(100)	Discoba(100)	Kinetoplastea(99)	Kinetoplastea_X(94)	Kinetoplastea_XX(94)	Klosteria(91)	Klosteria_bodomorphis(91)	0	29	0	3587	1853	0	1014	825	623	6	37	2848	828	691	474	406	310	81	42	2638	1119	782	820	871	520	21	47	2875	909	674	398	629	222	7	4	2421	1301	781	254	83	0
N12618_56071	Eukaryota(96)	Eukaryota_unclassified(96)	Eukaryota_unclassified(96)	Eukaryota_unclassified(96)	Eukaryota_unclassified(96)	Eukaryota_unclassified(96)	Eukaryota_unclassified(96)	Eukaryota_unclassified(96)	0	13	0	182	250	0	172	287	290	5	12	246	216	104	123	472	1172	386	431	237	192	69	322	3471	2422	176	336	461	222	281	211	42	23	0	0	3541	1337	501	74	32	0
N33303_55575	Eukaryota(100)	Eukaryota_unclassified(100)	Eukaryota_unclassified(100)	Eukaryota_unclassified(100)	Eukaryota_unclassified(100)	Eukaryota_unclassified(100)	Eukaryota_unclassified(100)	Eukaryota_unclassified(100)	9	133	0	0	0	0	0	0	0	0	0	0	0	0	0	0	0	0	0	0	0	0	0	0	0	0	0	0	0	0	0	0	0	0	0	0	0	0	0	0	0
N115809_55557	Eukaryota(100)	Archaeplastida(100)	Chlorophyta(100)	Chlorophyceae(95)	Sphaeropleales(95)	Sphaeropleales_X(95)	Desmodesmus(90)	Desmodesmus_communis(85)	625	4038	593	2657	876	0	1313	1429	1024	66	161	6720	1200	725	359	97	193	29	214	3319	1364	553	323	885	235	18	107	4525	4438	2610	1502	1843	136	31	49	4225	2546	660	545	56	211
N52804_54233	Eukaryota(100)	Alveolata(94)	Ciliophora(91)	Ciliophora_unclassified(91)	Ciliophora_unclassified(91)	Ciliophora_unclassified(91)	Ciliophora_unclassified(91)	Ciliophora_unclassified(91)	0	0	0	141	67	0	232	552	1451	276	1302	96	41	0	0	0	0	0	0	36	122	0	0	0	0	0	0	53	56	340	742	1739	2137	2510	1586	198	84	0	0	80	53
N63278_52892	Eukaryota(100)	Stramenopiles(98)	Ochrophyta(98)	Ochrophyta_unclassified(98)	Ochrophyta_unclassified(98)	Ochrophyta_unclassified(98)	Ochrophyta_unclassified(98)	Ochrophyta_unclassified(98)	101	0	0	3308	1299	0	259	0	344	150	1998	1684	687	324	238	260	551	370	331	2185	1248	310	585	2299	2949	1497	3211	1313	255	287	171	895	190	509	131	412	216	340	221	100	0
N32856_52582	Eukaryota(100)	Archaeplastida(97)	Chlorophyta(97)	Chlorophyceae(89)	Chlamydomonadales(82)	Chlamydomonadales_X(82)	Chlamydomonadales_X_unclassified(82)	Chlamydomonadales_X_unclassified(82)	276	14	73	1226	1158	0	2468	4627	142	0	77	4614	3081	1560	2514	1332	995	287	222	550	2221	390	271	4553	61	0	282	3170	10602	2042	1467	1065	0	0	0	284	107	193	0	0	0
N16223_51920	Eukaryota(99)	Opisthokonta(99)	Opisthokonta_unclassified(99)	Opisthokonta_unclassified(99)	Opisthokonta_unclassified(99)	Opisthokonta_unclassified(99)	Opisthokonta_unclassified(99)	Opisthokonta_unclassified(99)	0	0	0	1182	1934	0	2940	3904	2822	120	87	632	483	743	309	434	528	85	393	2174	2298	1691	1020	1356	330	35	88	1150	1450	1919	1295	2438	2074	103	50	1233	1016	569	102	112	0
N105175_51219	Eukaryota(100)	Alveolata(99)	Ciliophora(99)	Phyllopharyngea(99)	Synhymenia(99)	Orthodonellidae(99)	Orthodonellidae_unclassified(99)	Orthodonellidae_unclassified(99)	49544	1034	0	0	0	0	0	0	0	0	0	0	8	0	0	0	0	0	0	0	0	0	640	0	0	0	0	0	0	0	0	0	0	0	0	0	0	0	0	0	0
N78851_50989	Eukaryota(100)	Eukaryota_unclassified(100)	Eukaryota_unclassified(100)	Eukaryota_unclassified(100)	Eukaryota_unclassified(100)	Eukaryota_unclassified(100)	Eukaryota_unclassified(100)	Eukaryota_unclassified(100)	0	0	0	2075	1056	0	500	187	392	84	630	1402	1928	500	248	226	415	615	1918	1214	1376	201	58	85	60	37	889	1387	621	208	73	86	0	10	0	556	160	148	137	103	71
N29666_50144	Eukaryota(100)	Opisthokonta(99)	Metazoa(99)	Arthropoda(98)	Hexapoda(98)	Insecta(98)	Chironomus(96)	Chironomus_tepperi(96)	33	1944	0	38558	0	0	0	0	0	0	0	0	0	0	0	0	0	0	0	0	0	0	0	0	0	0	0	0	0	0	0	0	0	0	0	0	0	0	0	0	0
N87030_50005	Eukaryota(100)	Archaeplastida(100)	Chlorophyta(100)	Chlorophyceae(94)	Chlorophyceae_unclassified(94)	Chlorophyceae_unclassified(94)	Chlorophyceae_unclassified(94)	Chlorophyceae_unclassified(94)	0	971	185	2183	2243	0	1103	1239	1348	65	176	7075	1656	1681	629	370	660	286	1857	3523	1221	1008	693	1068	553	105	806	4213	2820	2661	1520	2636	1017	254	165	2083	1292	147	143	34	0
N128290_48705	Eukaryota(100)	Rhizaria(100)	Cercozoa(100)	Filosa-Thecofilosea(100)	Cryomonadida(100)	Rhogostoma-lineage(100)	Rhogostoma(91)	Rhogostoma_minus(91)	1718	720	13683	313	53	0	184	261	30	3	10	626	284	36	42	104	246	88	704	680	178	17	39	189	150	0	85	290	96	69	187	239	105	20	18	1857	1891	0	148	0	0
N52373_48034	Eukaryota(96)	Eukaryota_unclassified(96)	Eukaryota_unclassified(96)	Eukaryota_unclassified(96)	Eukaryota_unclassified(96)	Eukaryota_unclassified(96)	Eukaryota_unclassified(96)	Eukaryota_unclassified(96)	0	0	262	1083	1011	0	296	186	361	0	10	727	1500	356	156	122	146	12	66	1113	1115	243	170	283	125	5	33	932	465	142	95	0	0	0	3	894	879	264	112	62	54
N161550_46677	Eukaryota(100)	Opisthokonta(100)	Metazoa(100)	Platyhelminthes(100)	Turbellaria(100)	Catenulida(100)	Stenostomum(100)	Stenostomum_unclassified(100)	43	579	0	0	0	0	0	0	0	0	0	0	26	11	0	0	0	0	0	0	0	0	0	0	32043	0	0	0	0	0	0	0	0	0	0	0	0	0	0	0	0
N141649_46548	Eukaryota(100)	Alveolata(100)	Ciliophora(100)	Oligohymenophorea(100)	Hymenostomatia(100)	Tetrahymenida(90)	Tetrahymena(90)	Tetrahymena_unclassified(90)	7033	9893	886	96	286	0	0	80	4	0	0	176	0	0	0	0	0	0	0	223	286	0	0	0	0	0	0	0	0	60	0	0	0	0	0	986	433	0	55	0	0
N15996_46286	Eukaryota(99)	Alveolata(89)	Alveolata_unclassified(89)	Alveolata_unclassified(89)	Alveolata_unclassified(89)	Alveolata_unclassified(89)	Alveolata_unclassified(89)	Alveolata_unclassified(89)	47	20	0	1491	776	0	581	1206	858	36	111	1341	2142	1108	109	17	0	0	0	1151	1344	423	67	0	0	0	0	2046	885	450	455	836	672	77	5	495	36	0	0	49	0
N33443_46250	Eukaryota(100)	Eukaryota_unclassified(100)	Eukaryota_unclassified(100)	Eukaryota_unclassified(100)	Eukaryota_unclassified(100)	Eukaryota_unclassified(100)	Eukaryota_unclassified(100)	Eukaryota_unclassified(100)	0	187	264	159	24	0	0	0	0	0	0	48	11	23	12	0	0	7	44	95	10	0	0	0	0	0	0	41	0	0	0	0	0	5	0	994	704	387	183	0	0
N90862_45709	Eukaryota(100)	Stramenopiles(99)	Ochrophyta(95)	Ochrophyta_unclassified(95)	Ochrophyta_unclassified(95)	Ochrophyta_unclassified(95)	Ochrophyta_unclassified(95)	Ochrophyta_unclassified(95)	0	0	0	334	422	0	1591	1892	4611	10444	13200	165	254	96	44	34	0	18	246	139	198	270	156	104	79	73	772	88	182	957	925	1317	477	6405	81	0	0	0	0	0	0
N107153_45597	Eukaryota(100)	Stramenopiles(92)	Ochrophyta(88)	Ochrophyta_unclassified(88)	Ochrophyta_unclassified(88)	Ochrophyta_unclassified(88)	Ochrophyta_unclassified(88)	Ochrophyta_unclassified(88)	0	254	135	872	254	0	228	232	71	33	0	1241	255	495	1024	919	405	16	0	1550	308	716	1064	615	209	0	0	787	243	141	47	0	0	30	0	1887	1193	519	349	0	0
N80839_45446	Eukaryota(100)	Opisthokonta(100)	Mesomycetozoa(98)	Nucleariidea(98)	Nucleariida(98)	Nucleariida_X(98)	Nuclearia(98)	Nuclearia_unclassified(98)	303	567	2	3407	1349	0	359	996	1037	50	31	2675	849	522	208	148	108	61	40	2218	680	183	27	131	99	27	0	1642	573	348	462	1658	1713	365	12	2285	1365	774	398	297	422
N82073_45051	Eukaryota(100)	Opisthokonta(100)	Fungi(100)	Ascomycota(100)	Pezizomycotina(100)	Leotiomycetes(100)	Tetracladium(100)	Tetracladium_marchalianum(88)	1107	640	6828	4253	645	0	134	472	168	0	0	3402	221	141	124	45	68	4	0	5470	114	117	271	374	82	0	0	1290	124	123	106	312	0	0	0	965	562	594	749	120	0
N21778_44777	Eukaryota(100)	Hacrobia(81)	Hacrobia_unclassified(81)	Hacrobia_unclassified(81)	Hacrobia_unclassified(81)	Hacrobia_unclassified(81)	Hacrobia_unclassified(81)	Hacrobia_unclassified(81)	0	0	0	58	63	0	141	229	289	108	4877	0	8	0	0	0	0	0	0	38	0	0	0	0	0	0	0	53	39	27	84	307	260	1938	8760	0	0	0	0	0	0
N127505_44583	Eukaryota(100)	Rhizaria(81)	Cercozoa(81)	Cercozoa_unclassified(81)	Cercozoa_unclassified(81)	Cercozoa_unclassified(81)	Cercozoa_unclassified(81)	Cercozoa_unclassified(81)	842	1058	2701	325	133	0	183	0	56	0	66	792	694	144	53	76	74	8	30	516	223	76	0	132	59	0	115	747	151	268	174	165	623	21	25	3117	1119	0	109	39	0
N160302_44461	Eukaryota(100)	Archaeplastida(100)	Chlorophyta(100)	Chlorophyceae(100)	Sphaeropleales(99)	Sphaeropleales_X(99)	Sphaeropleales_X_unclassified(99)	Sphaeropleales_X_unclassified(99)	864	782	927	680	690	0	753	2125	1120	57	171	3436	555	446	279	225	375	76	492	1257	352	550	675	1602	1217	74	488	1352	1986	2668	1977	5630	2310	136	213	2252	1399	582	192	102	0
N68232_44115	Eukaryota(100)	Stramenopiles(100)	Pseudofungi(100)	Oomycota(100)	Oomycota_X(100)	Peronosporales(100)	Peronosporales_unclassified(100)	Peronosporales_unclassified(100)	15504	4603	13317	395	236	0	0	0	131	0	0	161	46	24	25	0	8	0	0	412	128	80	13	107	27	0	5	274	96	162	80	118	0	0	0	2571	633	122	24	0	0
N67761_43013	Eukaryota(100)	Opisthokonta(99)	Metazoa(99)	Gastrotricha(90)	Gastrotricha_X(90)	Gastrotricha_XX(90)	Gastrotricha_XX_unclassified(90)	Gastrotricha_XX_unclassified(90)	0	32	43043	0	0	0	0	0	0	0	0	0	0	0	0	0	0	0	0	0	0	0	0	0	0	0	0	0	0	0	0	0	0	0	0	0	0	0	0	0	0
N159164_42681	Eukaryota(100)	Alveolata(99)	Ciliophora(99)	Ciliophora_unclassified(99)	Ciliophora_unclassified(99)	Ciliophora_unclassified(99)	Ciliophora_unclassified(99)	Ciliophora_unclassified(99)	0	17	128	739	141	0	30	0	47	0	109	424	371	112	29	111	439	5163	6584	727	298	44	73	660	1028	5709	15154	417	94	192	272	1727	547	141	59	0	0	0	0	0	0
N37229_42083	Eukaryota(100)	Amoebozoa(92)	Lobosa(90)	Discosea-Flabellinia(90)	Vannellida(90)	Vannellidae(90)	Vannella(90)	Vannella_unclassified(90)	2034	897	5777	463	268	0	118	128	168	8	0	986	262	81	74	103	127	0	10	1654	201	50	73	65	154	6	0	690	95	202	125	0	0	10	0	2558	1014	0	192	44	0
N90490_40963	unknown	unknown_unclassified(0)	unknown_unclassified(0)	unknown_unclassified(0)	unknown_unclassified(0)	unknown_unclassified(0)	unknown_unclassified(0)	unknown_unclassified(0)	0	0	0	0	11	0	5	0	25	26	140	0	17	43	37	63	151	481	3872	0	6	9	0	23	79	64	1310	14	8	0	9	0	0	0	0	9	116	154	1037	1194	1515
N55839_40321	Eukaryota(100)	Alveolata(100)	Ciliophora(100)	Phyllopharyngea(98)	Cyrtophoria_4(98)	Chilodonellidae(98)	Chilodonella(92)	Chilodonella_uncinata(92)	53	30	973	2796	130	0	870	629	0	18	32	3264	706	344	314	577	205	34	396	1896	298	391	1295	3904	609	25	311	1466	15	575	1244	3655	110	22	210	295	382	192	298	6	0
N149887_40290	Eukaryota(100)	Alveolata(86)	Ciliophora(86)	Ciliophora_unclassified(86)	Ciliophora_unclassified(86)	Ciliophora_unclassified(86)	Ciliophora_unclassified(86)	Ciliophora_unclassified(86)	0	95	0	0	0	0	413	0	0	78	113	0	215	0	0	0	19	0	0	0	105	0	50	90	31	109	361	2	0	0	46	371	0	0	51	3535	3894	767	917	438	467
N48256_40056	Eukaryota(100)	Opisthokonta(100)	Metazoa(98)	Gastrotricha(97)	Gastrotricha_X(97)	Gastrotricha_XX(97)	Gastrotricha_XX_unclassified(97)	Gastrotricha_XX_unclassified(97)	0	300	0	0	0	0	0	0	0	0	0	0	4656	0	2	0	0	0	0	11	0	5	0	0	25	0	0	0	0	44	4043	8194	0	0	0	0	0	0	0	0	0
N17816_40026	Eukaryota(98)	Eukaryota_unclassified(98)	Eukaryota_unclassified(98)	Eukaryota_unclassified(98)	Eukaryota_unclassified(98)	Eukaryota_unclassified(98)	Eukaryota_unclassified(98)	Eukaryota_unclassified(98)	482	455	2326	0	954	0	597	1992	863	287	3987	115	866	110	102	140	74	25	582	3212	1676	228	257	253	76	45	502	1466	234	803	433	1319	270	181	232	391	31	0	0	0	0
N141567_39724	Eukaryota(100)	Stramenopiles(100)	Ochrophyta(100)	Bacillariophyta(100)	Bacillariophyta_X(100)	Polar-centric-Mediophyceae(100)	Cyclotella(100)	Cyclotella_unclassified(100)	48	23	2235	359	420	0	200	692	202	9	66	431	330	283	209	98	147	33	53	539	422	143	157	309	67	7	43	629	769	284	374	1132	325	108	73	0	0	0	0	0	0
N56018_38585	Eukaryota(100)	Hacrobia(100)	Cryptophyta(100)	Cryptophyceae(100)	Cryptomonadales(100)	Cryptomonadales_X(100)	Cryptomonas(100)	Cryptomonas_unclassified(100)	562	199	0	1520	2141	0	2391	3247	173	22	164	1051	1814	142	41	21	0	25	57	3547	1998	135	36	119	0	10	25	1840	4334	2515	2797	5051	805	116	99	410	51	0	0	82	0
N80482_38536	Eukaryota(100)	Opisthokonta(100)	Fungi(100)	Ascomycota(100)	Pezizomycotina(100)	Leotiomycetes(97)	Varicosporium(84)	Varicosporium_elodeae(84)	172	1089	5116	1270	498	0	135	0	71	3	0	1294	143	10	4	0	0	0	0	5677	396	49	11	39	35	0	0	370	223	24	54	0	0	0	0	1960	1402	808	610	133	160
N90507_38430	Eukaryota(100)	Rhizaria(100)	Cercozoa(100)	Filosa-Sarcomonadea(100)	Cercomonadida(100)	Cercomonadidae(100)	Cercomonas(100)	Cercomonas_hederae(93)	2339	943	2774	4008	1856	0	445	342	324	15	69	3012	595	707	389	166	129	45	45	4001	678	412	238	410	171	5	76	1750	833	271	257	185	135	20	0	945	795	239	191	67	0
N118703_38027	Eukaryota(98)	Eukaryota_unclassified(98)	Eukaryota_unclassified(98)	Eukaryota_unclassified(98)	Eukaryota_unclassified(98)	Eukaryota_unclassified(98)	Eukaryota_unclassified(98)	Eukaryota_unclassified(98)	659	166	785	856	202	0	471	451	711	14	11	923	516	876	482	227	119	27	11	1070	319	503	150	131	46	3	0	837	290	702	786	551	164	10	5	224	531	903	34	0	0
N27943_37378	Eukaryota(100)	Stramenopiles(100)	Ochrophyta(100)	Xanthophyceae(100)	Xanthophyceae_X(100)	Xanthophyceae_XX(100)	Vaucheria(100)	Vaucheria_bursata(100)	17027	15689	4329	0	0	0	0	0	0	0	0	0	0	0	0	0	0	0	0	0	31	0	0	0	0	0	0	0	0	0	0	0	0	0	0	66	142	0	0	0	83
N116070_37214	Eukaryota(99)	Alveolata(81)	Alveolata_unclassified(81)	Alveolata_unclassified(81)	Alveolata_unclassified(81)	Alveolata_unclassified(81)	Alveolata_unclassified(81)	Alveolata_unclassified(81)	0	3	139	1090	510	0	394	223	215	16	715	474	301	329	76	77	168	317	490	522	281	106	0	63	90	41	1234	1038	275	211	165	350	180	359	1543	0	0	0	0	0	0
N62475_36687	Eukaryota(100)	Archaeplastida(100)	Chlorophyta(100)	Chlorophyceae(97)	Sphaeropleales(97)	Sphaeropleales_X(96)	Desmodesmus(89)	Desmodesmus_unclassified(89)	321	1505	276	1377	1123	0	626	789	542	40	80	4250	1300	524	229	110	179	51	241	3009	1123	422	241	419	129	11	70	3549	1707	1146	603	772	0	54	34	2187	1266	627	197	128	0
N125022_36659	Eukaryota(99)	Alveolata(98)	Ciliophora(98)	Oligohymenophorea(98)	Hymenostomatia(98)	Hymenostomatia_unclassified(98)	Hymenostomatia_unclassified(98)	Hymenostomatia_unclassified(98)	0	551	0	0	27	0	251	0	0	0	0	4489	39	595	7	0	0	0	0	7965	5579	12	42	7	0	0	0	215	627	741	0	0	0	0	0	4703	2429	0	0	0	0
N54851_36517	Eukaryota(100)	Opisthokonta(100)	Fungi(100)	Ascomycota(100)	Pezizomycotina(100)	Leotiomycetes(81)	Collophora(80)	Collophora_rubra(80)	834	7687	1122	1528	79	0	56	0	0	0	0	1097	88	18	0	0	0	0	0	930	34	14	0	0	0	0	0	549	110	0	0	0	0	0	0	3288	729	589	244	34	0
N24674_36333	Eukaryota(100)	Alveolata(91)	Alveolata_unclassified(91)	Alveolata_unclassified(91)	Alveolata_unclassified(91)	Alveolata_unclassified(91)	Alveolata_unclassified(91)	Alveolata_unclassified(91)	0	0	0	781	390	0	203	347	143	2	0	497	231	186	90	180	611	2217	6959	707	338	157	138	1088	1980	2183	11856	538	202	137	39	0	0	0	0	167	0	0	54	0	0
N44260_35773	Eukaryota(100)	Alveolata(100)	Ciliophora(100)	Spirotrichea(100)	Hypotrichia(100)	Urostylidae(95)	Urostyla(87)	Urostyla_grandis(87)	0	251	0	53	184	0	238	821	354	11	6	26	373	438	99	44	16	0	0	85	147	201	154	179	137	0	0	60	146	1288	1160	4859	2346	135	20	202	1828	3771	467	210	0
N145983_35555	Eukaryota(100)	Alveolata(100)	Chrompodellids(96)	Colpodellidea(96)	Colpodellida(96)	Alphamonaceae(95)	Aphamonas(95)	Aphamonas_edax(95)	0	0	3	0	0	0	0	0	0	0	0	0	0	0	0	0	0	4	6	117	0	0	0	0	0	0	0	0	0	0	0	0	0	41	147	0	0	0	0	0	0
N17699_5	Eukaryota(99)	Eukaryota_unclassified(99)	Eukaryota_unclassified(99)	Eukaryota_unclassified(99)	Eukaryota_unclassified(99)	Eukaryota_unclassified(99)	Eukaryota_unclassified(99)	Eukaryota_unclassified(99)	0	5	0	0	0	0	0	0	0	0	0	0	0	0	0	0	0	0	0	0	0	0	0	0	0	0	0	0	0	0	0	0	0	0	0	0	0	0	0	0	0
N177368_5	Bacteria(91)	Bacteria_X(90)	Proteobacteria(90)	Gammaproteobacteria(90)	Gammaproteobacteria_unclassified(90)	Gammaproteobacteria_unclassified(90)	Gammaproteobacteria_unclassified(90)	Gammaproteobacteria_unclassified(90)	0	5	0	0	0	0	0	0	0	0	0	0	0	0	0	0	0	0	0	0	0	0	0	0	0	0	0	0	0	0	0	0	0	0	0	0	0	0	0	0	0
N2103_5	Eukaryota(100)	Stramenopiles(82)	Stramenopiles_unclassified(82)	Stramenopiles_unclassified(82)	Stramenopiles_unclassified(82)	Stramenopiles_unclassified(82)	Stramenopiles_unclassified(82)	Stramenopiles_unclassified(82)	0	0	0	0	0	0	0	0	0	0	0	0	0	0	0	0	0	0	0	0	0	0	0	0	0	0	0	5	0	0	0	0	0	0	0	0	0	0	0	0	0
N23181_5	Eukaryota(93)	Eukaryota_unclassified(93)	Eukaryota_unclassified(93)	Eukaryota_unclassified(93)	Eukaryota_unclassified(93)	Eukaryota_unclassified(93)	Eukaryota_unclassified(93)	Eukaryota_unclassified(93)	0	0	0	0	0	0	0	0	0	0	0	0	0	0	0	0	0	0	0	0	0	0	0	0	0	0	0	0	0	0	0	5	0	0	0	0	0	0	0	0	0
N24225_5	Bacteria(91)	Bacteria_X(91)	Proteobacteria(91)	Alphaproteobacteria(91)	Alphaproteobacteria_unclassified(91)	Alphaproteobacteria_unclassified(91)	Alphaproteobacteria_unclassified(91)	Alphaproteobacteria_unclassified(91)	0	0	0	0	0	0	0	0	0	0	0	0	0	0	0	0	0	0	0	0	0	0	0	0	0	0	0	0	0	0	0	0	0	0	0	0	0	0	0	0	0
N283_5	unknown	unknown_unclassified(0)	unknown_unclassified(0)	unknown_unclassified(0)	unknown_unclassified(0)	unknown_unclassified(0)	unknown_unclassified(0)	unknown_unclassified(0)	0	0	0	0	0	0	0	0	0	0	0	0	0	0	0	0	0	0	0	0	0	0	0	0	0	0	0	0	0	0	0	0	0	0	0	0	0	0	0	0	0
N29871_5	Eukaryota(99)	Eukaryota_unclassified(99)	Eukaryota_unclassified(99)	Eukaryota_unclassified(99)	Eukaryota_unclassified(99)	Eukaryota_unclassified(99)	Eukaryota_unclassified(99)	Eukaryota_unclassified(99)	0	0	0	0	0	0	0	0	0	0	0	0	0	0	0	0	0	0	0	0	0	0	0	0	0	0	0	0	0	0	0	0	0	0	0	0	0	0	0	0	0
N34116_5	Eukaryota(100)	Excavata(100)	Discoba(100)	Euglenida(100)	Euglenophyceae(100)	Euglenaceae(100)	Monomorphina(100)	Monomorphina_aenigmatica(100)	0	0	0	0	0	0	0	0	0	0	0	0	0	5	0	0	0	0	0	0	0	0	0	0	0	0	0	0	0	0	0	0	0	0	0	0	0	0	0	0	0
N42217_5	Eukaryota(97)	Eukaryota_unclassified(97)	Eukaryota_unclassified(97)	Eukaryota_unclassified(97)	Eukaryota_unclassified(97)	Eukaryota_unclassified(97)	Eukaryota_unclassified(97)	Eukaryota_unclassified(97)	0	0	0	0	0	0	0	0	0	0	0	0	0	0	0	0	0	0	0	0	0	0	0	0	0	0	0	0	0	0	0	0	0	0	0	0	0	0	0	0	0
N45086_5	Eukaryota(89)	Eukaryota_unclassified(89)	Eukaryota_unclassified(89)	Eukaryota_unclassified(89)	Eukaryota_unclassified(89)	Eukaryota_unclassified(89)	Eukaryota_unclassified(89)	Eukaryota_unclassified(89)	0	0	0	0	0	0	0	0	3	0	0	0	0	0	0	0	0	0	0	0	0	0	0	0	0	0	0	0	0	0	0	0	0	0	0	0	0	0	2	0	0
N45553_5	unknown	unknown_unclassified(0)	unknown_unclassified(0)	unknown_unclassified(0)	unknown_unclassified(0)	unknown_unclassified(0)	unknown_unclassified(0)	unknown_unclassified(0)	0	5	0	0	0	0	0	0	0	0	0	0	0	0	0	0	0	0	0	0	0	0	0	0	0	0	0	0	0	0	0	0	0	0	0	0	0	0	0	0	0
N46227_5	Eukaryota(100)	Eukaryota_unclassified(100)	Eukaryota_unclassified(100)	Eukaryota_unclassified(100)	Eukaryota_unclassified(100)	Eukaryota_unclassified(100)	Eukaryota_unclassified(100)	Eukaryota_unclassified(100)	0	0	0	0	0	0	0	0	0	0	0	0	0	0	0	0	0	0	0	0	0	0	0	0	0	0	0	0	0	0	0	0	0	0	0	0	0	0	0	0	0
N46632_5	Eukaryota(100)	Opisthokonta(100)	Opisthokonta_unclassified(100)	Opisthokonta_unclassified(100)	Opisthokonta_unclassified(100)	Opisthokonta_unclassified(100)	Opisthokonta_unclassified(100)	Opisthokonta_unclassified(100)	0	0	0	0	0	0	0	0	0	0	0	0	0	0	0	0	0	0	0	0	3	0	0	0	0	0	0	0	0	0	2	0	0	0	0	0	0	0	0	0	0
N47569_5	Eukaryota(100)	Archaeplastida(100)	Chlorophyta(100)	Chlorophyceae(100)	Chlamydomonadales(99)	Chlamydomonadales_X(99)	Chlamydomonadales_X_unclassified(99)	Chlamydomonadales_X_unclassified(99)	0	0	0	0	0	0	0	0	0	0	0	0	0	0	0	0	0	0	0	0	0	0	0	0	0	0	5	0	0	0	0	0	0	0	0	0	0	0	0	0	0
N50807_5	Eukaryota(99)	Eukaryota_unclassified(99)	Eukaryota_unclassified(99)	Eukaryota_unclassified(99)	Eukaryota_unclassified(99)	Eukaryota_unclassified(99)	Eukaryota_unclassified(99)	Eukaryota_unclassified(99)	0	0	0	0	0	0	0	0	0	0	0	0	0	0	0	0	0	0	0	0	0	0	0	0	0	0	0	0	0	0	0	0	0	0	0	0	0	0	0	0	0
N52847_5	Eukaryota(100)	Eukaryota_unclassified(100)	Eukaryota_unclassified(100)	Eukaryota_unclassified(100)	Eukaryota_unclassified(100)	Eukaryota_unclassified(100)	Eukaryota_unclassified(100)	Eukaryota_unclassified(100)	0	0	0	0	0	0	0	0	0	0	0	0	0	0	0	0	0	0	0	0	0	0	0	0	0	0	0	0	0	0	0	0	0	0	0	0	0	0	0	0	0
N56232_5	Eukaryota(100)	Eukaryota_unclassified(100)	Eukaryota_unclassified(100)	Eukaryota_unclassified(100)	Eukaryota_unclassified(100)	Eukaryota_unclassified(100)	Eukaryota_unclassified(100)	Eukaryota_unclassified(100)	0	0	0	0	0	0	0	0	0	0	0	0	0	0	0	0	0	0	0	0	0	0	0	0	0	0	0	0	0	0	0	0	0	0	0	0	0	0	0	0	0
N60199_5	Eukaryota(90)	Eukaryota_unclassified(90)	Eukaryota_unclassified(90)	Eukaryota_unclassified(90)	Eukaryota_unclassified(90)	Eukaryota_unclassified(90)	Eukaryota_unclassified(90)	Eukaryota_unclassified(90)	0	5	0	0	0	0	0	0	0	0	0	0	0	0	0	0	0	0	0	0	0	0	0	0	0	0	0	0	0	0	0	0	0	0	0	0	0	0	0	0	0
N62743_5	unknown	unknown_unclassified(0)	unknown_unclassified(0)	unknown_unclassified(0)	unknown_unclassified(0)	unknown_unclassified(0)	unknown_unclassified(0)	unknown_unclassified(0)	0	0	0	0	0	0	0	0	0	0	0	0	0	0	0	0	0	0	0	0	0	0	0	0	0	0	0	0	0	0	0	0	0	0	0	0	0	0	0	0	0
N62765_5	unknown	unknown_unclassified(0)	unknown_unclassified(0)	unknown_unclassified(0)	unknown_unclassified(0)	unknown_unclassified(0)	unknown_unclassified(0)	unknown_unclassified(0)	0	0	0	0	0	0	0	0	0	0	0	0	0	0	0	0	0	0	5	0	0	0	0	0	0	0	0	0	0	0	0	0	0	0	0	0	0	0	0	0	0
N62878_5	Eukaryota(100)	Eukaryota_unclassified(100)	Eukaryota_unclassified(100)	Eukaryota_unclassified(100)	Eukaryota_unclassified(100)	Eukaryota_unclassified(100)	Eukaryota_unclassified(100)	Eukaryota_unclassified(100)	0	5	0	0	0	0	0	0	0	0	0	0	0	0	0	0	0	0	0	0	0	0	0	0	0	0	0	0	0	0	0	0	0	0	0	0	0	0	0	0	0
N63405_5	Eukaryota(94)	Eukaryota_unclassified(94)	Eukaryota_unclassified(94)	Eukaryota_unclassified(94)	Eukaryota_unclassified(94)	Eukaryota_unclassified(94)	Eukaryota_unclassified(94)	Eukaryota_unclassified(94)	5	0	0	0	0	0	0	0	0	0	0	0	0	0	0	0	0	0	0	0	0	0	0	0	0	0	0	0	0	0	0	0	0	0	0	0	0	0	0	0	0
N67275_5	Eukaryota(95)	Eukaryota_unclassified(95)	Eukaryota_unclassified(95)	Eukaryota_unclassified(95)	Eukaryota_unclassified(95)	Eukaryota_unclassified(95)	Eukaryota_unclassified(95)	Eukaryota_unclassified(95)	0	5	0	0	0	0	0	0	0	0	0	0	0	0	0	0	0	0	0	0	0	0	0	0	0	0	0	0	0	0	0	0	0	0	0	0	0	0	0	0	0
N164580_677	Eukaryota(100)	Excavata(100)	Discoba(100)	Euglenida(100)	Euglenophyceae(100)	Euglenaceae(100)	Euglena(100)	Euglena_geniculata(100)	0	0	0	0	0	0	0	101	0	0	0	13	83	12	15	0	0	0	0	56	58	72	0	0	0	0	0	0	77	14	6	0	0	0	0	0	0	0	0	0	0
N97516_676	Eukaryota(97)	Alveolata(94)	Apicomplexa(94)	Gregarinomorphea(94)	Eugregarinorida(94)	Gregarinidae(94)	Gregarinidae_unclassified(94)	Gregarinidae_unclassified(94)	0	13	0	0	0	0	0	0	0	0	0	0	0	0	0	0	0	0	0	0	0	0	0	0	0	0	0	0	0	0	0	0	0	0	0	0	0	0	98	0	0
N69723_675	Eukaryota(100)	Alveolata(99)	Apicomplexa(99)	Gregarinomorphea(99)	Neogregarinorida(99)	Actinocephalidae(99)	Actinocephalidae_unclassified(99)	Actinocephalidae_unclassified(99)	0	0	0	0	0	0	0	0	0	0	0	675	0	0	0	0	0	0	0	0	0	0	0	0	0	0	0	0	0	0	0	0	0	0	0	0	0	0	0	0	0
N170585_674	Eukaryota(99)	Eukaryota_unclassified(99)	Eukaryota_unclassified(99)	Eukaryota_unclassified(99)	Eukaryota_unclassified(99)	Eukaryota_unclassified(99)	Eukaryota_unclassified(99)	Eukaryota_unclassified(99)	168	206	0	0	0	0	0	0	0	0	0	53	0	0	0	0	0	0	0	0	0	0	0	0	0	0	0	0	0	0	0	0	0	0	0	0	58	0	0	0	0
N8205_673	Eukaryota(100)	Alveolata(100)	Apicomplexa(100)	Gregarinomorphea(100)	Neogregarinorida(100)	Actinocephalidae(100)	Monocystis(98)	Monocystis_agilis(95)	49	0	0	0	0	0	0	0	0	0	0	0	0	0	0	0	0	0	0	0	0	0	0	0	0	0	0	0	0	0	0	0	0	0	0	0	0	0	0	0	0
N133533_672	Eukaryota(100)	Opisthokonta(92)	Opisthokonta_unclassified(92)	Opisthokonta_unclassified(92)	Opisthokonta_unclassified(92)	Opisthokonta_unclassified(92)	Opisthokonta_unclassified(92)	Opisthokonta_unclassified(92)	0	0	0	33	0	0	0	0	0	0	0	0	2	8	0	0	0	0	5	0	0	0	0	0	0	0	0	27	0	12	0	0	0	7	0	0	0	0	0	0	0
N109819_671	Eukaryota(100)	Alveolata(98)	Ciliophora(98)	Spirotrichea(97)	Hypotrichia(94)	Hypotrichia_unclassified(94)	Hypotrichia_unclassified(94)	Hypotrichia_unclassified(94)	0	0	0	0	0	0	0	0	0	0	0	0	0	72	0	0	0	0	0	0	37	0	48	0	0	0	0	0	0	13	65	0	0	0	0	0	0	0	0	0	0
N155879_671	Eukaryota(100)	Opisthokonta(95)	Opisthokonta_unclassified(95)	Opisthokonta_unclassified(95)	Opisthokonta_unclassified(95)	Opisthokonta_unclassified(95)	Opisthokonta_unclassified(95)	Opisthokonta_unclassified(95)	0	0	0	0	12	0	48	0	0	0	0	0	2	18	26	20	77	13	157	0	24	19	7	59	59	0	0	0	33	0	0	0	97	0	0	0	0	0	0	0	0
N8235_669	Eukaryota(100)	Opisthokonta(100)	Choanoflagellida(89)	Choanoflagellatea(89)	Craspedida(89)	Monosigidae_Group_O(87)	Monosigidae_Group_O_X(87)	Monosigidae_Group_O_X_sp.(87)	0	109	0	0	0	0	0	0	0	0	0	0	0	8	15	33	4	0	6	0	0	10	0	65	0	0	0	31	14	0	17	0	0	0	8	113	0	0	0	0	0
N93631_669	Eukaryota(100)	Stramenopiles(100)	Ochrophyta(100)	Bacillariophyta(100)	Bacillariophyta_X(100)	Araphid-pennate(99)	Araphid-pennate_unclassified(99)	Araphid-pennate_unclassified(99)	0	218	0	0	0	0	0	0	0	0	0	0	0	0	5	0	0	0	0	0	0	0	0	0	0	0	0	0	0	0	0	182	0	0	0	0	0	0	0	0	0
N150763_667	Eukaryota(100)	Stramenopiles(99)	Ochrophyta(99)	Chrysophyceae(96)	Chrysophyceae_X(96)	Chrysophyceae_Clade-C(93)	Acrispumella(93)	Acrispumella_msimbaziensis(93)	30	0	307	64	0	0	0	0	0	0	0	0	0	0	0	0	0	0	0	0	0	0	0	0	0	0	0	0	0	0	0	0	0	0	0	0	0	0	0	0	0
N173598_659	Eukaryota(89)	Eukaryota_unclassified(89)	Eukaryota_unclassified(89)	Eukaryota_unclassified(89)	Eukaryota_unclassified(89)	Eukaryota_unclassified(89)	Eukaryota_unclassified(89)	Eukaryota_unclassified(89)	0	0	0	0	0	0	0	0	94	0	0	0	0	0	0	0	0	0	0	0	0	0	0	0	0	0	0	0	0	0	0	0	0	0	0	0	0	0	0	0	0
N173158_655	Eukaryota(100)	Eukaryota_unclassified(100)	Eukaryota_unclassified(100)	Eukaryota_unclassified(100)	Eukaryota_unclassified(100)	Eukaryota_unclassified(100)	Eukaryota_unclassified(100)	Eukaryota_unclassified(100)	42	53	0	0	0	0	0	0	0	0	0	25	0	0	0	0	0	0	0	0	0	0	0	0	0	0	0	0	0	0	0	0	0	0	0	73	147	0	0	0	0
N19225_655	Eukaryota(100)	Excavata(100)	Discoba(100)	Euglenida(100)	Euglenophyceae(100)	Euglenophyceae_unclassified(100)	Euglenophyceae_unclassified(100)	Euglenophyceae_unclassified(100)	0	0	0	0	38	0	0	122	0	0	0	34	0	0	0	15	0	0	0	58	40	0	0	38	0	0	0	63	99	47	34	68	0	9	0	0	0	0	0	0	0
N112326_653	Eukaryota(100)	Opisthokonta(97)	Opisthokonta_unclassified(97)	Opisthokonta_unclassified(97)	Opisthokonta_unclassified(97)	Opisthokonta_unclassified(97)	Opisthokonta_unclassified(97)	Opisthokonta_unclassified(97)	0	0	0	0	0	0	0	0	0	0	0	0	0	0	0	0	0	0	0	17	0	0	0	0	0	0	0	0	0	0	0	0	0	0	0	0	0	0	0	0	0
N42002_652	Eukaryota(99)	Eukaryota_unclassified(99)	Eukaryota_unclassified(99)	Eukaryota_unclassified(99)	Eukaryota_unclassified(99)	Eukaryota_unclassified(99)	Eukaryota_unclassified(99)	Eukaryota_unclassified(99)	0	0	0	0	0	0	0	0	0	0	0	0	0	0	0	0	0	0	0	0	0	0	0	0	0	0	0	0	0	0	0	0	0	0	0	0	0	0	0	0	0
N85076_651	unknown	unknown_unclassified(0)	unknown_unclassified(0)	unknown_unclassified(0)	unknown_unclassified(0)	unknown_unclassified(0)	unknown_unclassified(0)	unknown_unclassified(0)	0	0	0	33	0	0	6	32	0	0	26	10	3	0	7	0	5	0	7	0	9	9	28	29	38	36	73	0	2	0	12	0	0	0	0	0	12	0	25	0	0
N143044_650	Eukaryota(98)	Eukaryota_unclassified(98)	Eukaryota_unclassified(98)	Eukaryota_unclassified(98)	Eukaryota_unclassified(98)	Eukaryota_unclassified(98)	Eukaryota_unclassified(98)	Eukaryota_unclassified(98)	112	0	0	46	0	0	22	0	0	0	0	103	22	0	0	9	3	0	0	99	31	3	0	0	0	0	0	25	32	20	30	0	0	0	0	0	0	0	0	0	0
N138811_649	Eukaryota(96)	Eukaryota_unclassified(96)	Eukaryota_unclassified(96)	Eukaryota_unclassified(96)	Eukaryota_unclassified(96)	Eukaryota_unclassified(96)	Eukaryota_unclassified(96)	Eukaryota_unclassified(96)	0	0	0	96	0	0	0	0	0	0	0	10	27	32	15	11	25	0	0	57	48	27	0	0	0	0	0	0	14	48	0	0	0	0	0	0	0	0	0	0	0
N95495_649	Eukaryota(100)	Stramenopiles(100)	Ochrophyta(100)	Bacillariophyta(100)	Bacillariophyta_X(100)	Araphid-pennate(98)	Araphid-pennate_unclassified(98)	Araphid-pennate_unclassified(98)	0	208	0	0	0	0	0	0	0	0	0	0	28	0	0	0	0	0	0	55	10	0	0	0	0	0	0	0	0	0	0	0	0	0	0	0	60	0	0	0	0
N176554_648	Eukaryota(100)	Archaeplastida(100)	Chlorophyta(100)	Chlorophyceae(98)	Chaetophorales(98)	Chaetophorales_X(98)	Caespitella(94)	Caespitella_pascheri(94)	0	80	464	0	0	0	30	0	0	0	0	0	15	6	14	0	0	0	0	0	0	0	0	0	0	0	0	0	0	0	56	0	0	0	0	0	0	0	0	0	0
N86892_646	Eukaryota(100)	Opisthokonta(97)	Fungi(86)	Fungi_unclassified(86)	Fungi_unclassified(86)	Fungi_unclassified(86)	Fungi_unclassified(86)	Fungi_unclassified(86)	82	9	533	0	0	0	0	0	0	0	0	0	0	0	0	0	0	0	0	0	0	0	0	0	0	0	0	0	0	0	0	0	0	0	0	0	0	0	0	0	0
N114659_639	Eukaryota(100)	Amoebozoa(100)	Lobosa(100)	Discosea-Longamoebia(100)	Thecamoebida(100)	Thecamoebidae(100)	Stenamoeba(100)	Stenamoeba_unclassified(100)	59	66	275	0	10	0	0	0	0	0	0	17	0	0	0	0	0	0	0	27	15	0	0	0	0	0	0	0	0	0	0	0	0	0	0	0	36	0	0	0	0
N156295_639	Eukaryota(100)	Excavata(100)	Discoba(100)	Kinetoplastea(100)	Kinetoplastea_unclassified(100)	Kinetoplastea_unclassified(100)	Kinetoplastea_unclassified(100)	Kinetoplastea_unclassified(100)	0	86	0	49	6	0	0	0	0	0	0	0	4	5	6	0	8	0	8	30	2	0	0	16	67	0	9	10	0	0	0	0	0	0	0	0	0	0	0	20	0
N637_639	Eukaryota(100)	Alveolata(100)	Apicomplexa(100)	Gregarinomorphea(100)	Neogregarinorida(100)	Actinocephalidae(100)	Mattesia(89)	Mattesia_unclassified(89)	68	58	0	0	0	0	0	0	0	0	0	0	43	0	0	0	0	0	0	0	0	0	0	0	0	0	0	0	57	0	0	0	0	0	0	203	0	0	0	0	0
N118378_638	Eukaryota(97)	Eukaryota_unclassified(97)	Eukaryota_unclassified(97)	Eukaryota_unclassified(97)	Eukaryota_unclassified(97)	Eukaryota_unclassified(97)	Eukaryota_unclassified(97)	Eukaryota_unclassified(97)	0	59	0	0	0	0	0	0	0	0	0	0	0	0	0	0	0	0	0	15	0	0	0	0	0	0	0	0	0	0	0	0	0	0	0	214	43	0	0	0	0
N57142_638	Eukaryota(100)	Amoebozoa(100)	Lobosa(100)	Discosea-Flabellinia(100)	Dactylopodida(100)	Paramoebidae(100)	Korotnevella(100)	Korotnevella_stella(100)	0	8	0	0	0	0	21	0	0	0	0	36	11	9	0	0	0	0	24	31	0	0	0	204	91	0	47	35	17	7	17	0	0	0	16	0	0	0	0	0	0
N171413_634	Eukaryota(100)	Stramenopiles(100)	Ochrophyta(100)	Bacillariophyta(100)	Bacillariophyta_X(100)	Bacillariophyta_X_unclassified(100)	Bacillariophyta_X_unclassified(100)	Bacillariophyta_X_unclassified(100)	62	32	168	0	0	0	0	146	0	0	0	12	0	12	0	0	0	0	0	96	0	0	0	0	0	0	0	0	0	0	13	43	0	0	0	0	0	0	0	0	0
N103099_633	Eukaryota(100)	Hacrobia(97)	Cryptophyta(97)	Cryptophyceae(97)	Goniomonadales(96)	Goniomonadales_X(96)	Goniomonas(96)	Goniomonas_truncata(96)	0	0	0	0	0	0	0	0	0	0	0	0	0	0	0	0	0	0	0	0	0	0	0	0	0	0	0	0	0	0	0	0	0	0	0	0	0	0	0	0	0
N43950_633	Eukaryota(100)	Opisthokonta(88)	Opisthokonta_unclassified(88)	Opisthokonta_unclassified(88)	Opisthokonta_unclassified(88)	Opisthokonta_unclassified(88)	Opisthokonta_unclassified(88)	Opisthokonta_unclassified(88)	0	0	0	0	0	0	0	0	0	0	0	0	0	0	0	0	0	0	0	0	0	0	0	0	0	0	0	0	0	0	0	0	0	0	0	90	0	0	0	0	0
N103472_629	Eukaryota(99)	Stramenopiles(80)	Opalozoa(80)	Opalozoa_unclassified(80)	Opalozoa_unclassified(80)	Opalozoa_unclassified(80)	Opalozoa_unclassified(80)	Opalozoa_unclassified(80)	0	0	0	245	73	0	0	0	0	0	17	126	13	0	0	0	0	0	0	92	0	10	0	0	0	0	0	40	13	0	0	0	0	0	0	0	0	0	0	0	0
N113059_628	Eukaryota(100)	Alveolata(100)	Ciliophora(100)	Oligohymenophorea(100)	Peniculia(100)	Lembadionidae(100)	Lembadion(100)	Lembadion_bullinum(100)	0	0	0	0	0	0	0	0	0	0	0	0	0	0	0	0	0	0	0	0	0	0	0	0	0	0	0	0	0	0	0	0	0	0	0	0	0	0	0	0	0
N47237_627	Eukaryota(99)	Excavata(97)	Discoba(97)	Kinetoplastea(93)	Kinetoplastea_unclassified(93)	Kinetoplastea_unclassified(93)	Kinetoplastea_unclassified(93)	Kinetoplastea_unclassified(93)	0	5	0	118	12	0	0	0	0	0	0	26	59	0	0	9	0	0	0	43	86	14	0	20	0	0	0	16	0	8	0	0	0	0	0	0	0	0	28	0	0
N47601_627	Eukaryota(100)	Alveolata(100)	Ciliophora(100)	Spirotrichea(100)	Hypotrichia(100)	Hypotrichia_unclassified(100)	Hypotrichia_unclassified(100)	Hypotrichia_unclassified(100)	0	0	0	0	0	0	0	0	0	0	0	0	0	0	0	0	0	0	0	0	0	0	167	0	0	0	0	0	0	0	0	0	0	0	0	0	0	0	0	0	0
N156272_626	Eukaryota(100)	Alveolata(100)	Apicomplexa(100)	Gregarinomorphea(100)	Neogregarinorida(99)	Actinocephalidae(99)	Mattesia(84)	Mattesia_sp.(82)	186	114	0	0	29	0	0	0	0	0	0	77	0	0	0	0	0	0	0	0	0	0	0	0	0	0	0	0	0	0	0	0	0	0	0	60	0	0	125	0	0
N88786_626	Eukaryota(100)	Amoebozoa(100)	Lobosa(100)	Tubulinea(100)	Arcellinida(100)	Arcellinida_X(100)	Pyxidicula(100)	Pyxidicula_operculata(100)	0	0	0	0	0	0	0	0	0	0	0	18	0	0	0	0	0	0	0	0	0	0	0	0	0	0	0	37	0	0	17	0	0	7	0	0	0	0	0	0	0
N134663_625	Eukaryota(100)	Opisthokonta(100)	Fungi(100)	Basidiomycota(100)	Agaricomycotina(100)	Tremellomycetes(98)	Tremellomycetes_unclassified(98)	Tremellomycetes_unclassified(98)	223	68	535	0	0	0	0	0	0	0	0	0	0	0	0	0	0	0	0	0	0	0	0	0	0	0	0	0	0	0	0	0	0	0	0	0	0	0	0	0	0
N138578_625	Eukaryota(98)	Stramenopiles(80)	Stramenopiles_unclassified(80)	Stramenopiles_unclassified(80)	Stramenopiles_unclassified(80)	Stramenopiles_unclassified(80)	Stramenopiles_unclassified(80)	Stramenopiles_unclassified(80)	0	105	0	0	20	0	0	0	0	0	0	43	0	8	0	0	0	0	5	40	0	0	0	0	0	0	0	0	0	0	0	0	0	0	0	125	0	0	0	0	0
N37927_624	Eukaryota(90)	Eukaryota_unclassified(90)	Eukaryota_unclassified(90)	Eukaryota_unclassified(90)	Eukaryota_unclassified(90)	Eukaryota_unclassified(90)	Eukaryota_unclassified(90)	Eukaryota_unclassified(90)	43	447	0	0	0	0	0	0	0	0	0	0	0	0	0	0	0	0	0	0	0	0	0	0	0	0	0	0	0	0	0	0	0	0	0	112	0	0	0	0	0
N21164_622	Eukaryota(96)	Eukaryota_unclassified(96)	Eukaryota_unclassified(96)	Eukaryota_unclassified(96)	Eukaryota_unclassified(96)	Eukaryota_unclassified(96)	Eukaryota_unclassified(96)	Eukaryota_unclassified(96)	0	0	0	0	0	0	0	0	0	0	0	0	0	0	0	0	0	0	0	491	0	0	0	0	0	0	0	0	0	0	0	0	0	0	0	101	0	0	0	0	0
N33466_622	Eukaryota(100)	Alveolata(96)	Ciliophora(96)	Ciliophora_unclassified(96)	Ciliophora_unclassified(96)	Ciliophora_unclassified(96)	Ciliophora_unclassified(96)	Ciliophora_unclassified(96)	185	42	0	0	0	0	0	0	0	6	0	0	65	11	2	0	0	0	0	27	38	0	0	0	0	0	0	0	0	12	6	0	0	0	7	0	0	0	35	0	0
N61625_622	Eukaryota(100)	Rhizaria(96)	Cercozoa(96)	Filosa-Imbricatea(96)	Euglyphida(96)	Cyphoderiidae(96)	Cyphoderiidae_unclassified(96)	Cyphoderiidae_unclassified(96)	537	85	0	0	0	0	0	0	0	0	0	0	0	0	0	0	0	0	0	0	0	0	0	0	0	0	0	0	0	0	0	0	0	0	0	0	0	0	0	0	0
N96300_622	Eukaryota(98)	Excavata(85)	Discoba(85)	Euglenida(84)	Euglenophyceae(83)	Euglenophyceae_unclassified(83)	Euglenophyceae_unclassified(83)	Euglenophyceae_unclassified(83)	0	0	353	0	0	0	0	0	0	0	0	88	0	12	0	0	0	0	0	26	31	0	0	0	0	4	0	0	99	0	9	0	0	0	0	0	0	0	0	0	0
N127607_620	Eukaryota(100)	Alveolata(100)	Ciliophora(100)	Spirotrichea(100)	Hypotrichia(100)	Hypotrichia_unclassified(100)	Hypotrichia_unclassified(100)	Hypotrichia_unclassified(100)	0	0	0	0	0	0	0	0	0	0	0	0	0	0	0	0	0	0	0	0	0	0	0	0	0	0	0	0	0	0	0	491	0	0	0	129	0	0	0	0	0
N52427_619	Eukaryota(99)	Eukaryota_unclassified(99)	Eukaryota_unclassified(99)	Eukaryota_unclassified(99)	Eukaryota_unclassified(99)	Eukaryota_unclassified(99)	Eukaryota_unclassified(99)	Eukaryota_unclassified(99)	0	0	0	0	0	0	0	0	0	0	0	0	0	0	58	0	0	0	0	0	0	0	0	0	0	0	0	0	0	0	0	0	0	0	0	310	160	0	0	0	0
N82026_619	Eukaryota(99)	Alveolata(98)	Apicomplexa(98)	Gregarinomorphea(98)	Neogregarinorida(98)	Actinocephalidae(98)	Monocystis(80)	Monocystis_unclassified(80)	563	0	0	0	0	0	0	0	0	0	0	0	0	0	0	0	0	0	0	0	0	0	0	0	0	0	0	0	0	0	0	0	0	0	0	0	0	56	0	0	0
N54299_618	Eukaryota(100)	Opisthokonta(100)	Metazoa(100)	Rotifera(100)	Rotifera_X(100)	Rotifera_XX(100)	Adineta(99)	Adineta_vaga(99)	27	12	50	0	0	0	0	0	0	0	0	0	0	0	0	0	0	0	0	0	0	0	0	0	0	0	0	0	0	0	0	532	0	0	0	0	0	0	0	0	0
[truncated: 2,832 more rows]
[truncated: 58 more columns]
